# Supplementary material for: Piriformospora indica and Azotobacter chroococcum Consortium Facilitates Higher Acquisition of N, P with Improved Carbon Allocation and Enhanced Plant Growth in Oryza sativa
Source: J Fungi (Basel). 2022 Apr 27;8(5):453. doi: 10.3390/jof8050453 (PMC9146537; doi:10.3390/jof8050453)
Supplement: Supplementary file 1 [file jof-08-00453-s001.zip › Table S1.xlsx]

## Sheet: LC MS proteins
	Accession	Description	Abundance Ratio: (Pi)/C	Abundance Ratio: W5/C	Abundance Ratio: piW5/C	Abundance Ratio: log2 (Pi)/C	Abundance Ratio: log2 W5/C	Abundance Ratio: log2 piW5/C
	Q94LP4	(RAP Annotation release2) 2OG-Fe(II) oxygenase domain containing protein OS=Oryza sativa subsp. japonica OX=39947 GN=OSJNBa0042H09.28 PE=2 SV=1	1.33481	0.233825	2.62752	0.416637	-2.0965	1.3937
	Q0DV73	(RAP Annotation release2) Conserved hypothetical protein OS=Oryza sativa subsp. japonica OX=39947 GN=Os03g0145700 PE=2 SV=1	1.66968	1.2732	1.43536	0.739575	0.348465	0.521416
	A1L4T4	1,2-dihydroxy-3-keto-5-methylthiopentene dioxygenase 1 OS=Oryza sativa subsp. japonica OX=39947 GN=ARD1 PE=2 SV=1	1.1617	1.03971	1.28802	0.216241	0.0561841	0.365156
	Q10RE5	1,2-dihydroxy-3-keto-5-methylthiopentene dioxygenase 2 OS=Oryza sativa subsp. japonica OX=39947 GN=ARD2 PE=2 SV=1	1.13831	0.809123	0.751069	0.18689	-0.30557	-0.412983
	Q01401	1,4-alpha-glucan-branching enzyme, chloroplastic/amyloplastic OS=Oryza sativa subsp. japonica OX=39947 GN=SBE1 PE=1 SV=2	1.31852	2.3088	0.922328	0.39892	1.20714	-0.116648
	Q8H3I7	10 kDa chaperonin OS=Oryza sativa subsp. japonica OX=39947 GN=P0524G08.116 PE=2 SV=2	0.494046	0.847752	0.561531	-1.01728	-0.238286	-0.832562
	Q10KY5	10 kDa chaperonin, putative, expressed OS=Oryza sativa subsp. japonica OX=39947 GN=Os03g0366000 PE=2 SV=1	0.372206	0.847684	0.652736	-1.42583	-0.238401	-0.615428
	Q9FTH0	10-deacetylbaccatin III-10-O-acetyl transferase-like OS=Oryza sativa subsp. japonica OX=39947 GN=Os01g0615200 PE=4 SV=1	1.45184	0.972519	1.02717	0.537885	-0.040201	0.0386813
	Q84QK0	12-oxophytodienoate reductase 1 OS=Oryza sativa subsp. japonica OX=39947 GN=OPR1 PE=2 SV=1	0.235663	0.181067	0.309456	-2.0852	-2.46541	-1.69219
	Q6Z965	12-oxophytodienoate reductase 7 OS=Oryza sativa subsp. japonica OX=39947 GN=OPR7 PE=2 SV=1	0.56681	0.75153	1.04233	-0.819062	-0.412097	0.0598181
	Q10M57	14 kDa zinc-binding protein, putative, expressed OS=Oryza sativa subsp. japonica OX=39947 GN=LOC_Os03g20630 PE=2 SV=1	0.910964	1.34143	0.819021	-0.134534	0.423768	-0.288028
	Q84J55	14-3-3-like protein GF14-A OS=Oryza sativa subsp. japonica OX=39947 GN=GF14A PE=2 SV=1	0.707186	0.798582	0.879287	-0.499839	-0.324488	-0.185595
	Q7XTE8	14-3-3-like protein GF14-B OS=Oryza sativa subsp. japonica OX=39947 GN=GF14B PE=1 SV=2	1.0197	0.98172	1.34679	0.0281461	-0.0266158	0.429523
	Q6ZKC0	14-3-3-like protein GF14-C OS=Oryza sativa subsp. japonica OX=39947 GN=GF14C PE=1 SV=1	0.851068	1.0184	0.985692	-0.232653	0.0263048	-0.0207916
	Q2R2W2	14-3-3-like protein GF14-D OS=Oryza sativa subsp. japonica OX=39947 GN=GF14D PE=1 SV=1	1.17473	1.44909	1.3543	0.232325	0.535144	0.43755
	Q6EUP4	14-3-3-like protein GF14-E OS=Oryza sativa subsp. japonica OX=39947 GN=GF14E PE=2 SV=1	1.25011	0.976814	1.34478	0.322058	-0.0338441	0.427371
	Q06967	14-3-3-like protein GF14-F OS=Oryza sativa subsp. japonica OX=39947 GN=GF14F PE=1 SV=2	1.2799	0.916989	1.16487	0.356028	-0.125023	0.220166
	Q5QNB8	14-3-3-like protein GF14-G OS=Oryza sativa subsp. japonica OX=39947 GN=GF14G PE=2 SV=1	0.573873	1.0442	0.949731	-0.801198	0.062392	-0.0744086
	P27777	16.9 kDa class I heat shock protein 1 OS=Oryza sativa subsp. japonica OX=39947 GN=HSP16.9A PE=1 SV=1	0.993209	1.26238	0.639623	-0.00983126	0.336142	-0.644706
	Q943E6	16.9 kDa class I heat shock protein 2 OS=Oryza sativa subsp. japonica OX=39947 GN=HSP16.9B PE=2 SV=1	1.05224	1.31337	0.619015	0.0734684	0.393271	-0.691955
	Q943E7	16.9 kDa class I heat shock protein 3 OS=Oryza sativa subsp. japonica OX=39947 GN=HSP16.9C PE=2 SV=1	1.3264	1.42303	0.663338	0.407514	0.508965	-0.592184
	P31673	17.4 kDa class I heat shock protein OS=Oryza sativa subsp. japonica OX=39947 GN=HSP17.4 PE=2 SV=2	1.3264	1.42303	0.663338	0.407514	0.508965	-0.592184
	Q84J50	17.7 kDa class I heat shock protein OS=Oryza sativa subsp. japonica OX=39947 GN=HSP17.7 PE=2 SV=1	1.3264	1.42303	0.663338	0.407514	0.508965	-0.592184
	Q84Q77	17.9 kDa class I heat shock protein OS=Oryza sativa subsp. japonica OX=39947 GN=HSP17.9A PE=1 SV=1	0.926082	1.14977	0.729614	-0.110789	0.201346	-0.454794
	Q7X7E6	17kDa alpha-amylase/trypsin inhibitor 1 OS=Oryza sativa subsp. japonica OX=39947 GN=Os07g0216600 PE=1 SV=1	0.56508	1.95294	1.0432	-0.823474	0.96565	0.0610166
	Q7X8H9	17kDa alpha-amylase/trypsin inhibitor 2 OS=Oryza sativa subsp. japonica OX=39947 GN=Os07g0216700 PE=1 SV=1	0.604625	2.47829	0.834813	-0.725887	1.30934	-0.260475
	Q84Q72	18.1 kDa class I heat shock protein OS=Oryza sativa subsp. japonica OX=39947 GN=HSP18.1 PE=2 SV=1	1.3264	1.42303	0.663338	0.407514	0.508965	-0.592184
	P29835	19 kDa globulin OS=Oryza sativa subsp. japonica OX=39947 GN=Os05g0499100 PE=1 SV=2	1.85669	3.16149	2.10879	0.892736	1.6606	1.07641
	Q6ZHG2	1-aminocyclopropane-1-carboxylate oxidase OS=Oryza sativa subsp. japonica OX=39947 GN=OJ1353_F08.16-1 PE=2 SV=1	0.354934	0.671877	0.7441	-1.49438	-0.57373	-0.426432
	P0C5C9	1-Cys peroxiredoxin A OS=Oryza sativa subsp. japonica OX=39947 GN=Os07g0638300 PE=2 SV=1	0.841323	0.865612	0.658259	-0.249268	-0.208207	-0.603272
	P0C5D1	1-Cys peroxiredoxin B OS=Oryza sativa subsp. japonica OX=39947 GN=Os07g0638400 PE=1 SV=1	0.174275	0.333248	0.110322	-2.52056	-1.58533	-3.18021
	Q8W250	1-deoxy-D-xylulose 5-phosphate reductoisomerase, chloroplastic OS=Oryza sativa subsp. japonica OX=39947 GN=DXR PE=2 SV=2	0.826053	0.21361	2.8222	-0.275694	-2.22695	1.49682
	Q10LY9	2,3-bisphosphoglycerate-independent phosphoglycerate mutase, putative OS=Oryza sativa subsp. japonica OX=39947 GN=Os03g0330200 PE=4 SV=1	1.11175	0.875546	1.03596	0.152827	-0.191745	0.0509746
	Q8W426	21D7; Os09g0541900 protein; Putative 26S proteasome non-ATPase regulatory subunit 3; Putative nuclear antigen 21D7	0.836599	0.953653	1.52231	-0.257391	-0.0684643	0.606267
	Q6Z7V2	24.1 kDa heat shock protein, mitochondrial OS=Oryza sativa subsp. japonica OX=39947 GN=HSP24.1 PE=2 SV=1	1.43163	1.41704	1.55581	0.517659	0.502877	0.63767
	O82427	24-methylenesterol C-methyltransferase 2 OS=Oryza sativa subsp. japonica OX=39947 GN=Smt2-1 PE=2 SV=2	0.634158	0.840457	0.980829	-0.657086	-0.250754	-0.0279271
	Q852J3	25.3 kDa vesicle transport protein, putative, expressed OS=Oryza sativa subsp. japonica OX=39947 GN=OSJNBb0060J21.31 PE=2 SV=1	0.251926	0.656583	0.980152	-1.98893	-0.60695	-0.0289225
	Q8W422	26S protease regulatory subunit 4, putative, expressed OS=Oryza sativa subsp. japonica OX=39947 GN=OsRPT2b PE=2 SV=1	0.92682	0.911037	1.01854	-0.109639	-0.134418	0.0265087
	Q6Z921	26S proteasome non-ATPase regulatory subunit 1 homolog OS=Oryza sativa subsp. japonica OX=39947 GN=Os08g0224700 PE=2 SV=1	0.846889	0.902908	0.614317	-0.239755	-0.147348	-0.702944
	Q6Z2Z3	26S proteasome non-ATPase regulatory subunit 2 homolog OS=Oryza sativa subsp. japonica OX=39947 GN=Os02g0146700 PE=2 SV=1	0.799235	0.818564	0.785168	-0.323309	-0.288833	-0.348926
	B9FQQ6	26S proteasome non-ATPase regulatory subunit 2 homolog OS=Oryza sativa subsp. japonica OX=39947 GN=Os06g0699900 PE=3 SV=1	1.02589	0.990532	1.23601	0.03687	-0.0137252	0.305693
	Q6K2Q1	26S proteasome non-ATPase regulatory subunit 2 homolog OS=Oryza sativa subsp. japonica OX=39947 GN=Os09g0326800 PE=2 SV=1	1.02589	0.990532	1.23601	0.03687	-0.0137252	0.305693
	Q8W425	26S proteasome non-ATPase regulatory subunit 6 OS=Oryza sativa subsp. japonica OX=39947 GN=RPN7 PE=2 SV=1	5.36475	1.13893	6.88063	2.42351	0.187677	2.78254
	O82143	26S proteasome regulatory particle non-ATPase subunit10 OS=Oryza sativa subsp. japonica OX=39947 GN=OsRPN10 PE=2 SV=1	1.04079	0.95243	0.97075	0.057678	-0.0703149	-0.0428278
	Q9SDD1	26S proteasome regulatory particle non-ATPase subunit11 OS=Oryza sativa subsp. japonica OX=39947 GN=OsRPN11 PE=2 SV=1	0.827039	0.881517	0.953823	-0.273973	-0.18194	-0.0682072
	Q8W423	26S proteasome regulatory particle non-ATPase subunit12 OS=Oryza sativa subsp. japonica OX=39947 GN=OsRPN12 PE=2 SV=1	0.662143	1.06457	0.804664	-0.594785	0.0902761	-0.313542
	Q9FXT8	26S proteasome regulatory particle triple-A ATPase subunit4 OS=Oryza sativa subsp. japonica OX=39947 GN=OsRPT4 PE=2 SV=1	1.25273	1.14093	1.1164	0.32507	0.190216	0.158854
	Q7GCH3	26S proteasome regulatory particle triple-A ATPase subunit6 OS=Oryza sativa subsp. japonica OX=39947 GN=OsRPT6 PE=2 SV=1	0.883213	0.831413	0.865326	-0.179167	-0.266363	-0.208684
	P46466	26S proteasome regulatory subunit 4 homolog OS=Oryza sativa subsp. japonica OX=39947 GN=TBP2 PE=2 SV=2	0.950776	0.921195	1.04016	-0.072823	-0.118421	0.0568017
	P46465	26S proteasome regulatory subunit 6A homolog OS=Oryza sativa subsp. japonica OX=39947 GN=TBP1 PE=2 SV=2	0.558667	0.817336	0.978585	-0.839939	-0.290999	-0.031231
	P0DKJ9	26S proteasome regulatory subunit 7A OS=Oryza sativa subsp. japonica OX=39947 GN=RPT1A PE=2 SV=1	1.13005	1.05392	1.3674	0.176387	0.0757674	0.451438
	Q6ER94	2-Cys peroxiredoxin BAS1, chloroplastic OS=Oryza sativa subsp. japonica OX=39947 GN=BAS1 PE=1 SV=1	0.809521	1.45274	1.35774	-0.304859	0.538772	0.441203
	Q0IPE5	2-dehydro-3-deoxyphosphooctonate aldolase, putative, expressed (Fragment) OS=Oryza sativa subsp. japonica OX=39947 GN=Os12g0210800 PE=3 SV=1	1.52861	0.850828	1.0772	0.61222	-0.233061	0.107284
	Q0JMH0	2-hydroxyacyl-CoA lyase OS=Oryza sativa subsp. japonica OX=39947 GN=Os01g0505400 PE=3 SV=3	1.0121	0.959972	1.13511	0.0173451	-0.0589353	0.182834
	Q2RAP8	2-isopropylmalate synthase B, putative, expressed OS=Oryza sativa subsp. japonica OX=39947 GN=Os11g0142500 PE=3 SV=1	1.18292	1.09031	1.18165	0.242358	0.124739	0.240805
	Q2QXY9	2-isopropylmalate synthase B, putative, expressed OS=Oryza sativa subsp. japonica OX=39947 GN=Os12g0138900 PE=3 SV=2	1.18292	1.09031	1.18165	0.242358	0.124739	0.240805
	Q2QM69	2-methyl-6-phytyl-1,4-hydroquinone methyltransferase 2, chloroplastic OS=Oryza sativa subsp. japonica OX=39947 GN=Os12g0615400 PE=2 SV=2	0.661531	0.670868	0.468305	-0.596118	-0.575898	-1.09448
	Q53PA7	2-oxoglutarate/malate translocator (Clone OMT103), mitochondrial membrane-proso millet OS=Oryza sativa subsp. japonica OX=39947 GN=LOC_Os11g24450 PE=2 SV=1	0.259285	1.1485	0.480051	-1.94739	0.199748	-1.05874
	Q2QWT4	3'(2'),5'-bisphosphate nucleotidase OS=Oryza sativa subsp. japonica OX=39947 GN=Os12g0183300 PE=2 SV=1	0.969095	0.998255	1.28189	-0.0452903	-0.00251983	0.358267
	Q6ASW3	3,4-dihydroxy-2-butanone kinase, putative, expressed OS=Oryza sativa subsp. japonica OX=39947 GN=B1377B10.5 PE=2 SV=1	0.555602	0.629286	0.925047	-0.847876	-0.668213	-0.112402
	Q75IA5	30S ribosomal protein S13, putative, expressed OS=Oryza sativa subsp. japonica OX=39947 GN=OSJNBa0004L11.5 PE=2 SV=1	5.60052	3.27071	0.92503	2.48556	1.70961	-0.112428
	P0C491	30S ribosomal protein S7, chloroplastic OS=Oryza sativa subsp. japonica OX=39947 GN=rps7-A PE=3 SV=1	1.64262	1.38277	1.82512	0.715994	0.467561	0.867994
	Q9XJ28	30S ribosomal protein S9, chloroplast, putative, expressed OS=Oryza sativa subsp. japonica OX=39947 GN=rps9 PE=2 SV=1	0.955284	1.22041	0.837754	-0.0659978	0.28737	-0.255402
	Q10N98	33 kDa secretory protein, putative, expressed OS=Oryza sativa subsp. japonica OX=39947 GN=LOC_Os03g16950 PE=2 SV=1	1.04425	1.01659	1.25023	0.0624719	0.0237313	0.322194
	Q6ZJX8	33-kDa secretory protein OS=Oryza sativa subsp. japonica OX=39947 GN=Os08g0136300 PE=4 SV=1	1.7177	1.06474	2.94732	0.780478	0.0905055	1.5594
	Q6ZJX4	33-kDa secretory protein OS=Oryza sativa subsp. japonica OX=39947 GN=Os08g0136700 PE=2 SV=1	1.7177	1.06474	2.94732	0.780478	0.0905055	1.5594
	Q6ZJX3	33kDa secretory protein OS=Oryza sativa subsp. japonica OX=39947 GN=Os08g0136800 PE=2 SV=1	1.7177	1.06474	2.94732	0.780478	0.0905055	1.5594
	Q6H6I1	3-isopropylmalate dehydratase, small subunit-like OS=Oryza sativa subsp. japonica OX=39947 GN=Os02g0655300 PE=2 SV=1	1.2573	0.931349	1.11853	0.33033	-0.102606	0.161602
	A0A0P0W1E6	3-isopropylmalate dehydrogenase (Fragment) OS=Oryza sativa subsp. japonica OX=39947 GN=Os03g0655700 PE=3 SV=1	1.02925	0.919039	1.01614	0.0415897	-0.121802	0.0230952
	Q94LR9	3-ketoacyl-CoA thiolase 2, peroxisomal, putative, expressed OS=Oryza sativa subsp. japonica OX=39947 GN=Os10g0457600 PE=2 SV=1	0.775045	0.872248	0.827636	-0.367647	-0.19719	-0.272932
	Q84P96	3-ketoacyl-CoA thiolase-like protein OS=Oryza sativa subsp. japonica OX=39947 GN=Os02g0817700 PE=2 SV=1	0.961636	0.879394	0.638875	-0.0564369	-0.185418	-0.646393
	B7F6I0	3-oxoacyl-[acyl-carrier-protein] synthase OS=Oryza sativa subsp. japonica OX=39947 GN=Os04g0445700 PE=2 SV=1	1.25853	1.06908	1.36502	0.331744	0.0963703	0.448925
	Q0JCW9	3-oxoacyl-[acyl-carrier-protein] synthase OS=Oryza sativa subsp. japonica OX=39947 GN=Os04g0445700 PE=3 SV=1	1.25853	1.06908	1.36502	0.331744	0.0963703	0.448925
	Q69YA2	3-oxoacyl-[acyl-carrier-protein] synthase OS=Oryza sativa subsp. japonica OX=39947 GN=Os06g0196600 PE=2 SV=1	1.03301	1.09395	1.51873	0.0468592	0.129551	0.602868
	A0A0N7KLH2	3-phosphoshikimate 1-carboxyvinyltransferase (Fragment) OS=Oryza sativa subsp. japonica OX=39947 GN=Os06g0133900 PE=3 SV=1	0.945982	0.865278	0.982585	-0.0801148	-0.208764	-0.0253461
	P0DKK9	40S ribosomal protein S10-2 OS=Oryza sativa subsp. japonica OX=39947 GN=RPS10-2 PE=2 SV=1	0.430648	0.973509	0.920383	-1.21542	-0.0387335	-0.119694
	Q6ZLP8	40S ribosomal protein S12 OS=Oryza sativa subsp. japonica OX=39947 GN=Os07g0150200 PE=2 SV=1	0.893255	0.963309	0.908797	-0.162856	-0.0539301	-0.13797
	Q7EY39	40S ribosomal protein S12 OS=Oryza sativa subsp. japonica OX=39947 GN=OSJNBa0016A21.128-1 PE=2 SV=1	0.831058	0.976697	0.531158	-0.266979	-0.0340165	-0.912788
	Q8H2J8	40S ribosomal protein S12 OS=Oryza sativa subsp. japonica OX=39947 GN=OSJNBa0016A21.128-2 PE=2 SV=1	0.754638	1.135	0.746906	-0.406143	0.182691	-0.421001
	Q69UI2	40S ribosomal protein S13-1 OS=Oryza sativa subsp. japonica OX=39947 GN=Os08g0117200 PE=3 SV=2	1.39216	1.10713	1.32524	0.47732	0.146823	0.406259
	Q69UI1	40S ribosomal protein S13-2 OS=Oryza sativa subsp. japonica OX=39947 GN=Os08g0117300 PE=1 SV=1	0.695566	0.75358	0.706302	-0.52374	-0.408168	-0.501643
	Q7XSA6	40S ribosomal protein S14 OS=Oryza sativa subsp. japonica OX=39947 GN=Os04g0413600 PE=2 SV=2	0.792294	0.886984	0.751435	-0.335893	-0.17302	-0.41228
	P31674	40S ribosomal protein S15 OS=Oryza sativa subsp. japonica OX=39947 GN=RPS15 PE=2 SV=2	3.09266	2.37379	2.60405	1.62885	1.24719	1.38076
	Q851P5	40S ribosomal protein S15, putative, expressed OS=Oryza sativa subsp. japonica OX=39947 GN=OSJNBa0052F07.28 PE=2 SV=1	3.09266	2.37379	2.60405	1.62885	1.24719	1.38076
	Q0IQF7	40S ribosomal protein S16 OS=Oryza sativa subsp. japonica OX=39947 GN=RPS16A PE=2 SV=1	0.925986	0.975402	0.84469	-0.110938	-0.0359315	-0.243507
	Q8H7V0	40S ribosomal protein S17, putative, expressed OS=Oryza sativa subsp. japonica OX=39947 GN=OSJNBb0043C10.11 PE=3 SV=1	0.616212	0.613868	0.401618	-0.698502	-0.703999	-1.3161
	Q7XEQ3	40S ribosomal protein S17-4, putative, expressed OS=Oryza sativa subsp. japonica OX=39947 GN=LOC_Os10g27190 PE=3 SV=1	0.776809	0.77271	0.431594	-0.364368	-0.372002	-1.21225
	Q8H590	40S ribosomal protein S18, putative, expressed OS=Oryza sativa subsp. japonica OX=39947 GN=OJ1656_E11.104 PE=2 SV=1	1.03494	1.12013	1.16645	0.0495441	0.163673	0.222124
	P40978	40S ribosomal protein S19 OS=Oryza sativa subsp. japonica OX=39947 GN=RPS19A PE=2 SV=1	0.701017	0.703728	0.894408	-0.512479	-0.50691	-0.160996
	Q84M35	40S ribosomal protein S2, putative, expressed OS=Oryza sativa subsp. japonica OX=39947 GN=Os03g0807800 PE=2 SV=1	0.763361	1.10356	0.944388	-0.389563	0.142166	-0.0825481
	P35686	40S ribosomal protein S20 OS=Oryza sativa subsp. japonica OX=39947 GN=RPS20 PE=2 SV=2	0.700029	1.00094	0.966305	-0.514514	0.00136247	-0.0494494
	Q10P27	40S ribosomal protein S20, putative, expressed OS=Oryza sativa subsp. japonica OX=39947 GN=Os03g0249400 PE=2 SV=1	0.83512	1.02463	1.06523	-0.259944	0.0351058	0.0911681
	Q8LNL2	40S ribosomal protein S20, putative, expressed OS=Oryza sativa subsp. japonica OX=39947 GN=OSJNBa0071I20.6 PE=2 SV=1	0.845125	1.03571	1.08301	-0.242764	0.0506139	0.11504
	Q7Y199	40S ribosomal protein S21 OS=Oryza sativa subsp. japonica OX=39947 GN=OSJNBa0039O18.25 PE=3 SV=1	1.15557	0.800805	0.648925	0.208603	-0.320477	-0.623876
	P35687	40S ribosomal protein S21 OS=Oryza sativa subsp. japonica OX=39947 GN=RPS21 PE=3 SV=1	1.15557	0.800805	0.648925	0.208603	-0.320477	-0.623876
	Q8L4F2	40S ribosomal protein S23, putative, expressed OS=Oryza sativa subsp. japonica OX=39947 GN=Os01g0834500 PE=2 SV=1	0.944092	1.07875	0.752057	-0.0830004	0.109365	-0.411085
	Q0DBK8	40S ribosomal protein S24 (Fragment) OS=Oryza sativa subsp. japonica OX=39947 GN=Os06g0555400 PE=3 SV=1	0.942458	0.976869	0.860612	-0.085499	-0.0337627	-0.216565
	Q8W0C2	40S ribosomal protein S24 OS=Oryza sativa subsp. japonica OX=39947 GN=Os01g0723200 PE=2 SV=1	0.844779	0.969693	1.3751	-0.243354	-0.0443996	0.459541
	Q6H541	40S ribosomal protein S24 OS=Oryza sativa subsp. japonica OX=39947 GN=Os02g0229000 PE=3 SV=1	0.942458	0.976869	0.860612	-0.085499	-0.0337627	-0.216565
	Q53QG2	40S ribosomal protein S25, putative, expressed OS=Oryza sativa subsp. japonica OX=39947 GN=LOC_Os11g05562 PE=2 SV=1	0.815103	0.887235	0.958008	-0.294945	-0.172613	-0.06189
	Q0DHB9	40S ribosomal protein S26 OS=Oryza sativa subsp. japonica OX=39947 GN=Os05g0477300 PE=2 SV=1	0.230968	0.620413	0.431199	-2.11423	-0.688699	-1.21358
	P49216	40S ribosomal protein S26 OS=Oryza sativa subsp. japonica OX=39947 GN=RPS26 PE=2 SV=2	0.666582	0.689925	0.595813	-0.585146	-0.535489	-0.747069
	Q7XZX4	40S ribosomal protein S29, putative, expressed OS=Oryza sativa subsp. japonica OX=39947 GN=Os11g0634500 PE=4 SV=1	2.43946	2.24104	3.04031	1.28656	1.16417	1.60422
	Q75G91	40S ribosomal protein S3, putative, expressed OS=Oryza sativa subsp. japonica OX=39947 GN=Os03g0577000 PE=2 SV=1	0.713291	1.08467	1.10644	-0.487437	0.117255	0.14593
	Q6K853	40S ribosomal protein S30 OS=Oryza sativa subsp. japonica OX=39947 GN=Os02g0804100 PE=3 SV=1	1.40445	1.15642	0.693026	0.490004	0.209664	-0.529018
	A0A0P0VHP9	40S ribosomal protein S3a	0.915963	1.17522	0.980756	-0.126638	0.232927	-0.0280342
	Q6K8B8	40S ribosomal protein S3a OS=Oryza sativa subsp. japonica OX=39947 GN=Os02g0287000 PE=3 SV=1	0.915963	1.17522	0.980756	-0.126638	0.232927	-0.0280342
	Q0INR5	40S ribosomal protein S3a OS=Oryza sativa subsp. japonica OX=39947 GN=Os12g0406200 PE=3 SV=1	0.94589	0.96232	1.04019	-0.080255	-0.055411	0.0568483
	P49397	40S ribosomal protein S3a OS=Oryza sativa subsp. japonica OX=39947 GN=RPS3A PE=2 SV=2	0.941238	1.06181	1.61571	-0.0873689	0.0865199	0.692171
	Q5ZBX1	40S ribosomal protein S4 OS=Oryza sativa subsp. japonica OX=39947 GN=Os01g0358400 PE=2 SV=1	0.845746	0.959898	1.19098	-0.241703	-0.0590464	0.252151
	Q0DIR7	40S ribosomal protein S4 OS=Oryza sativa subsp. japonica OX=39947 GN=Os05g0368300 PE=3 SV=1	0.79675	0.950962	0.935213	-0.327801	-0.0725396	-0.0966332
	P49398	40S ribosomal protein S4 OS=Oryza sativa subsp. japonica OX=39947 GN=RPS4 PE=2 SV=3	0.862102	0.991032	1.13998	-0.214069	-0.0129958	0.189006
	Q2R4A1	40S ribosomal protein S5, putative, expressed OS=Oryza sativa subsp. japonica OX=39947 GN=Os11g0482000 PE=2 SV=1	1.00782	0.903516	0.709286	0.0112399	-0.146378	-0.49556
	Q75LR5	40S ribosomal protein S6 OS=Oryza sativa subsp. japonica OX=39947 GN=Os03g0390000 PE=2 SV=1	0.831065	0.538105	0.633139	-0.266966	-0.89404	-0.659405
	Q8LH97	40S ribosomal protein S6 OS=Oryza sativa subsp. japonica OX=39947 GN=P0594D10.135 PE=2 SV=1	1.12545	0.940946	0.700145	0.170505	-0.0878155	-0.514274
	Q10MS5	40S ribosomal protein S7 OS=Oryza sativa subsp. japonica OX=39947 GN=Os03g0297100 PE=2 SV=1	0.843692	0.891701	0.855011	-0.245211	-0.165368	-0.225984
	Q0DSN8	40S ribosomal protein S7 OS=Oryza sativa subsp. japonica OX=39947 GN=Os03g0297300 PE=3 SV=1	0.823459	0.655764	0.345731	-0.280231	-0.608751	-1.53228
	Q8LJU5	40S ribosomal protein S7 OS=Oryza sativa subsp. japonica OX=39947 GN=RPS7 PE=2 SV=2	1.51431	2.66859	0.51357	0.598662	1.41608	-0.961367
	Q0JDZ7	40S ribosomal protein S8 OS=Oryza sativa subsp. japonica OX=39947 GN=Os04g0349500 PE=2 SV=1	0.924128	0.881136	0.826098	-0.113835	-0.182563	-0.275614
	P49199	40S ribosomal protein S8 OS=Oryza sativa subsp. japonica OX=39947 GN=RPS8 PE=2 SV=2	0.935317	1.02498	1.14049	-0.0964731	0.0355896	0.189654
	Q2R1J8	40S ribosomal protein S9, putative, expressed OS=Oryza sativa subsp. japonica OX=39947 GN=LOC_Os03g05980 PE=2 SV=1	0.731891	1.10765	1.28507	-0.450298	0.147503	0.361842
	Q8H3I3	40S ribosomal protein SA OS=Oryza sativa subsp. japonica OX=39947 GN=B1056G08.113 PE=2 SV=2	0.408365	0.828045	1.02023	-1.29207	-0.272218	0.0288917
	Q10QU9	40S ribosomal protein SA OS=Oryza sativa subsp. japonica OX=39947 GN=Os03g0182600 PE=2 SV=1	0.666481	1.386	0.424843	-0.585364	0.470927	-1.235
	Q8LI30	4-alpha-glucanotransferase DPE1, chloroplastic/amyloplastic OS=Oryza sativa subsp. japonica OX=39947 GN=DPE1 PE=2 SV=2	0.312276	0.926534	0.699107	-1.67911	-0.110085	-0.516415
	Q69Q02	4-alpha-glucanotransferase DPE2 OS=Oryza sativa subsp. japonica OX=39947 GN=DPE2 PE=2 SV=1	0.156159	0.579084	0.695998	-2.67891	-0.788155	-0.522844
	Q0DV32	4-coumarate--CoA ligase-like 1 OS=Oryza sativa subsp. japonica OX=39947 GN=4CLL1 PE=2 SV=2	1.0278	1.15108	1.07403	0.0395542	0.202989	0.103037
	Q10S72	4-coumarate--CoA ligase-like 4 OS=Oryza sativa subsp. japonica OX=39947 GN=4CLL4 PE=2 SV=1	0.0279641	0.811376	1.5411	-5.16028	-0.301557	0.623959
	Q8S2G0	4-diphosphocytidyl-2-C-methyl-D-erythritol kinase, chloroplastic OS=Oryza sativa subsp. japonica OX=39947 GN=ISPE PE=2 SV=1	1.38264	1.18188	1.65751	0.467424	0.241087	0.729019
	Q6K8J4	4-hydroxy-3-methylbut-2-en-1-yl diphosphate synthase (ferredoxin), chloroplastic OS=Oryza sativa subsp. japonica OX=39947 GN=ISPG PE=2 SV=1	1.48138	0.764352	0.792396	0.566946	-0.387691	-0.335707
	Q6AVG6	4-hydroxy-3-methylbut-2-enyl diphosphate reductase, chloroplastic OS=Oryza sativa subsp. japonica OX=39947 GN=ISPH PE=2 SV=1	1.34547	0.765207	1.54134	0.428106	-0.386078	0.624186
	Q8W0C5	4-hydroxy-4-methyl-2-oxoglutarate aldolase OS=Oryza sativa subsp. japonica OX=39947 GN=Os01g0722800 PE=3 SV=1	1.45695	1.34548	1.38608	0.542952	0.428121	0.471011
	Q6Z6H0	4-hydroxy-4-methyl-2-oxoglutarate aldolase OS=Oryza sativa subsp. japonica OX=39947 GN=Os02g0761900 PE=2 SV=1	1.09511	1.15863	0.999463	0.131077	0.212414	-0.000774394
	Q6Z6G8	4-hydroxy-4-methyl-2-oxoglutarate aldolase OS=Oryza sativa subsp. japonica OX=39947 GN=Os02g0762100 PE=2 SV=1	2.20303	2.12115	2.50904	1.13949	1.08484	1.32714
	O22386	50S ribosomal protein L12, chloroplastic OS=Oryza sativa subsp. japonica OX=39947 GN=RPL12-2 PE=2 SV=2	1.86119	2.49608	3.18637	0.896227	1.31967	1.67192
	P0C440	50S ribosomal protein L14, chloroplastic OS=Oryza sativa subsp. japonica OX=39947 GN=rpl14 PE=3 SV=1	0.0486561	2.34915	2.19367	-4.36123	1.23214	1.13335
	P0C457	50S ribosomal protein L33, chloroplastic OS=Oryza sativa subsp. japonica OX=39947 GN=rpl33 PE=3 SV=1	1.58113	1.9828	1.86278	0.660954	0.987539	0.89746
	Q2QLY5	5-methyltetrahydropteroyltriglutamate--homocysteine methyltransferase 1 OS=Oryza sativa subsp. japonica OX=39947 GN=Os12g0623900 PE=2 SV=1	0.838512	0.871885	1.04409	-0.254096	-0.197791	0.0622492
	Q2QLY4	5-methyltetrahydropteroyltriglutamate--homocysteine methyltransferase 2 OS=Oryza sativa subsp. japonica OX=39947 GN=Os12g0624000 PE=2 SV=1	0.932575	0.734975	1.04594	-0.100709	-0.444233	0.0647974
	Q7XUK6	6,7-dimethyl-8-ribityllumazine synthase OS=Oryza sativa subsp. japonica OX=39947 GN=LS PE=2 SV=2	0.0520967	1.31949	0.729907	-4.26266	0.399979	-0.454216
	Q2QU06	60 kDa chaperonin alpha subunit OS=Oryza sativa subsp. japonica OX=39947 GN=Os12g0277500 PE=2 SV=1	1.09497	1.14976	1.2217	0.130892	0.201329	0.288887
	Q6ZFJ9	60 kDa chaperonin beta subunit OS=Oryza sativa subsp. japonica OX=39947 GN=Os02g0102900 PE=2 SV=1	0.572724	0.795287	0.933485	-0.804087	-0.330452	-0.0993008
	Q8H903	60 kDa chaperonin OS=Oryza sativa subsp. japonica OX=39947 GN=Os10g0462900 PE=2 SV=1	1.19882	1.08886	1.34424	0.261611	0.122819	0.426795
	P41095	60S acidic ribosomal protein P0 OS=Oryza sativa subsp. japonica OX=39947 GN=Os08g0130500 PE=1 SV=3	1.32095	1.27042	1.12656	0.401575	0.345311	0.171925
	Q2RAW0	60S acidic ribosomal protein P0 OS=Oryza sativa subsp. japonica OX=39947 GN=Os11g0135400 PE=3 SV=1	0.869626	0.909426	0.130338	-0.201533	-0.136972	-2.93967
	Q2QY46	60S acidic ribosomal protein P0 OS=Oryza sativa subsp. japonica OX=39947 GN=Os12g0133050 PE=3 SV=1	0.869626	0.909426	0.130338	-0.201533	-0.136972	-2.93967
	P56724	60S acidic ribosomal protein P3 OS=Oryza sativa subsp. japonica OX=39947 GN=Os06g0701400 PE=3 SV=3	1.20758	1.07875	0.876294	0.272118	0.109359	-0.190514
	Q0ITS8	60S ribosomal protein L10-1 OS=Oryza sativa subsp. japonica OX=39947 GN=SC34 PE=2 SV=1	1.19735	0.992223	1.10534	0.259843	-0.0112643	0.144492
	Q0DKF0	60S ribosomal protein L10-2 OS=Oryza sativa subsp. japonica OX=39947 GN=SG12 PE=2 SV=1	0.997515	1.16797	1.19657	-0.00358894	0.224009	0.258906
	B7F845	60S ribosomal protein L10a OS=Oryza sativa subsp. japonica OX=39947 GN=RPL10A PE=1 SV=1	1.09095	0.867045	1.43641	0.125583	-0.205821	0.522465
	Q0DK10	60S ribosomal protein L11 OS=Oryza sativa subsp. japonica OX=39947 GN=RPL11 PE=2 SV=1	0.17988	0.221443	0.632527	-2.4749	-2.17499	-0.660802
	Q7XJB4	60S ribosomal protein L13 OS=Oryza sativa subsp. japonica OX=39947 GN=Os03g0576700 PE=2 SV=1	1.14567	1.06116	1.30768	0.196192	0.0856356	0.387009
	Q9LWS2	60S ribosomal protein L13 OS=Oryza sativa subsp. japonica OX=39947 GN=Os06g0115500 PE=2 SV=1	1.01301	0.739821	0.578651	0.0186434	-0.434751	-0.789234
	Q75J18	60S ribosomal protein L13a-2, putative, expressed OS=Oryza sativa subsp. japonica OX=39947 GN=OSJNBb0081K01.9 PE=2 SV=1	1.18217	1.08444	1.32479	0.241434	0.116945	0.405762
	Q9AV77	60S ribosomal protein L17 OS=Oryza sativa subsp. japonica OX=39947 GN=OSJNBa0006L06.7 PE=2 SV=1	0.89098	0.966134	0.7268	-0.166535	-0.0497051	-0.46037
	A0A0P0VRI0	60S ribosomal protein L17; 60S ribosomal protein L23, putative, expressed; Os02g0814700 protein; Os03g0139100 protein; Os10g0466700 protein; cDNA clone:J013057L24, full insert sequence ; Belongs to the universal ribosomal protein uL14 family	0.89098	0.966134	0.7268	-0.166535	-0.0497051	-0.46037
	A0A0N7KGJ7	60S ribosomal protein L17; 60S ribosomal protein L23, putative, expressed; Os02g0814700 protein; Os03g0139100 protein; Os10g0466700 protein; cDNA clone:J013057L24, full insert sequence ; Belongs to the universal ribosomal protein uL14 family	0.89098	0.966134	0.7268	-0.166535	-0.0497051	-0.46037
	Q10LN7	60S ribosomal protein L18, putative, expressed OS=Oryza sativa subsp. japonica OX=39947 GN=LOC_Os03g22180 PE=4 SV=1	0.612387	1.41801	1.20315	-0.707484	0.503868	0.266811
	Q6AUF5	60S ribosomal protein L18a OS=Oryza sativa subsp. japonica OX=39947 GN=Os05g0565000 PE=2 SV=1	0.675022	0.988476	1.416	-0.566994	-0.0167219	0.501818
	Q943F3	60S ribosomal protein L18a OS=Oryza sativa subsp. japonica OX=39947 GN=RPL18A PE=1 SV=1	0.675022	0.988476	1.416	-0.566994	-0.0167219	0.501818
	Q2QNF3	60S ribosomal protein L2, putative, expressed OS=Oryza sativa subsp. japonica OX=39947 GN=Os12g0567700 PE=2 SV=1	1.10806	0.88634	1.1269	0.148039	-0.174068	0.172365
	A0A0P0VSV2	60S ribosomal protein L21, putative, expressed; Os03g0141000 protein	0.990802	0.911269	0.931097	-0.0133309	-0.134051	-0.102997
	A0A0P0XW06	60S ribosomal protein L21; 60S ribosomal protein L21, putative, expressed; Os10g0465800 protein	0.11071	0.794484	0.530945	-3.17515	-0.331911	-0.913366
	Q762A6	60S ribosomal protein L22-2, putative, expressed OS=Oryza sativa subsp. japonica OX=39947 GN=bip108 PE=2 SV=1	0.972684	0.818604	1.06909	-0.0399573	-0.288762	0.0963874
	Q2QXN5	60S ribosomal protein L26-1, putative, expressed OS=Oryza sativa subsp. japonica OX=39947 GN=Os12g0150100 PE=2 SV=1	0.686575	0.608742	0.721689	-0.54251	-0.716098	-0.470551
	Q6K4T1	60S ribosomal protein L27 OS=Oryza sativa subsp. japonica OX=39947 GN=Os02g0284600 PE=2 SV=1	1.11294	1.08811	1.6074	0.154375	0.121821	0.684725
	Q7XC31	60S ribosomal protein L27 OS=Oryza sativa subsp. japonica OX=39947 GN=Os10g0564300 PE=2 SV=1	1.01878	0.782711	0.604201	0.0268405	-0.353448	-0.726899
	Q84MQ4	60S ribosomal protein L27a-3, putative, expressed OS=Oryza sativa subsp. japonica OX=39947 GN=OSJNBa0030J19.9 PE=3 SV=1	0.938142	0.779851	0.889601	-0.092122	-0.35873	-0.168769
	P35684	60S ribosomal protein L3 OS=Oryza sativa subsp. japonica OX=39947 GN=RPL3 PE=2 SV=2	0.919846	0.826395	0.949965	-0.120536	-0.275097	-0.0740543
	Q53JG0	60S ribosomal protein L3, putative, expressed OS=Oryza sativa subsp. japonica OX=39947 GN=RPL3B PE=2 SV=1	0.572149	1.81976	1.64124	-0.805537	0.863746	0.714782
	Q9SDG6	60S ribosomal protein L30 OS=Oryza sativa subsp. japonica OX=39947 GN=RPL30 PE=3 SV=1	0.456968	0.627586	0.414896	-1.12984	-0.672116	-1.26918
	Q6L510	60S ribosomal protein L36 OS=Oryza sativa subsp. japonica OX=39947 GN=Os05g0459900 PE=2 SV=1	1.06983	0.780544	1.10958	0.0973846	-0.357447	0.150011
	P0DKK1	60S ribosomal protein L37a-1 OS=Oryza sativa subsp. japonica OX=39947 GN=Os01g0679700 PE=1 SV=1	1.77902	1.09487	1.67014	0.831081	0.130756	0.739965
	Q8GVY2	60S ribosomal protein L38, putative, expressed OS=Oryza sativa subsp. japonica OX=39947 GN=OJ1612_A04.113 PE=2 SV=2	0.937792	1.42687	1.52588	-0.0926606	0.51285	0.609639
	Q0JGY1	60S ribosomal protein L5-1 OS=Oryza sativa subsp. japonica OX=39947 GN=RPL5A PE=2 SV=1	1.3119	1.082	1.40973	0.391663	0.1137	0.49542
	Q8L4L4	60S ribosomal protein L5-2 OS=Oryza sativa subsp. japonica OX=39947 GN=RPL5B PE=2 SV=2	1.13372	0.886485	1.00468	0.181065	-0.173832	0.00673308
	Q6YY64	60S ribosomal protein L6 OS=Oryza sativa subsp. japonica OX=39947 GN=Os02g0591700 PE=2 SV=1	0.707552	0.808418	1.23633	-0.499091	-0.306826	0.306068
	Q7XR19	60S ribosomal protein L6 OS=Oryza sativa subsp. japonica OX=39947 GN=Os04g0473400 PE=2 SV=2	0.697394	0.858414	1.33761	-0.519954	-0.220254	0.419658
	P35685	60S ribosomal protein L7a-1 OS=Oryza sativa subsp. japonica OX=39947 GN=RPL7A-1 PE=2 SV=1	0.870189	0.865649	0.673237	-0.200599	-0.208147	-0.570814
	P49210	60S ribosomal protein L9 OS=Oryza sativa subsp. japonica OX=39947 GN=RPL9 PE=2 SV=3	0.729038	0.944942	0.70119	-0.455934	-0.0817023	-0.512122
	Q75GX9	63 kDa globulin-like protein OS=Oryza sativa subsp. japonica OX=39947 GN=Os03g0663800 PE=1 SV=1	1.06366	1.97448	0.878409	0.0890344	0.981475	-0.187035
	A0A0N7KLE5	6-phosphogluconate dehydrogenase, decarboxylating (Fragment) OS=Oryza sativa subsp. japonica OX=39947 GN=Os06g0111500 PE=3 SV=1	0.873964	0.882139	1.16661	-0.194354	-0.180922	0.22232
	Q9LI00	6-phosphogluconate dehydrogenase, decarboxylating 1 OS=Oryza sativa subsp. japonica OX=39947 GN=G6PGH1 PE=2 SV=1	0.91156	0.888209	1.09502	-0.133591	-0.17103	0.130955
	Q2R480	6-phosphogluconate dehydrogenase, decarboxylating 2, chloroplastic OS=Oryza sativa subsp. japonica OX=39947 GN=G6PGH2 PE=2 SV=1	1.08402	0.9039	0.994936	0.116385	-0.145764	-0.00732368
	Q6Z0T7	7,8-dihydroneopterin aldolase OS=Oryza sativa subsp. japonica OX=39947 GN=Os08g0556200 PE=2 SV=1	0.703217	1.36798	1.10421	-0.507958	0.452048	0.143014
	Q653D9	7,8-dihydroneopterin aldolase OS=Oryza sativa subsp. japonica OX=39947 GN=Os09g0560500 PE=2 SV=1	0.712909	1.24542	1.16576	-0.48821	0.316635	0.22127
	Q2QV45	70 kDa heat shock protein OS=Oryza sativa subsp. japonica OX=39947 GN=LOC_Os12g14070 PE=2 SV=1	1.53463	1.38212	1.51796	0.617889	0.466888	0.602138
	Q9AQZ5	70 kDa heat shock protein OS=Oryza sativa subsp. japonica OX=39947 GN=Os01g0180800 PE=2 SV=1	1.1537	0.912408	0.99558	0.206263	-0.132249	-0.00639103
	Q943K7	70 kDa heat shock protein OS=Oryza sativa subsp. japonica OX=39947 GN=Os01g0840100 PE=2 SV=1	1.06687	1.01341	0.994038	0.0933839	0.0192235	-0.00862774
	Q10SR3	70 kDa heat shock protein OS=Oryza sativa subsp. japonica OX=39947 GN=Os03g0113700 PE=2 SV=1	0.979983	1.03012	1.0749	-0.0291717	0.042818	0.104206
	Q10NA9	70 kDa heat shock protein OS=Oryza sativa subsp. japonica OX=39947 GN=Os03g0276500 PE=2 SV=1	1.26572	0.830055	1.04903	0.339959	-0.268721	0.0690527
	Q5Z9N8	90 kDa heat shock protein OS=Oryza sativa subsp. japonica OX=39947 GN=Os06g0716700 PE=2 SV=1	1.032	0.976106	1.24507	0.0454394	-0.0348895	0.316228
	Q8S694	ABC transporter family protein, expressed OS=Oryza sativa subsp. japonica OX=39947 GN=Os03g0441500 PE=2 SV=1	1.46772	1.16815	1.04251	0.553582	0.224226	0.0600601
	Q7XBY6	Abscisic acid receptor PYL10 OS=Oryza sativa subsp. japonica OX=39947 GN=PYL10 PE=1 SV=1	0.883015	1.07543	1.15484	-0.17949	0.104913	0.207696
	Q53JF7	Abscisic stress-ripening protein 5 OS=Oryza sativa subsp. japonica OX=39947 GN=ASR5 PE=1 SV=1	0.609338	1.12225	0.397753	-0.714684	0.166394	-1.33006
	B9FK36	Acetyl-CoA carboxylase 2 OS=Oryza sativa subsp. japonica OX=39947 GN=ACC2 PE=3 SV=2	0.706029	0.922392	1.12629	-0.502201	-0.116549	0.17158
	Q6H798	Acetyl-coenzyme A synthetase OS=Oryza sativa subsp. japonica OX=39947 GN=Os02g0525900 PE=2 SV=1	0.601889	0.617224	0.768193	-0.732432	-0.696134	-0.380459
	A0A0P0WAB9	Acetyl-coenzyme A synthetase OS=Oryza sativa subsp. japonica OX=39947 GN=Os04g0404800 PE=3 SV=1	0.323216	0.448536	0.828744	-1.62943	-1.1567	-0.271001
	Q5ZDJ3	Acetyltransferase 1-like OS=Oryza sativa subsp. japonica OX=39947 GN=P0686E09.27-1 PE=4 SV=1	1.08491	0.91726	0.888014	0.117581	-0.124597	-0.171346
	Q6YPG2	Acetyltransferase component of pyruvate dehydrogenase complex OS=Oryza sativa subsp. japonica OX=39947 GN=OJA1212_C06.23 PE=2 SV=1	1.2735	1.32095	1.31435	0.348804	0.401571	0.394345
	Q654L9	Acetyltransferase component of pyruvate dehydrogenase complex OS=Oryza sativa subsp. japonica OX=39947 GN=Os06g0499900 PE=2 SV=1	1.01023	1.10036	1.16081	0.0146895	0.13798	0.215133
	Q7XAL3	Acetyltransferase component of pyruvate dehydrogenase complex OS=Oryza sativa subsp. japonica OX=39947 GN=P0492E07.128 PE=2 SV=1	1.10777	1.03783	1.08893	0.147657	0.0535759	0.122914
	Q5VS74	Acetyltransferase component of pyruvate dehydrogenase complex OS=Oryza sativa subsp. japonica OX=39947 GN=P0644B06.24-2 PE=3 SV=1	1.10462	0.994184	0.9389	0.143554	-0.00841592	-0.0909562
	O22080	Acidic class III chitinase OsChib3a OS=Oryza sativa subsp. japonica OX=39947 GN=Os01g0660200 PE=2 SV=2	2.3246	2.15619	13.523	1.21698	1.10848	3.75734
	A0A0N7KLZ5	Aconitate hydratase (Fragment) OS=Oryza sativa subsp. japonica OX=39947 GN=Os06g0303400 PE=3 SV=1	1.22335	0.742248	2.10435	0.290841	-0.430027	1.07337
	Q10S34	Aconitate hydratase OS=Oryza sativa subsp. japonica OX=39947 GN=Os03g0136900 PE=3 SV=1	1.44508	1.18943	1.42254	0.531149	0.250272	0.508471
	Q2QXL3	ACT domain-containing protein, putative, expressed OS=Oryza sativa subsp. japonica OX=39947 GN=Os12g0152700 PE=2 SV=1	1.17719	1.32667	1.76505	0.235345	0.407812	0.819713
	Q75HX0	Actin OS=Oryza sativa subsp. japonica OX=39947 GN=Os05g0438800 PE=2 SV=1	0.730009	0.910464	0.749296	-0.454013	-0.135326	-0.416392
	Q10DV7	Actin-1 OS=Oryza sativa subsp. japonica OX=39947 GN=ACT1 PE=2 SV=1	0.800626	0.870606	0.933843	-0.3208	-0.199909	-0.0987485
	A3C6D7	Actin-2 OS=Oryza sativa subsp. japonica OX=39947 GN=ACT2 PE=2 SV=1	0.908711	0.980098	0.526848	-0.138106	-0.0290023	-0.92454
	Q10AZ4	Actin-3 OS=Oryza sativa subsp. japonica OX=39947 GN=ACT3 PE=2 SV=1	1.27374	1.14985	0.419488	0.349074	0.20145	-1.2533
	P0C540	Actin-7 OS=Oryza sativa subsp. japonica OX=39947 GN=ACT7 PE=3 SV=1	1.16653	1.15475	1.22982	0.222225	0.207576	0.298452
	Q67G20	Actin-7, putative, expressed OS=Oryza sativa subsp. japonica OX=39947 GN=Act PE=2 SV=1	0.83292	0.805339	0.335066	-0.26375	-0.312332	-1.57748
	Q9AY76	Actin-depolymerizing factor 2 OS=Oryza sativa subsp. japonica OX=39947 GN=ADF2 PE=2 SV=1	0.468057	0.6765	0.904328	-1.09524	-0.563838	-0.145082
	Q84TB6	Actin-depolymerizing factor 3 OS=Oryza sativa subsp. japonica OX=39947 GN=ADF3 PE=1 SV=1	1.08626	0.876631	1.18747	0.11937	-0.189959	0.247893
	Q84TB3	Actin-depolymerizing factor 4 OS=Oryza sativa subsp. japonica OX=39947 GN=ADF4 PE=1 SV=1	1.52673	1.19607	1.28927	0.610444	0.258304	0.366557
	Q0DLA3	Actin-depolymerizing factor 7 OS=Oryza sativa subsp. japonica OX=39947 GN=ADF7 PE=3 SV=2	0.707369	0.760429	1.27061	-0.499466	-0.395115	0.345519
	A0A0P0VAT4	Actin-like protein ; Belongs to the actin family	1.07109	1.08491	0.839697	0.0990848	0.117576	-0.252059
	Q6ZJW9	Actin-related protein 4 OS=Oryza sativa subsp. japonica OX=39947 GN=ARP4 PE=2 SV=1	1.09615	1.02294	1.9228	0.132442	0.0327258	0.943206
	Q0IZZ4	Acyl carrier protein (Fragment) OS=Oryza sativa subsp. japonica OX=39947 GN=Os09g0539800 PE=4 SV=1	0.712611	0.524124	0.873387	-0.488813	-0.932021	-0.195306
	Q10LF1	Acyl carrier protein OS=Oryza sativa subsp. japonica OX=39947 GN=LOC_Os03g22950 PE=2 SV=1	0.883599	0.843481	0.778917	-0.178536	-0.245572	-0.360458
	Q75IP4	Acyl carrier protein OS=Oryza sativa subsp. japonica OX=39947 GN=LOC_Os03g63930 PE=2 SV=1	1.16776	0.796115	1.14236	0.22375	-0.328952	0.192017
	Q2QPD1	Acyl carrier protein OS=Oryza sativa subsp. japonica OX=39947 GN=LOC_Os12g34890 PE=2 SV=2	2.08273	1.58632	3.05575	1.05848	0.665688	1.61152
	A0A0P0WLW0	Acyl carrier protein OS=Oryza sativa subsp. japonica OX=39947 GN=Os05g0377000 PE=3 SV=1	0.28561	0.491088	0.432545	-1.80788	-1.02595	-1.20908
	Q6ZJI9	Acyl carrier protein OS=Oryza sativa subsp. japonica OX=39947 GN=Os08g0549300 PE=2 SV=1	1.25701	1.09506	1.80196	0.330001	0.131009	0.849571
	Q5JNT2	Acyl transferase 4 OS=Oryza sativa subsp. japonica OX=39947 GN=AT4 PE=1 SV=1	1.13357	1.16592	0.735353	0.180878	0.221467	-0.443492
	Q9LGQ6	Acyl transferase 9 OS=Oryza sativa subsp. japonica OX=39947 GN=AT9 PE=2 SV=1	0.995448	0.873347	0.988485	-0.00658213	-0.195373	-0.0167095
	Q0J0M2	Acyl-[acyl-carrier-protein] hydrolase (Fragment) OS=Oryza sativa subsp. japonica OX=39947 GN=Os09g0505300 PE=3 SV=1	1.06409	1.18135	0.958755	0.0896163	0.240438	-0.0607665
	Q5VRH3	Acyl-CoA oxidase-like OS=Oryza sativa subsp. japonica OX=39947 GN=OSJNBa0075G19.29-2 PE=4 SV=1	1.28297	0.960987	0.912227	0.359485	-0.0574118	-0.132536
	Q84SC3	Acyl-CoA-binding domain-containing protein 1 OS=Oryza sativa subsp. japonica OX=39947 GN=ACBP1 PE=1 SV=1	0.284138	0.849238	0.662728	-1.81533	-0.235759	-0.593512
	Q5VRM0	Acyl-CoA-binding domain-containing protein 2 OS=Oryza sativa subsp. japonica OX=39947 GN=ACBP2 PE=1 SV=1	0.107267	1.90733	1.19257	-3.22072	0.931555	0.254074
	Q75G87	Acyl-CoA-binding domain-containing protein 3 OS=Oryza sativa subsp. japonica OX=39947 GN=ACBP3 PE=2 SV=1	0.285931	0.850973	0.690053	-1.80626	-0.232816	-0.535221
	A3AYR1	Acyl-CoA-binding domain-containing protein 4 OS=Oryza sativa subsp. japonica OX=39947 GN=ACBP4 PE=2 SV=1	1.3349	0.877364	1.31947	0.416727	-0.188752	0.399963
	Q75LJ4	Acyl-CoA-binding domain-containing protein 6 OS=Oryza sativa subsp. japonica OX=39947 GN=ACBP6 PE=2 SV=1	1.12526	1.41404	1.85072	0.170265	0.499824	0.888088
	Q8H631	Acyl-coenzyme A oxidase OS=Oryza sativa subsp. japonica OX=39947 GN=Os06g0103500 PE=2 SV=1	1.3574	1.04557	1.46287	0.440846	0.0642875	0.548805
	Q69XR7	Acyl-coenzyme A oxidase OS=Oryza sativa subsp. japonica OX=39947 GN=Os06g0354500 PE=2 SV=1	0.621164	1.28666	1.52302	-0.686953	0.363636	0.606938
	Q2R1G8	Acyl-coenzyme A oxidase OS=Oryza sativa subsp. japonica OX=39947 GN=Os11g0605500 PE=3 SV=2	0.362454	0.866549	0.715984	-1.46413	-0.206647	-0.482001
	Q9AUZ3	Adaptin ear-binding coat-associated protein 2, putative, expressed OS=Oryza sativa subsp. japonica OX=39947 GN=Os10g0476000 PE=2 SV=1	0.883059	0.962664	1.28718	-0.179418	-0.0548961	0.364212
	Q2QMV8	Adenine phosphoribosyltransferase 1, putative, expressed OS=Oryza sativa subsp. japonica OX=39947 GN=Os12g0589100 PE=2 SV=1	0.942087	0.788146	0.472823	-0.0860683	-0.343465	-1.08063
	A0A0P0Y1Y5	Adenosylhomocysteinase (Fragment) OS=Oryza sativa subsp. japonica OX=39947 GN=Os11g0455500 PE=3 SV=1	0.712267	0.692798	0.822569	-0.489509	-0.529494	-0.281792
	Q08479	Adenylate kinase 3 OS=Oryza sativa subsp. japonica OX=39947 GN=ADK-A PE=2 SV=1	0.745978	0.734086	0.508334	-0.422796	-0.445978	-0.976151
	Q08480	Adenylate kinase 4 OS=Oryza sativa subsp. japonica OX=39947 GN=ADK-B PE=2 SV=1	0.739655	0.981206	1.00607	-0.435075	-0.0273714	0.00873603
	Q10MD1	Adenylosuccinate lyase OS=Oryza sativa subsp. japonica OX=39947 GN=Os03g0313600 PE=2 SV=1	1.18941	1.15978	1.71144	0.25024	0.213851	0.775214
	Q10R17	Adenylosuccinate synthetase 1, chloroplastic OS=Oryza sativa subsp. japonica OX=39947 GN=PURA1 PE=2 SV=1	1.15322	0.889598	1.11262	0.20567	-0.168774	0.153963
	Q851S8	Adenylosuccinate synthetase 2, chloroplastic OS=Oryza sativa subsp. japonica OX=39947 GN=PURA2 PE=2 SV=1	1.01588	1.03304	1.07444	0.0227281	0.0468966	0.103589
	Q10DR8	Adenylyl cyclase-associated protein OS=Oryza sativa subsp. japonica OX=39947 GN=Os03g0722600 PE=2 SV=1	0.685122	0.776297	0.878005	-0.545568	-0.365319	-0.187698
	P31691	ADP,ATP carrier protein, mitochondrial OS=Oryza sativa subsp. japonica OX=39947 GN=Os02g0718900 PE=2 SV=1	0.417508	1.54124	0.549582	-1.26012	0.62409	-0.863593
	Q7F270	ADP-ribosylation factor 1 OS=Oryza sativa subsp. japonica OX=39947 GN=OJ1118_B03.103 PE=2 SV=1	1.04503	1.08438	1.81563	0.0635508	0.116874	0.860472
	Q06396	ADP-ribosylation factor 1 OS=Oryza sativa subsp. japonica OX=39947 GN=Os01g0813400 PE=2 SV=3	1.04503	1.08438	1.81563	0.0635508	0.116874	0.860472
	P51823	ADP-ribosylation factor 2 OS=Oryza sativa subsp. japonica OX=39947 GN=ARF PE=2 SV=2	1.04503	1.08438	1.81563	0.0635508	0.116874	0.860472
	Q7XZG0	ADP-ribosylation factor, putative, expressed OS=Oryza sativa subsp. japonica OX=39947 GN=LOC_Os03g59740 PE=3 SV=1	1.04503	1.08438	1.81563	0.0635508	0.116874	0.860472
	Q10R45	Alanine-glyoxylate aminotransferase 2, mitochondrial, putative, expressed OS=Oryza sativa subsp. japonica OX=39947 GN=Os03g0171900 PE=2 SV=1	0.965274	1.03612	0.429837	-0.0509894	0.0511858	-1.21814
	Q10A14	Alanine--tRNA ligase OS=Oryza sativa subsp. japonica OX=39947 GN=LOC_Os10g10244 PE=2 SV=1	1.31663	1.13229	1.26217	0.396854	0.179243	0.335905
	Q2R8Z5	Alcohol dehydrogenase 1 OS=Oryza sativa subsp. japonica OX=39947 GN=ADH1 PE=2 SV=2	0.805844	0.869605	0.700466	-0.311427	-0.201567	-0.513614
	Q0ITW7	Alcohol dehydrogenase 2 OS=Oryza sativa subsp. japonica OX=39947 GN=ADH2 PE=2 SV=2	1.09273	1.2707	1.00739	0.127939	0.345624	0.0106284
	Q0DWH1	Alcohol dehydrogenase class-3 OS=Oryza sativa subsp. japonica OX=39947 GN=Os02g0815500 PE=2 SV=1	0.794266	1.1212	1.42332	-0.332306	0.165048	0.50926
	Q9FRX7	Aldehyde dehydrogenase ALDH2b OS=Oryza sativa subsp. japonica OX=39947 GN=Aldh2b PE=2 SV=1	1.17379	1.19923	1.14534	0.231174	0.262106	0.195777
	Q53NG8	Aldehyde dehydrogenase OS=Oryza sativa subsp. japonica OX=39947 GN=LOC_Os11g08300 PE=2 SV=1	0.696154	0.83409	0.647611	-0.522521	-0.261725	-0.626801
	Q69P84	Aldehyde dehydrogenase OS=Oryza sativa subsp. japonica OX=39947 GN=OJ1344_B01.27-1 PE=2 SV=1	0.671441	0.852084	0.643686	-0.574668	-0.230932	-0.635572
	Q7XR89	Aldehyde dehydrogenase OS=Oryza sativa subsp. japonica OX=39947 GN=Os04g0540600 PE=2 SV=2	0.943514	0.875248	0.738702	-0.0838838	-0.192236	-0.436935
	Q69P83	Aldehyde dehydrogenase-like protein OS=Oryza sativa subsp. japonica OX=39947 GN=OJ1344_B01.27-2 PE=4 SV=1	0.658808	0.600339	0.340127	-0.602069	-0.73615	-1.55585
	A0A0P0WB27	Aldose 1-epimerase OS=Oryza sativa subsp. japonica OX=39947 GN=Os04g0458300 PE=3 SV=1	0.92649	1.03849	1.27178	-0.110153	0.0544876	0.346846
	Q33AZ5	Aldose 1-epimerase OS=Oryza sativa subsp. japonica OX=39947 GN=Os10g0155500 PE=3 SV=1	1.49629	1.10608	1.28343	0.581388	0.145462	0.360009
	Q75KD7	Allene oxide cyclase, chloroplastic OS=Oryza sativa subsp. japonica OX=39947 GN=AOC PE=1 SV=1	1.17274	1.31596	1.20394	0.229882	0.396119	0.267764
	Q0D7S0	Allergen RA5B OS=Oryza sativa subsp. japonica OX=39947 GN=Os07g0215500 PE=2 SV=1	0.535931	1.43126	0.501307	-0.899882	0.517285	-0.996234
	Q8H4M4	Allergenic protein OS=Oryza sativa subsp. japonica OX=39947 GN=OJ1116_C08.108 PE=2 SV=1	0.879593	2.15645	1.24611	-0.185092	1.10866	0.317433
	A0A0P0W399	Alpha-1,4 glucan phosphorylase (Fragment) OS=Oryza sativa subsp. japonica OX=39947 GN=Os03g0758100 PE=3 SV=1	0.744366	1.13283	1.55462	-0.425916	0.17993	0.63656
	Q8LQ33	Alpha-1,4 glucan phosphorylase OS=Oryza sativa subsp. japonica OX=39947 GN=Os01g0851700 PE=2 SV=1	0.399067	0.75813	0.85628	-1.3253	-0.399483	-0.223845
	A0A0P0VPT7	Alpha-amylase (Fragment) OS=Oryza sativa subsp. japonica OX=39947 GN=Os02g0765400 PE=3 SV=1	0.62685	1.1005	0.833625	-0.673808	0.138156	-0.262529
	Q0D9J1	Alpha-amylase isozyme 2A OS=Oryza sativa subsp. japonica OX=39947 GN=AMY2A PE=2 SV=1	0.854134	1.0806	1.04617	-0.227465	0.111832	0.0651138
	P27937	Alpha-amylase isozyme 3B OS=Oryza sativa subsp. japonica OX=39947 GN=AMY1.6 PE=2 SV=1	0.606254	1.05195	0.774688	-0.722005	0.0730691	-0.368312
	P27939	Alpha-amylase isozyme 3C OS=Oryza sativa subsp. japonica OX=39947 GN=AMY1.7 PE=2 SV=2	0.606254	1.05195	0.774688	-0.722005	0.0730691	-0.368312
	P27933	Alpha-amylase isozyme 3D OS=Oryza sativa subsp. japonica OX=39947 GN=AMY1.3 PE=2 SV=2	0.577398	0.957529	1.47655	-0.792363	-0.0626122	0.562229
	P27934	Alpha-amylase isozyme 3E OS=Oryza sativa subsp. japonica OX=39947 GN=AMY1.4 PE=2 SV=1	0.457588	0.852819	0.49115	-1.12788	-0.229689	-1.02577
	Q0JMV4	Alpha-amylase isozyme C OS=Oryza sativa subsp. japonica OX=39947 GN=AMY1B PE=2 SV=1	0.723823	0.945265	0.82579	-0.466292	-0.0812092	-0.276154
	P17654	Alpha-amylase OS=Oryza sativa subsp. japonica OX=39947 GN=AMY1.1 PE=1 SV=2	0.762523	1.0341	1.10012	-0.391147	0.0483779	0.137658
	Q0J527	Alpha-amylase OS=Oryza sativa subsp. japonica OX=39947 GN=Os08g0473900 PE=2 SV=1	0.577398	0.957529	1.47655	-0.792363	-0.0626122	0.562229
	Q5QLB1	Alpha-amylase OS=Oryza sativa subsp. japonica OX=39947 GN=P0013B04.36-2 PE=3 SV=1	0.577398	0.957529	1.47655	-0.792363	-0.0626122	0.562229
	P29421	Alpha-amylase/subtilisin inhibitor OS=Oryza sativa subsp. japonica OX=39947 GN=RASI PE=1 SV=2	0.959151	1.2193	0.690489	-0.0601694	0.286052	-0.53431
	Q8H4L8	Alpha-amylase/trypsin inhibitor RA16 OS=Oryza sativa subsp. japonica OX=39947 GN=RA16 PE=1 SV=1	0.449072	0.94847	0.463649	-1.15498	-0.0763261	-1.10889
	A0A0N7KS02	Alpha-galactosidase (Fragment) OS=Oryza sativa subsp. japonica OX=39947 GN=Os10g0493600 PE=3 SV=1	0.927089	1.18443	1.38657	-0.10922	0.244195	0.471517
	A0A0P0XVT5	Alpha-galactosidase (Fragment) OS=Oryza sativa subsp. japonica OX=39947 GN=Os10g0493600 PE=3 SV=1	0.927089	1.18443	1.38657	-0.10922	0.244195	0.471517
	A0A0P0X580	Alpha-galactosidase OS=Oryza sativa subsp. japonica OX=39947 GN=Os07g0452100 PE=3 SV=1	0.780598	1.60872	0.572725	-0.357348	0.685911	-0.804085
	Q7XIV4	Alpha-galactosidase OS=Oryza sativa subsp. japonica OX=39947 GN=Os07g0679300 PE=2 SV=1	9.51328	1.59511	7.208	3.24994	0.673658	2.8496
	A0A0P0XVP1	Alpha-galactosidase OS=Oryza sativa subsp. japonica OX=39947 GN=Os10g0492900 PE=3 SV=1	1.1237	1.28301	1.50117	0.16826	0.359531	0.586085
	Q9FXT4	Alpha-galactosidase OS=Oryza sativa subsp. japonica OX=39947 GN=Os10g0493600 PE=1 SV=1	0.927089	1.18443	1.38657	-0.10922	0.244195	0.471517
	Q2RAZ7	Alpha-L-arabinofuranosidase C-terminus family protein, expressed OS=Oryza sativa subsp. japonica OX=39947 GN=LOC_Os11g03730 PE=2 SV=2	1.03522	1.32809	1.68549	0.0499318	0.409356	0.753165
	Q2RAZ2	Alpha-L-arabinofuranosidase C-terminus family protein, expressed OS=Oryza sativa subsp. japonica OX=39947 GN=LOC_Os11g03780 PE=4 SV=1	1.05319	1.43048	1.37354	0.0747606	0.516498	0.457896
	Q2QY88	Alpha-L-arabinofuranosidase C-terminus family protein, expressed OS=Oryza sativa subsp. japonica OX=39947 GN=Os12g0128700 PE=4 SV=2	1.17312	1.24312	1.73432	0.23035	0.313961	0.794372
	A0A0P0Y2R8	Alpha-mannosidase (Fragment) OS=Oryza sativa subsp. japonica OX=39947 GN=Os11g0525600 PE=3 SV=1	1.1372	1.04054	1.32904	0.185491	0.0573364	0.410384
	Q10A56	Alpha-mannosidase OS=Oryza sativa subsp. japonica OX=39947 GN=LOC_Os10g05069 PE=3 SV=1	1.36983	1.31578	1.66135	0.453995	0.395923	0.732352
	Q2R3E0	Alpha-mannosidase OS=Oryza sativa subsp. japonica OX=39947 GN=Os11g0525600 PE=2 SV=1	1.08289	1.01561	1.19427	0.114881	0.022347	0.256133
	A0A0P0WF18	Aminomethyltransferase (Fragment) OS=Oryza sativa subsp. japonica OX=39947 GN=Os04g0623800 PE=3 SV=1	1.55095	1.18303	1.18121	0.633148	0.242493	0.240261
	Q7XPR2	Aminomethyltransferase OS=Oryza sativa subsp. japonica OX=39947 GN=Os04g0623800 PE=3 SV=2	1.34841	1.1398	1.16453	0.431257	0.188784	0.219753
	A0A0N7KQN4	Aminopeptidase (Fragment) OS=Oryza sativa subsp. japonica OX=39947 GN=Os09g0362500 PE=3 SV=1	0.749664	0.637883	0.764449	-0.415684	-0.648636	-0.387509
	Q6Z6L4	Aminopeptidase M1-A OS=Oryza sativa subsp. japonica OX=39947 GN=Os02g0218200 PE=2 SV=1	1.76758	1.26856	1.7698	0.821779	0.343195	0.823584
	Q0J5V5	Aminopeptidase M1-B OS=Oryza sativa subsp. japonica OX=39947 GN=Os08g0398700 PE=2 SV=1	0.937366	1.25895	1.30677	-0.0933153	0.332226	0.386004
	Q0J2B5	Aminopeptidase M1-C OS=Oryza sativa subsp. japonica OX=39947 GN=Os09g0362500 PE=2 SV=2	0.749664	0.637883	0.764449	-0.415684	-0.648636	-0.387509
	Q6K4E7	Aminopeptidase M1-D OS=Oryza sativa subsp. japonica OX=39947 GN=Os09g0362800 PE=2 SV=1	0.749664	0.637883	0.764449	-0.415684	-0.648636	-0.387509
	Q67UZ0	Aminotransferase OS=Oryza sativa subsp. japonica OX=39947 GN=Os09g0453800 PE=2 SV=1	1.72006	0.51399	0.9212	0.782463	-0.960187	-0.118413
	Q10MK9	AMP-binding enzyme family protein, expressed OS=Oryza sativa subsp. japonica OX=39947 GN=Os03g0305100 PE=4 SV=1	0.928011	0.788073	1.02818	-0.107786	-0.343598	0.0400954
	Q7XQ97	Anamorsin homolog 1 OS=Oryza sativa subsp. japonica OX=39947 GN=Os04g0674400 PE=2 SV=2	0.415086	4.3354	3.55947	-1.26852	2.11617	1.83166
	Q7XPW7	Anamorsin homolog 2 OS=Oryza sativa subsp. japonica OX=39947 GN=Os04g0682050 PE=2 SV=1	0.331818	0.655732	0.645627	-1.59154	-0.608821	-0.631228
	Q851Y1	Ankyrin repeat domain protein 2, putative, expressed OS=Oryza sativa subsp. japonica OX=39947 GN=LOC_Os03g63480 PE=2 SV=1	1.00949	1.23438	1.33473	0.0136276	0.303792	0.416545
	Q6K268	Ankyrin repeat protein-like OS=Oryza sativa subsp. japonica OX=39947 GN=Os09g0123500 PE=2 SV=1	2.11456	0.456818	0.447102	1.08036	-1.13031	-1.16132
	Q6Z6A7	Annexin OS=Oryza sativa subsp. japonica OX=39947 GN=Os02g0753800 PE=3 SV=1	1.10114	1.07339	0.915922	0.139004	0.102181	-0.126703
	Q6L4C5	Annexin OS=Oryza sativa subsp. japonica OX=39947 GN=Os05g0382900 PE=2 SV=1	1.00704	0.789683	1.53356	0.0101211	-0.340655	0.616885
	A0A0P0WLR9	Annexin OS=Oryza sativa subsp. japonica OX=39947 GN=Os05g0382900 PE=3 SV=1	1.00704	0.789683	1.53356	0.0101211	-0.340655	0.616885
	Q67VZ1	Annexin OS=Oryza sativa subsp. japonica OX=39947 GN=Os06g0221200 PE=2 SV=1	0.989618	1.02777	0.938211	-0.0150557	0.0395165	-0.0920155
	Q6H450	Annexin OS=Oryza sativa subsp. japonica OX=39947 GN=Os09g0394900 PE=2 SV=1	0.915226	0.935612	1.14636	-0.1278	-0.0960176	0.197057
	A0A0P0UYZ1	annotation not available	0.80285	0.686595	1.14345	-0.316798	-0.542469	0.193393
	A0A0P0UZ39	annotation not available	0.276512	0.964396	1.74195	-1.85459	-0.0523029	0.800703
	A0A0P0V197	annotation not available	1.35222	1.3747	1.22219	0.435335	0.459122	0.289472
	A0A0N7KCT0	annotation not available	1.06635	1.00905	0.806508	0.0926824	0.0130033	-0.31024
	A0A0P0V1N4	annotation not available	1.78394	1.26084	1.98383	0.835068	0.334387	0.98829
	A0A0P0V2A4	annotation not available	1.34403	1.01057	1.42405	0.426568	0.0151708	0.510005
	A0A0P0V2K0	annotation not available	1.41671	1.13039	1.2457	0.502541	0.176824	0.316958
	A0A0P0V328	annotation not available	0.696869	0.689786	0.735729	-0.521041	-0.53578	-0.442754
	A0A0P0V319	annotation not available	0.882985	0.594615	0.375963	-0.179539	-0.749972	-1.41134
	A0A0P0V310	annotation not available	1.50941	0.947087	1.35233	0.593986	-0.078431	0.435449
	A0A0P0V3L2	annotation not available	1.0679	1.13042	1.27438	0.0947751	0.176857	0.349791
	A0A0P0V4B7	annotation not available	2.32377	1.09273	1.19917	1.21647	0.127939	0.262037
	A0A0P0V5L6	annotation not available	1.00629	1.16946	1.5651	0.00904263	0.225838	0.646255
	A0A0P0V667	annotation not available	0.884147	1.45492	2.71874	-0.177641	0.540935	1.44294
	A0A0P0V6L3	annotation not available	0.464021	0.579853	0.647095	-1.10774	-0.786241	-0.627951
	A0A0P0VA20	annotation not available	0.956285	1.14281	0.777503	-0.0644879	0.19258	-0.363081
	A0A0P0VAC8	annotation not available	2.41244	1.60067	3.39149	1.27049	0.678678	1.76192
	A0A0P0VAJ9	annotation not available	1.37094	1.12547	1.49278	0.455169	0.170525	0.577999
	A0A0P0VBP1	annotation not available	1.5766	1.257	1.5254	0.656813	0.329983	0.609188
	A0A0P0VBL9	annotation not available	0.973688	1.6434	2.98028	-0.0384685	0.716681	1.57545
	A0A0P0VCB2	annotation not available	0.478871	0.981378	0.68794	-1.06229	-0.027119	-0.539645
	A0A0P0VCD9	annotation not available	0.52292	0.972681	0.623468	-0.935339	-0.0399612	-0.681614
	A0A0P0VDW6	annotation not available	1.32619	1.96056	2.4582	0.407285	0.971268	1.2976
	A0A0P0VE90	annotation not available	0.4317	0.44986	0.845341	-1.2119	-1.15245	-0.242394
	A0A0P0VFX2	annotation not available	0.442388	1.84502	1.62088	-1.17661	0.883639	0.696774
	A0A0P0VHS8	annotation not available	0.154859	0.887349	0.0357975	-2.69097	-0.172426	-4.804
	A0A0P0VIQ7	annotation not available	0.715744	1.26135	1.33884	-0.482485	0.334968	0.420979
	A0A0P0VIR6	annotation not available	2.00008	1.83288	2.51817	1.00006	0.874111	1.33237
	A0A0P0VPW9	annotation not available	2.25962	1.36953	0.258507	1.17608	0.453676	-1.95172
	A0A0P0VT22	annotation not available	1.246	0.265935	0.45993	0.317309	-1.91085	-1.12051
	A0A0P0VV85	annotation not available	2.03328	1.03537	0.0955446	1.02381	0.0501484	-3.38768
	A0A0P0VYK0	annotation not available	0.387394	0.821437	1.00523	-1.36813	-0.283779	0.00752907
	A0A0P0VZM1	annotation not available	1.02511	0.984116	1.17764	0.0357782	-0.0230998	0.235894
	A0A0P0W2T2	annotation not available	1.19432	1.30423	1.58668	0.256192	0.383196	0.666012
	A0A0P0W6L8	annotation not available	2.62856	0.768993	2.09338	1.39427	-0.378958	1.06584
	A0A0P0W625	annotation not available	0.439562	0.506316	0.186192	-1.18586	-0.98189	-2.42514
	A0A0P0W7K6	annotation not available	0.50514	0.818487	0.70869	-0.985245	-0.288969	-0.496774
	A0A0P0W7I7	annotation not available	1.00863	1.6194	1.87803	0.0123943	0.695457	0.909219
	A0A0P0WBB0	annotation not available	2.03443	1.03503	1.54674	1.02463	0.049666	0.629233
	A0A0P0WEK5	annotation not available	0.78644	1.2799	1.29861	-0.346591	0.356033	0.376972
	A0A0P0WHN0	annotation not available	0.946985	0.746994	0.97588	-0.0785871	-0.420831	-0.0352247
	A0A0P0WI62	annotation not available	2.08339	1.84485	3.19381	1.05893	0.883505	1.67528
	A0A0P0WIG6	annotation not available	1.17867	1.08626	1.02653	0.237158	0.119364	0.037776
	A0A0N7KKF8	annotation not available	2.34158	0.979795	1.24689	1.22748	-0.0294482	0.318338
	A0A0N7KKR2	annotation not available	0.567331	4.49275	2.32111	-0.817738	2.1676	1.21482
	A0A0P0WRU0	annotation not available	1.23034	3.85068	1.19945	0.299052	1.94511	0.262374
	A0A0P0WT28	annotation not available	1.89096	3.05427	3.51003	0.919117	1.61083	1.81148
	A0A0N7KLP9	annotation not available	1.43153	1.46228	1.65	0.517555	0.548222	0.722469
	A0A0P0WU69	annotation not available	2.08287	1.76898	2.00853	1.05857	0.822916	1.00614
	A0A0P0WTM4	annotation not available	13.7869	1.99607	1.6551	3.78522	0.99716	0.72692
	A0A0P0Y6L9	annotation not available	17.9608	11.4949	21.0364	4.16678	3.52292	4.39482
	A0A0P0WUM7	annotation not available	2.75758	1.12283	2.30316	1.4634	0.167141	1.20361
	A0A0P0WXM0	annotation not available	0.740977	0.555424	0.738238	-0.432498	-0.848338	-0.437843
	A0A0P0X0S0	annotation not available	0.240152	0.598789	0.237251	-2.05798	-0.739882	-2.07552
	A0A0P0X1X5	annotation not available	1.15555	0.989487	0.878725	0.208577	-0.0152469	-0.186516
	A0A0P0X1D6	annotation not available	1.34403	1.01057	1.42405	0.426568	0.0151708	0.510005
	A0A0P0X309	annotation not available	1.02056	1.01062	1.31378	0.0293545	0.0152367	0.393723
	A0A0P0X424	annotation not available	1.21805	1.18016	1.15153	0.284576	0.238987	0.203548
	A0A0P0X5S5	annotation not available	0.886405	1.02275	1.69457	-0.173962	0.0324496	0.760921
	A0A0P0X5U4	annotation not available	0.569533	0.238972	0.233136	-0.812148	-2.06509	-2.10075
	A0A0P0X635	annotation not available	14.9036	31.2704	19.4138	3.89759	4.96672	4.27901
	A0A0P0XAY7	annotation not available	1.39216	1.10713	1.32524	0.47732	0.146823	0.406259
	A0A0P0XBR6	annotation not available	0.740977	0.555424	0.738238	-0.432498	-0.848338	-0.437843
	A0A0P0XD59	annotation not available	0.623283	0.887926	0.947307	-0.682041	-0.171489	-0.0780953
	A0A0P0XEB2	annotation not available	1.12513	0.896816	0.301051	0.170095	-0.157115	-1.73192
	A0A0P0XEA1	annotation not available	1.48388	0.669121	1.34207	0.569376	-0.579661	0.424461
	A0A0P0XID1	annotation not available	0.815594	0.870987	0.938035	-0.294077	-0.199277	-0.092286
	A0A0P0XJ66	annotation not available	1.2097	0.879837	0.995417	0.274653	-0.184692	-0.00662648
	A0A0P0XJL9	annotation not available	1.20943	0.868979	1.48571	0.274327	-0.202607	0.571156
	A0A0P0XIW7	annotation not available	0.280076	1.12796	1.291	-1.83611	0.173721	0.368487
	A0A0P0XLD9	annotation not available	0.946741	1.97338	1.61942	-0.0789589	0.980669	0.695481
	A0A0P0XLP8	annotation not available	0.992481	0.705414	1.05187	-0.0108885	-0.503458	0.0729512
	A0A0P0XUE4	annotation not available	0.804696	1.09356	1.03355	-0.313484	0.129031	0.0476148
	A0A0P0XUY5	annotation not available	1.54075	1.39971	2.54633	0.623633	0.485126	1.34842
	A0A0P0XXQ7	annotation not available	0.674481	0.44607	0.0203215	-0.568151	-1.16466	-5.62085
	A0A0P0XY01	annotation not available	0.736099	0.937421	1.0275	-0.442029	-0.0932302	0.0391337
	A0A0N7KSP4	annotation not available	0.689027	0.798465	0.833631	-0.537368	-0.324699	-0.262519
	A0A0N7KST9	annotation not available	2.64495	1.24165	2.53195	1.40324	0.312255	1.34025
	A0A0P0Y3S5	annotation not available	0.811485	1.19813	1.66352	-0.301363	0.260789	0.734244
	A0A0N7KT73	annotation not available	0.881265	1.12038	2.95137	-0.182352	0.163984	1.56139
	A0A0P0Y5P9	annotation not available	0.526501	0.639885	0.829173	-0.925492	-0.644115	-0.270256
	A0A0P0Y653	annotation not available	0.736099	0.937421	1.0275	-0.442029	-0.0932302	0.0391337
	A0A0P0Y5Y8	annotation not available	0.607826	1.02532	1.29807	-0.718271	0.0360811	0.376367
	A0A0P0Y838	annotation not available	1.10074	1.37083	2.38551	0.138478	0.455049	1.2543
	A0A0P0Y8Y8	annotation not available	0.0584617	0.762074	0.0656254	-4.09637	-0.391997	-3.9296
	A0A0P0YCF4	annotation not available	1.04025	1.32112	2.38075	0.0569322	0.401763	1.25142
	A0A0P0YCA1	annotation not available	0.209937	0.0794677	2.28646	-2.25197	-3.65349	1.19311
	A0A0P0YCG8	annotation not available	7.01724	7.79955	11.2931	2.8109	2.96339	3.49737
	A0A0P0V2I5	annotation not available	0.232707	0.155197	0.208126	-2.10341	-2.68783	-2.26447
	A0A0P0WTZ2	annotation not available	0.230163	0.164015	0.211801	-2.11927	-2.6081	-2.23922
	Q94GF1	Anthranilate synthase alpha subunit 1, chloroplastic OS=Oryza sativa subsp. japonica OX=39947 GN=ASA1 PE=1 SV=1	1.11698	0.574735	1.54374	0.1596	-0.799031	0.626431
	Q9XJ29	Anthranilate synthase alpha subunit 2, chloroplastic OS=Oryza sativa subsp. japonica OX=39947 GN=OsASA2 PE=1 SV=1	1.331	0.481189	1.29358	0.412513	-1.05532	0.371364
	Q10CG6	AP complex subunit sigma OS=Oryza sativa subsp. japonica OX=39947 GN=Os03g0783700 PE=3 SV=1	0.733521	0.955819	1.14211	-0.447089	-0.0651909	0.191701
	Q6Z6S1	Apoptosis inhibitor 5-like protein API5 OS=Oryza sativa subsp. japonica OX=39947 GN=API5 PE=1 SV=1	0.814242	0.961925	1.23668	-0.296471	-0.0560033	0.306468
	Q7XDZ9	Appr-1-p processing enzyme family protein, putative, expressed OS=Oryza sativa subsp. japonica OX=39947 GN=Os10g0444400 PE=2 SV=1	1.8375	1.24176	1.72198	0.877745	0.312392	0.784072
	Q9SXF8	Aquaporin PIP 1-3 OS=Oryza sativa subsp. japonica OX=39947 GN=PIP1-3 PE=2 SV=2	3.49519	1.87106	2.06731	1.80537	0.903853	1.04775
	Q6EU94	Aquaporin PIP1-1 OS=Oryza sativa subsp. japonica OX=39947 GN=PIP1-1 PE=2 SV=1	3.49519	1.87106	2.06731	1.80537	0.903853	1.04775
	Q8GRT8	Aquaporin PIP2-4 OS=Oryza sativa subsp. japonica OX=39947 GN=PIP2-4 PE=2 SV=1	0.185017	0.0317217	1.10547	-2.43427	-4.97839	0.14466
	Q5QLS1	Arabinogalactan protein-like OS=Oryza sativa subsp. japonica OX=39947 GN=Os01g0668100 PE=2 SV=1	1.18773	0.678692	0.946891	0.248207	-0.559172	-0.0787296
	Q10N88	ARF GAP-like zinc finger-containing protein ZIGA2, putative, expressed OS=Oryza sativa subsp. japonica OX=39947 GN=LOC_Os03g17020 PE=2 SV=1	0.529742	0.739457	0.958888	-0.916639	-0.435462	-0.0605651
	Q69QY4	ARF GAP-like zinc finger-containing protein-like OS=Oryza sativa subsp. japonica OX=39947 GN=OJ1720_F04.113 PE=2 SV=1	1.32611	1.11792	1.8983	0.407203	0.160823	0.92471
	Q7X7N2	Arginase 1, mitochondrial OS=Oryza sativa subsp. japonica OX=39947 GN=ARG1 PE=2 SV=1	1.27607	1.2276	1.0629	0.351707	0.295836	0.0880051
	A0A024FLK4	Argininosuccinate lyase OS=Oryza sativa subsp. japonica OX=39947 GN=OsASL1 PE=2 SV=1	0.538961	0.61891	0.757067	-0.891746	-0.692198	-0.401507
	Q10MK5	Argininosuccinate lyase, putative, expressed OS=Oryza sativa subsp. japonica OX=39947 GN=OsASL1 PE=2 SV=1	0.538961	0.61891	0.757067	-0.891746	-0.692198	-0.401507
	Q2QVC1	Argininosuccinate synthase, chloroplast, putative, expressed OS=Oryza sativa subsp. japonica OX=39947 GN=Os12g0235800 PE=3 SV=1	1.07644	0.882592	0.667784	0.106265	-0.180182	-0.582548
	Q6EQ04	Arm repeat-containing protein-like OS=Oryza sativa subsp. japonica OX=39947 GN=Os09g0416900 PE=4 SV=1	1.1886	0.949895	1.45711	0.249263	-0.0741601	0.543108
	Q10N17	Arogenate dehydratase OS=Oryza sativa subsp. japonica OX=39947 GN=Os03g0286200 PE=2 SV=1	0.897093	3.88245	0.358587	-0.156671	1.95697	-1.4796
	Q6Z3Y3	Arogenate dehydratase OS=Oryza sativa subsp. japonica OX=39947 GN=Os07g0694600 PE=2 SV=1	0.897093	3.88245	0.358587	-0.156671	1.95697	-1.4796
	Q336V5	Arsenate reductase 2.1 OS=Oryza sativa subsp. japonica OX=39947 GN=ACR2.1 PE=1 SV=1	0.631883	0.31567	1.03388	-0.66227	-1.66351	0.0480665
	Q43011	Asparagine synthetase [glutamine-hydrolyzing] 2 OS=Oryza sativa subsp. japonica OX=39947 GN=Os06g0265000 PE=2 SV=3	0.806664	0.966903	0.971808	-0.309959	-0.0485565	-0.0412573
	Q0JJ47	Aspartate aminotransferase OS=Oryza sativa subsp. japonica OX=39947 GN=Os01g0760600 PE=2 SV=1	0.594631	0.935239	0.565472	-0.749935	-0.0965927	-0.822472
	Q6EUS6	Aspartate aminotransferase OS=Oryza sativa subsp. japonica OX=39947 GN=Os02g0236000 PE=2 SV=1	0.899861	1.18723	1.10695	-0.152227	0.247594	0.146585
	Q6KAJ2	Aspartate aminotransferase OS=Oryza sativa subsp. japonica OX=39947 GN=Os02g0797500 PE=2 SV=1	0.864882	0.854006	0.969823	-0.209424	-0.227681	-0.0442065
	Q0DBN4	Aspartate aminotransferase OS=Oryza sativa subsp. japonica OX=39947 GN=Os06g0548000 PE=2 SV=1	1.74315	1.57295	1.49299	0.801699	0.653474	0.578202
	P37833	Aspartate aminotransferase, cytoplasmic OS=Oryza sativa subsp. japonica OX=39947 GN=Os01g0760600 PE=2 SV=1	0.594631	0.935239	0.565472	-0.749935	-0.0965927	-0.822472
	Q69LG7	Aspartate kinase-homoserine dehydrogenase OS=Oryza sativa subsp. japonica OX=39947 GN=Os09g0294000 PE=2 SV=1	0.885104	1.62548	2.02328	-0.176081	0.700864	1.0167
	Q93Y73	Aspartate-semialdehyde dehydrogenase family protein, expressed OS=Oryza sativa subsp. japonica OX=39947 GN=LOC_Os03g55280 PE=3 SV=1	1.10522	0.970924	0.877435	0.144335	-0.0425694	-0.188635
	Q42456	Aspartic proteinase oryzasin-1 OS=Oryza sativa subsp. japonica OX=39947 GN=Os05g0567100 PE=2 SV=2	0.561223	1.11564	1.24083	-0.833354	0.157867	0.311306
	P42211	Aspartic proteinase OS=Oryza sativa subsp. japonica OX=39947 GN=RAP PE=2 SV=2	0.662694	0.978207	1.34945	-0.593585	-0.0317877	0.43237
	Q2QVB4	Aspartyl aminopeptidase, putative, expressed OS=Oryza sativa subsp. japonica OX=39947 GN=LOC_Os12g13390 PE=3 SV=1	0.720874	0.741773	0.548995	-0.472182	-0.43095	-0.865135
	Q6F4N5	Aspartyl protease 25 OS=Oryza sativa subsp. japonica OX=39947 GN=AP25 PE=2 SV=1	1.29862	1.38345	2.34182	0.376974	0.468266	1.22763
	Q7G3Y4	ATP synthase gamma chain, mitochondrial, putative, expressed OS=Oryza sativa subsp. japonica OX=39947 GN=LOC_Os10g17280 PE=2 SV=1	0.81036	0.917455	0.8529	-0.303366	-0.124291	-0.229552
	P0C2Z6	ATP synthase subunit alpha, chloroplastic OS=Oryza sativa subsp. japonica OX=39947 GN=atpA PE=3 SV=1	0.85781	1.23975	1.70229	-0.22127	0.310049	0.767478
	P0C522	ATP synthase subunit alpha, mitochondrial OS=Oryza sativa subsp. japonica OX=39947 GN=ATPA PE=1 SV=1	1.15621	1.07444	1.21285	0.209405	0.103581	0.278403
	A0A0P0V6Q2	ATP synthase subunit beta (Fragment) OS=Oryza sativa subsp. japonica OX=39947 GN=Os01g0685800 PE=3 SV=1	1.16268	1.18923	1.06695	0.217451	0.250033	0.0934898
	Q0JKB4	ATP synthase subunit beta OS=Oryza sativa subsp. japonica OX=39947 GN=Os01g0685800 PE=3 SV=1	1.16268	1.18923	1.06695	0.217451	0.250033	0.0934898
	A0A0P0XTT3	ATP synthase subunit beta OS=Oryza sativa subsp. japonica OX=39947 GN=Os10g0355800 PE=3 SV=1	1.64651	1.45421	2.02665	0.719407	0.540239	1.01909
	A0A0P0Y832	ATP synthase subunit beta OS=Oryza sativa subsp. japonica OX=39947 GN=Os12g0207500 PE=4 SV=1	2.80032	1.61739	2.7683	1.48559	0.693669	1.469
	P12085	ATP synthase subunit beta, chloroplastic OS=Oryza sativa subsp. japonica OX=39947 GN=atpB PE=1 SV=2	1.4447	1.62077	1.91482	0.530768	0.696678	0.937207
	Q01859	ATP synthase subunit beta, mitochondrial OS=Oryza sativa subsp. japonica OX=39947 GN=ATPB PE=1 SV=2	1.15714	1.18776	1.07991	0.210564	0.24824	0.110918
	Q7XXS0	ATP synthase subunit d, mitochondrial OS=Oryza sativa subsp. japonica OX=39947 GN=Os08g0478200 PE=2 SV=1	0.847305	0.969837	0.861211	-0.239047	-0.0441853	-0.215561
	Q2QZ86	ATP-citrate synthase alpha chain protein 2 OS=Oryza sativa subsp. japonica OX=39947 GN=ACLA-2 PE=2 SV=2	0.79665	0.783498	1.25245	-0.327983	-0.351999	0.324757
	Q2QNG7	ATP-citrate synthase alpha chain protein 3 OS=Oryza sativa subsp. japonica OX=39947 GN=ACLA-3 PE=2 SV=1	0.797485	0.824318	1.25826	-0.326471	-0.278727	0.331429
	Q93VT8	ATP-citrate synthase beta chain protein 1 OS=Oryza sativa subsp. japonica OX=39947 GN=ACLB-1 PE=2 SV=1	0.946087	0.870414	1.08937	-0.0799548	-0.200226	0.123498
	Q53JY8	ATP-citrate synthase subunit alpha chain protein 1 OS=Oryza sativa subsp. japonica OX=39947 GN=ACLA-1 PE=3 SV=2	0.79665	0.783498	1.25245	-0.327983	-0.351999	0.324757
	Q65X97	ATP-dependent 6-phosphofructokinase OS=Oryza sativa subsp. japonica OX=39947 GN=Os05g0524400 PE=2 SV=1	0.883012	0.893741	0.959633	-0.179496	-0.162072	-0.0594455
	Q5SNH5	ATP-dependent 6-phosphofructokinase OS=Oryza sativa subsp. japonica OX=39947 GN=PFK PE=3 SV=1	1.58079	1.20385	1.85428	0.660642	0.267657	0.890859
	Q6H7I9	ATP-dependent Clp protease proteolytic subunit OS=Oryza sativa subsp. japonica OX=39947 GN=Os02g0634500 PE=2 SV=1	1.22983	0.972385	1.04748	0.298464	-0.0404	0.0669221
	Q7XBR2	ATP-dependent Clp protease proteolytic subunit OS=Oryza sativa subsp. japonica OX=39947 GN=Os10g0580800 PE=2 SV=1	0.811454	0.874963	1.0355	-0.301418	-0.192707	0.0503251
	Q10LW5	ATP-dependent transporter ycf16, putative, expressed OS=Oryza sativa subsp. japonica OX=39947 GN=Os03g0332700 PE=2 SV=1	2.61973	1.72653	1.24985	1.38942	0.787875	0.321755
	Q5Z974	ATP-dependent zinc metalloprotease FTSH 1, chloroplastic OS=Oryza sativa subsp. japonica OX=39947 GN=FTSH1 PE=2 SV=1	0.733736	0.531986	1.34475	-0.446668	-0.910541	0.427343
	Q655S1	ATP-dependent zinc metalloprotease FTSH 2, chloroplastic OS=Oryza sativa subsp. japonica OX=39947 GN=FTSH2 PE=3 SV=1	1.97152	2.11601	2.64277	0.979306	1.08135	1.40205
	Q8LQJ9	ATP-dependent zinc metalloprotease FTSH 4, mitochondrial OS=Oryza sativa subsp. japonica OX=39947 GN=FTSH4 PE=3 SV=1	1.05463	1.16235	0.88629	0.0767382	0.21705	-0.174149
	Q8LQJ8	ATP-dependent zinc metalloprotease FTSH 5, mitochondrial OS=Oryza sativa subsp. japonica OX=39947 GN=FTSH5 PE=3 SV=1	1.05463	1.16235	0.88629	0.0767382	0.21705	-0.174149
	Q6YVY0	Auxin response factor 7 OS=Oryza sativa subsp. japonica OX=39947 GN=ARF7 PE=2 SV=1	20.303	3.34122	1.80588	4.34362	1.74038	0.852698
	Q338B1	Auxin-induced protein PCNT115, putative, expressed OS=Oryza sativa subsp. japonica OX=39947 GN=Os10g0419100 PE=2 SV=1	0.968585	1.02869	0.957515	-0.0460501	0.0408124	-0.0626334
	Q6MWE2	B1358B12.15 protein OS=Oryza sativa subsp. japonica OX=39947 GN=B1358B12.15 PE=4 SV=1	0.427699	1.27136	0.514491	-1.22533	0.346368	-0.958781
	Q2R1V2	Barwin, putative, expressed OS=Oryza sativa subsp. japonica OX=39947 GN=LOC_Os11g37950 PE=2 SV=1	1.3323	0.918285	1.32764	0.413916	-0.122987	0.408867
	Q2R1V1	Barwin, putative, expressed OS=Oryza sativa subsp. japonica OX=39947 GN=LOC_Os11g37960 PE=2 SV=1	2.39398	1.2187	2.39744	1.25941	0.28534	1.2615
	Q94CR1	Beta 1,3-glucanase OS=Oryza sativa subsp. japonica OX=39947 GN=P0660F12.19 PE=2 SV=1	0.751061	0.913335	1.00185	-0.412997	-0.130784	0.00266968
	Q7F354	Beta-1,3-glucanase OS=Oryza sativa subsp. japonica OX=39947 GN=Os01g0713200 PE=2 SV=1	1.81855	1.41486	4.89171	0.862788	0.500662	2.29034
	A0A0P0X7F9	Beta-amylase (Fragment) OS=Oryza sativa subsp. japonica OX=39947 GN=Os07g0543300 PE=3 SV=1	0.805361	0.978662	0.696994	-0.312292	-0.0311176	-0.520783
	Q0E0P0	Beta-fructofuranosidase, insoluble isoenzyme 1 OS=Oryza sativa subsp. japonica OX=39947 GN=CIN1 PE=2 SV=1	0.748978	0.845616	1.2629	-0.417004	-0.241925	0.336738
	Q0INM3	Beta-galactosidase 15 OS=Oryza sativa subsp. japonica OX=39947 GN=Os12g0429200 PE=2 SV=1	1.64726	1.34714	1.31637	0.720069	0.4299	0.396569
	Q5Z7L0	Beta-galactosidase 9 OS=Oryza sativa subsp. japonica OX=39947 GN=Os06g0573600 PE=2 SV=1	0.735459	0.852771	0.842568	-0.443284	-0.229769	-0.247136
	Q5QMT0	Beta-glucosidase 1 OS=Oryza sativa subsp. japonica OX=39947 GN=BGLU1 PE=2 SV=1	1.15085	1.85489	0.963472	0.202699	0.891331	-0.0536855
	Q7XKV4	Beta-glucosidase 12 OS=Oryza sativa subsp. japonica OX=39947 GN=BGLU12 PE=1 SV=2	0.883855	0.857485	1.03873	-0.178119	-0.221816	0.054826
	Q75I93	Beta-glucosidase 7 OS=Oryza sativa subsp. japonica OX=39947 GN=BGLU7 PE=1 SV=1	0.858376	0.917865	1.16891	-0.220318	-0.123645	0.22516
	Q75I94	Beta-glucosidase 8 OS=Oryza sativa subsp. japonica OX=39947 GN=BGLU8 PE=1 SV=1	1.14248	0.995399	1.60441	0.192163	-0.00665342	0.68204
	Q65XA2	Beta-hexosaminidase OS=Oryza sativa subsp. japonica OX=39947 GN=Os05g0115900 PE=2 SV=1	1.17507	1.26493	1.2717	0.232741	0.339054	0.346754
	O24174	Betaine aldehyde dehydrogenase 1 OS=Oryza sativa subsp. japonica OX=39947 GN=BADH1 PE=1 SV=1	0.734589	0.932893	0.69439	-0.444991	-0.100217	-0.526182
	Q84MN8	Bifunctional 3'-phosphoadenosine 5'-phosphosulfate synthethase, putative, expressed OS=Oryza sativa subsp. japonica OX=39947 GN=OSJNBb0036F07.7 PE=2 SV=1	0.400488	0.489593	0.366069	-1.32017	-1.03034	-1.44981
	Q2QS11	Bifunctional aminoacyl-tRNA synthetase, putative, expressed OS=Oryza sativa subsp. japonica OX=39947 GN=LOC_Os12g25710 PE=2 SV=1	1.16502	1.30381	1.42436	0.22036	0.382737	0.510311
	Q7F1H3	Blue copper-binding protein-like OS=Oryza sativa subsp. japonica OX=39947 GN=OJ1118_G09.114 PE=2 SV=1	1.59279	1.20855	1.60394	0.671558	0.273276	0.681619
	A0A0P0VAX3	BolA-like protein; Os01g0866600 protein; Uncharacterized protein ; Belongs to the BolA/IbaG family	2.36608	4.6771	0.256435	1.2425	2.22562	-1.96334
	Q0JR25	Bowman-Birk type bran trypsin inhibitor OS=Oryza sativa subsp. japonica OX=39947 GN=RBBI3.3 PE=1 SV=2	0.998474	0.362627	0.679401	-0.0022034	-1.46344	-0.557665
	A5HEI2	Bowman-Birk type proteinase inhibitor A OS=Oryza sativa subsp. japonica OX=39947 GN=pinA PE=2 SV=1	1.57551	1.023	1.64795	0.655815	0.0328124	0.720675
	Q2R3L3	BRASSINOSTEROID INSENSITIVE 1-associated receptor kinase 1, putative, expressed OS=Oryza sativa subsp. japonica OX=39947 GN=Os11g0514500 PE=2 SV=1	0.818402	0.184615	0.733948	-0.289119	-2.43741	-0.446251
	Q8H7W2	C2 domain-containing protein, putative, expressed OS=Oryza sativa subsp. japonica OX=39947 GN=LOC_Os03g09840 PE=2 SV=1	0.49914	1.36605	0.696559	-1.00248	0.450012	-0.521682
	A0A0N7KLS7	C2 domain-containing protein-like; Os06g0223800 protein	0.557516	1.24067	0.584003	-0.842915	0.311121	-0.775953
	A2ZVI7	Calcium-dependent protein kinase 1 OS=Oryza sativa subsp. japonica OX=39947 GN=CPK1 PE=2 SV=1	0.73298	0.835144	1.70149	-0.448154	-0.259904	0.766797
	Q6I587	Calcium-dependent protein kinase 15 OS=Oryza sativa subsp. japonica OX=39947 GN=CPK15 PE=2 SV=1	0.37417	0.395704	0.477219	-1.41823	-1.33751	-1.06728
	P53683	Calcium-dependent protein kinase 19 OS=Oryza sativa subsp. japonica OX=39947 GN=CPK19 PE=2 SV=2	1.23283	1.13082	1.17115	0.301969	0.177367	0.227921
	Q53P85	Calcium-dependent protein kinase 24 OS=Oryza sativa subsp. japonica OX=39947 GN=CPK24 PE=1 SV=1	27.6059	30.6403	43.9348	4.7869	4.93736	5.45729
	Q2QX45	Calcium-dependent protein kinase 28 OS=Oryza sativa subsp. japonica OX=39947 GN=CPK28 PE=3 SV=1	27.6059	30.6403	43.9348	4.7869	4.93736	5.45729
	Q6F332	Calmodulin-2 OS=Oryza sativa subsp. japonica OX=39947 GN=CAM2 PE=2 SV=3	1.86787	1.09798	1.26251	0.901398	0.134849	0.336291
	Q0JNL7	Calmodulin-3 OS=Oryza sativa subsp. japonica OX=39947 GN=CAM3 PE=2 SV=1	1.45733	1.11295	0.89462	0.543329	0.154393	-0.160652
	Q6ETD9	Calmodulin-binding protein-like OS=Oryza sativa subsp. japonica OX=39947 GN=Os02g0105500 PE=2 SV=1	0.621677	1.04523	1.45221	-0.685764	0.0638159	0.538248
	Q5VS79	Calmodulin-binding protein-like OS=Oryza sativa subsp. japonica OX=39947 GN=P0644B06.3-1 PE=4 SV=1	0.918049	0.89364	1.04883	-0.123357	-0.162234	0.0687874
	Q8S1Y9	Calmodulin-like protein 1 OS=Oryza sativa subsp. japonica OX=39947 GN=CML1 PE=2 SV=1	0.929693	0.93641	0.701528	-0.105174	-0.0947885	-0.511428
	Q7XV86	Calnexin OS=Oryza sativa subsp. japonica OX=39947 GN=Os04g0402100 PE=2 SV=1	1.20573	0.945687	1.15059	0.269901	-0.0805652	0.202371
	Q9SLY8	Calreticulin OS=Oryza sativa subsp. japonica OX=39947 GN=Os07g0246200 PE=1 SV=2	1.35117	1.08845	1.28193	0.434208	0.122276	0.358315
	B9EXM2	Carbamoyl-phosphate synthase large chain, chloroplastic OS=Oryza sativa subsp. japonica OX=39947 GN=CARB PE=2 SV=1	1.93043	1.83328	1.28039	0.948922	0.874424	0.356586
	Q6YV23	Carbamoyl-phosphate synthase small chain, chloroplastic OS=Oryza sativa subsp. japonica OX=39947 GN=CARA PE=2 SV=2	0.738125	1.10945	0.035752	-0.438062	0.149847	-4.80583
	Q7F2G3	Carbonic anhydrase OS=Oryza sativa subsp. japonica OX=39947 GN=Os01g0639900 PE=2 SV=1	2.4461	1.54862	3.07227	1.29049	0.630984	1.61931
	A0A0P0V5S4	Carbonic anhydrase OS=Oryza sativa subsp. japonica OX=39947 GN=Os01g0640000 PE=3 SV=1	2.74949	1.76273	2.80986	1.45916	0.817811	1.4905
	Q8LQS5	Carboxymethylenebutenolidase-like protein OS=Oryza sativa subsp. japonica OX=39947 GN=Os01g0531500 PE=2 SV=1	0.987572	0.919151	1.15337	-0.0180424	-0.121627	0.20586
	A0A0P0VMA7	Carboxypeptidase (Fragment) OS=Oryza sativa subsp. japonica OX=39947 GN=Os02g0634700 PE=3 SV=1	1.02915	1.0667	0.8866	0.0414464	0.0931602	-0.173645
	Q0D401	Carboxypeptidase (Fragment) OS=Oryza sativa subsp. japonica OX=39947 GN=Os07g0656900 PE=3 SV=1	1.29064	1.15279	1.17143	0.368082	0.205132	0.228269
	Q6H7I7	Carboxypeptidase OS=Oryza sativa subsp. japonica OX=39947 GN=OJ1643_A10.33-1 PE=2 SV=1	0.94526	0.986557	0.876307	-0.0812168	-0.0195261	-0.190491
	Q5ZCC2	Carboxypeptidase OS=Oryza sativa subsp. japonica OX=39947 GN=Os01g0158200 PE=2 SV=1	1.60786	1.65653	9.63334	0.685143	0.728163	3.26804
	Q9FP87	Carboxypeptidase OS=Oryza sativa subsp. japonica OX=39947 GN=Os01g0629600 PE=2 SV=1	0.429795	0.540523	0.130655	-1.21828	-0.887572	-2.93617
	A0A0P0WJX4	Carboxypeptidase OS=Oryza sativa subsp. japonica OX=39947 GN=Os05g0268500 PE=3 SV=1	0.930434	1.12801	0.906929	-0.104025	0.173783	-0.140939
	Q5W6C5	Carboxypeptidase OS=Oryza sativa subsp. japonica OX=39947 GN=Os05g0268500 PE=3 SV=1	1.11441	0.932502	0.969803	0.156286	-0.100821	-0.0442366
	Q5W6C6	Carboxypeptidase OS=Oryza sativa subsp. japonica OX=39947 GN=Os05g0268500 PE=3 SV=1	1.16182	0.93447	1.071	0.21639	-0.0977793	0.0989565
	Q5W6C3	Carboxypeptidase OS=Oryza sativa subsp. japonica OX=39947 GN=Os05g0268500 PE=3 SV=1	1.16494	0.937328	1.07405	0.220255	-0.0933742	0.103061
	Q0D6H5	Carboxypeptidase OS=Oryza sativa subsp. japonica OX=39947 GN=Os07g0479300 PE=3 SV=1	0.652804	0.862043	0.902571	-0.615278	-0.214168	-0.147887
	Q6YYX5	Carboxypeptidase OS=Oryza sativa subsp. japonica OX=39947 GN=Os08g0560500 PE=2 SV=1	1.18192	0.85181	0.671542	0.241129	-0.231397	-0.574451
	Q8H386	Casein kinase II alpha subunit OS=Oryza sativa subsp. japonica OX=39947 GN=OJ1513_F02.134 PE=3 SV=1	0.652783	1.07148	1.80167	-0.615324	0.0996035	0.849332
	Q10Q71	Casein kinase II, alpha chain, putative, expressed OS=Oryza sativa subsp. japonica OX=39947 GN=Os03g0207300 PE=3 SV=1	0.652783	1.07148	1.80167	-0.615324	0.0996035	0.849332
	Q0E4K1	Catalase isozyme A OS=Oryza sativa subsp. japonica OX=39947 GN=CATA PE=2 SV=1	0.949352	0.575008	1.166	-0.0749848	-0.798347	0.221565
	Q0D9C4	Catalase isozyme B OS=Oryza sativa subsp. japonica OX=39947 GN=CATB PE=2 SV=1	0.658635	0.854465	0.686836	-0.602449	-0.226907	-0.541963
	Q10S82	Catalase OS=Oryza sativa subsp. japonica OX=39947 GN=LOC_Os03g03910 PE=2 SV=1	0.851333	1.21937	0.734268	-0.232204	0.286132	-0.445622
	Q84R32	CBS domain containing protein, expressed OS=Oryza sativa subsp. japonica OX=39947 GN=OSJNBb0016H12.19 PE=2 SV=1	1.7798	1.16375	1.20142	0.831716	0.218779	0.264735
	A0A0N7KI05	CBS domain containing protein, expressed; Os03g0737000 protein; Putative uncharacterized protein OSJNBb0016H12.19; cDNA clone:001-038-F01, full insert sequence	1.7798	1.16375	1.20142	0.831716	0.218779	0.264735
	Q5Z9Z1	CDK5 activator-binding protein-like OS=Oryza sativa subsp. japonica OX=39947 GN=Os06g0320100 PE=2 SV=1	0.308452	0.395592	0.851227	-1.69688	-1.33791	-0.232384
	Q6Z9G2	cDNA clone:001-001-B11, full insert sequence; Os08g0440500 protein; Putative stromal cell-derived factor 2; cDNA clone:001-001-B11, full insert sequence	0.745867	0.832836	4.28777	-0.42301	-0.263895	2.10023
	Q93WY5	cDNA clone:001-002-F11, full insert sequence; Os09g0467200 protein; Putative glutathione S-transferase; Putative glutathione S-transferase OsGSTU17; cDNA clone:001-002-F11, full insert sequence; cDNA clone:001-040-D11, full insert sequence; cDNA clone:J013026J15, full insert sequence ; Belongs to the GST superfamily	2.69579	1.93834	2.68467	1.43071	0.954821	1.42474
	Q5SNH7	cDNA clone:001-003-F04, full insert sequence; Os01g0191100 protein; Putative acidic ribosomal protein P2a-2; cDNA clone:001-003-F04, full insert sequence ; Belongs to the eukaryotic ribosomal protein P1/P2 family	0.592435	0.961102	0.987342	-0.755271	-0.0572381	-0.0183786
	Q60EJ0	cDNA clone:001-007-C02, full insert sequence; Os05g0501700 protein; Putative uncharacterized protein OSJNBa0017K09.8; cDNA clone:001-007-C02, full insert sequence	0.509422	1.01366	0.596189	-0.973066	0.0195803	-0.746158
	Q69LD9	cDNA clone:001-007-F03, full insert sequence; Os07g0169600 protein; Putative iron deficiency protein Ids3; cDNA clone:001-007-F03, full insert sequence ; Belongs to the iron/ascorbate-dependent oxidoreductase family	1.34807	1.4411	1.55804	0.430891	0.527169	0.639732
	Q8LR75	cDNA clone:001-007-G07, full insert sequence; Triosephosphate isomerase	1.01312	0.836217	0.794809	0.0188114	-0.258051	-0.331319
	B7E390	cDNA clone:001-008-E02, full insert sequence ; Belongs to the AAA ATPase family	1.36897	0.879298	1.07513	0.453092	-0.185576	0.104506
	Q9SDK4	cDNA clone:001-008-G03, full insert sequence; GTP-binding protein; Os01g0254000 protein; Putative small GTP-binding protein Bsar1a; Uncharacterized protein; cDNA clone:001-008-G03, full insert sequence; cDNA clone:001-207-C09, full insert sequence; cDNA clone:J023112F13, full insert sequence ; Belongs to the small GTPase superfamily. SAR1 family	0.872962	0.861036	0.827991	-0.196009	-0.215854	-0.272313
	Q9FP25	cDNA clone:001-009-C09, full insert sequence; Os01g0303000 protein; P0035H10.18 protein; Putative CP12; Uncharacterized protein; cDNA clone:001-009-C09, full insert sequence; cDNA clone:J033080D15, full insert sequence	0.961058	1.45774	1.88976	-0.0573049	0.543737	0.918204
	Q69WH2	cDNA clone:001-011-D08, full insert sequence; Os06g0332800 protein; Putative bundle sheath defective protein; cDNA clone:001-011-D08, full insert sequence	1.27823	1.80074	1.63083	0.354151	0.848589	0.705606
	Q69UI8	cDNA clone:001-011-G09, full insert sequence; Os08g0116500 protein; Putative acidic ribosomal protein P1a; cDNA clone:001-011-G09, full insert sequence ; Belongs to the eukaryotic ribosomal protein P1/P2 family	0.616064	1.05802	0.994345	-0.698847	0.0813665	-0.00818209
	Q5N9F1	cDNA clone:001-012-B01, full insert sequence; Os01g0866700 protein; Small nuclear ribonucleoprotein-like; Uncharacterized protein; cDNA clone:001-012-B01, full insert sequence; cDNA clone:J033029N05, full insert sequence	1.58371	1.07997	1.3384	0.66331	0.110996	0.420512
	Q8H559	cDNA clone:001-012-F03, full insert sequence; Os07g0159800 protein; Putative uncharacterized protein OJ1714_H10.115; Putative uncharacterized protein P0455F03.46; cDNA clone:001-012-F03, full insert sequence	1.07987	1.48977	1.87878	0.110856	0.575092	0.9098
	Q9LHW4	cDNA clone:001-015-E09, full insert sequence; Os01g0216000 protein; Putative esterase; Uncharacterized protein; cDNA clone:001-015-E09, full insert sequence; cDNA clone:006-210-G04, full insert sequence	2.53951	2.88825	3.28418	1.34455	1.53019	1.71554
	Q6ZJ47	cDNA clone:001-017-E02, full insert sequence; Os08g0119000 protein; Putative COP9 complex subunit 3, FUS11; cDNA clone:001-017-E02, full insert sequence; cDNA clone:J023126C02, full insert sequence	0.982944	0.645646	1.53353	-0.0248182	-0.631185	0.616853
	Q5N754	cDNA clone:001-018-A11, full insert sequence; Os01g0815800 protein; Putative 60S ribosomal protein L24; Uncharacterized protein; cDNA clone:001-018-A11, full insert sequence; cDNA clone:J033071P12, full insert sequence	1.20179	1.14921	1.06858	0.265188	0.200645	0.0956984
	Q6ZL61	cDNA clone:001-019-G11, full insert sequence; Os07g0182100 protein; Putative tryptophan synthase alpha chain; cDNA clone:001-019-G11, full insert sequence; cDNA clone:J013078I01, full insert sequence ; Belongs to the TrpA family	0.562046	0.56099	0.948659	-0.83124	-0.833952	-0.0760387
	Q5N9Z8	cDNA clone:001-021-G03, full insert sequence; Os01g0871300 protein; Putative aspartate aminotransferase; Uncharacterized protein; cDNA clone:001-021-G03, full insert sequence	1.14195	1.00766	1.16046	0.191495	0.0110098	0.214692
	Q7EYM8	cDNA clone:001-024-D02, full insert sequence; Os08g0379400 protein; Putative oxidoreductase, zinc-binding; cDNA clone:001-024-D02, full insert sequence; cDNA clone:006-308-C06, full insert sequence; cDNA clone:J023019N13, full insert sequence	0.992738	0.886762	1.79221	-0.0105157	-0.173381	0.841743
	Q9LGB2	cDNA clone:001-024-F05, full insert sequence; Os01g0132000 protein; Putative wound-induced protease inhibitor; Uncharacterized protein; cDNA clone:001-024-F05, full insert sequence ; Belongs to the Bowman-Birk serine protease inhibitor family	0.421599	0.940252	0.519187	-1.24606	-0.08888	-0.945675
	Q8GS72	cDNA clone:001-025-C03, full insert sequence; Os07g0640100 protein; Putative uncharacterized protein OJ1340_C08.134; Putative uncharacterized protein P0524G08.101; cDNA clone:001-025-C03, full insert sequence; cDNA clone:J023073H14, full insert sequence	0.910283	0.862033	0.867501	-0.135613	-0.214185	-0.205062
	Q60EM2	cDNA clone:001-025-D08, full insert sequence; Os05g0455700 protein; Putative uracil phosphoribosyltransferase; cDNA clone:001-025-D08, full insert sequence; cDNA clone:J023069E03, full insert sequence; cDNA clone:J023069E05, full insert sequence	1.58763	1.07173	0.996389	0.666872	0.0999451	-0.0052194
	Q5QM39	cDNA clone:001-025-F12, full insert sequence; Os01g0528800 protein; Putative cinnamyl alcohol dehydrogenase; Uncharacterized protein; cDNA clone:001-025-F12, full insert sequence; cDNA clone:J013162A03, full insert sequence	0.451178	0.582218	0.630522	-1.14823	-0.780368	-0.665382
	Q9LD82	cDNA clone:001-027-A02, full insert sequence; Os01g0210500 protein; Putative heme binding protein 2; Uncharacterized protein; cDNA clone:001-027-A02, full insert sequence; cDNA clone:J013136I24, full insert sequence; cDNA clone:J023108G02, full insert sequence	1.2136	1.0972	0.990806	0.279289	0.133833	-0.013325
	Q10QF5	cDNA clone:001-029-C08, full insert sequence; Os03g0198400 protein; Seryl-tRNA synthetase, putative, expressed; cDNA clone:001-029-C08, full insert sequence; cDNA clone:J033118N18, full insert sequence	1.07323	1.07933	0.977621	0.10196	0.110138	-0.0326527
	Q94DH7	cDNA clone:001-029-D05, full insert sequence; Os01g0971400 protein; Putative cysteine protease CP1; Uncharacterized protein; cDNA clone:001-029-D05, full insert sequence; cDNA clone:001-037-H03, full insert sequence; cDNA clone:001-204-D02, full insert sequence; cDNA clone:001-206-B02, full insert sequence ; Belongs to the peptidase C1 family	1.38821	0.834079	1.07448	0.473222	-0.261744	0.103639
	Q9AX68	cDNA clone:001-029-E10, full insert sequence; Putative uncharacterized protein P0046B10.2-1; Putative uncharacterized protein P0410E03.33-1; Uncharacterized protein; cDNA clone:001-029-E10, full insert sequence; cDNA clone:J023127H12, full insert sequence	2.33507	1.24819	1.06023	1.22346	0.319836	0.0843728
	Q6YZI2	cDNA clone:001-030-B04, full insert sequence; Os08g0559200 protein; Putative 40S ribosomal protein S25 (RPS25B); cDNA clone:001-030-B04, full insert sequence; cDNA clone:J013120F23, full insert sequence	0.743084	1.05134	0.987127	-0.428403	0.072232	-0.0186929
	Q60EY9	cDNA clone:001-030-F09, full insert sequence; Os05g0208000 protein; Putative 2-oxoglutarate/malate translocator; cDNA clone:001-030-F09, full insert sequence; cDNA clone:J023093C11, full insert sequence ; Belongs to the mitochondrial carrier (TC 2.A.29) family	0.33307	1.23662	0.742665	-1.5861	0.306406	-0.429217
	Q69JN7	cDNA clone:001-030-H11, full insert sequence; Os09g0293400 protein; Putative ubiquitin-conjugating enzyme; cDNA clone:001-030-H11, full insert sequence; cDNA clone:J013047C20, full insert sequence ; Belongs to the ubiquitin-conjugating enzyme family	0.60849	1.23062	1.65811	-0.716695	0.299384	0.729543
	Q75GX3	cDNA clone:001-034-E02, full insert sequence; Os03g0663400 protein; P21 protein, putative, expressed; Putative antifungal thaumatin-like protein; cDNA clone:001-034-E02, full insert sequence; cDNA clone:J033108D14, full insert sequence; cDNA clone:J033115J22, full insert sequence	0.986506	0.933868	0.984439	-0.0195996	-0.0987095	-0.0226261
	Q6L508	cDNA clone:001-034-F08, full insert sequence; Os05g0460200 protein; Putative ubiquitin-conjugating enzyme E2; cDNA clone:001-034-F08, full insert sequence; cDNA clone:J013000O01, full insert sequence; cDNA clone:J033021F14, full insert sequence ; Belongs to the ubiquitin-conjugating enzyme family	0.849962	0.702799	0.891293	-0.23453	-0.508815	-0.166028
	Q6ZEZ2	cDNA clone:001-034-G01, full insert sequence; Os07g0176900 protein; Putative ribose-5-phosphate isomerase; cDNA clone:001-034-G01, full insert sequence	0.953542	0.968541	0.950037	-0.0686318	-0.0461156	-0.0739441
	Q84VC9	cDNA clone:001-034-H11, full insert sequence; OSJNBb0004G23.6 protein; OSJNBb0085F13.1 protein; Os04g0105700 protein; cDNA clone:001-034-H11, full insert sequence; cDNA clone:006-305-C04, full insert sequence; cDNA clone:006-309-C07, full insert sequence; cDNA clone:006-310-D01, full insert sequence; cDNA clone:J013001L09, full insert sequence	0.888546	1.59666	1.59229	-0.170482	0.67506	0.671102
	Q5N7E8	cDNA clone:001-035-F08, full insert sequence; Os01g0283100 protein; Putative gamma-carbonic anhydrase; Uncharacterized protein; cDNA clone:001-035-F08, full insert sequence; cDNA clone:006-304-F03, full insert sequence; cDNA clone:J023109L19, full insert sequence; cDNA clone:J033114G12, full insert sequence	0.762317	0.877026	0.784728	-0.391537	-0.189308	-0.349735
	Q69WS1	cDNA clone:001-035-F10, full insert sequence; Os07g0194000 protein; Synaptobrevin 1; Synaptobrevin-like protein; cDNA clone:001-035-F10, full insert sequence; cDNA clone:006-311-C02, full insert sequence; cDNA clone:J023107K01, full insert sequence ; Belongs to the synaptobrevin family	0.769797	0.769392	0.955943	-0.37745	-0.378209	-0.0650031
	Q9FU74	cDNA clone:001-038-A12, full insert sequence; Os01g0143800 protein; Putative uncharacterized protein P0019D06.39; Putative uncharacterized protein P0024G09.27; cDNA clone:001-038-A12, full insert sequence; cDNA clone:006-306-C02, full insert sequence	1.88241	2.75634	4.00715	0.912579	1.46275	2.00258
	Q9FTN6	cDNA clone:001-038-D01, full insert sequence; Os01g0106300 protein; Putative isoflavone reductase; Uncharacterized protein; cDNA clone:001-038-D01, full insert sequence; cDNA clone:001-207-E04, full insert sequence; cDNA clone:006-302-G05, full insert sequence; cDNA clone:006-303-C06, full insert sequence; cDNA clone:006-307-H12, full insert sequence; cDNA clone:J013045H04, full insert sequence	2.34857	0.98646	1.34525	1.23178	-0.0196673	0.427875
	Q6YZF8	cDNA clone:001-039-D08, full insert sequence; Os08g0534900 protein; Putative uncharacterized protein OSJNBa0033D24.7; Putative uncharacterized protein P0702C09.22; cDNA clone:001-039-D08, full insert sequence; cDNA clone:006-202-G11, full insert sequence	0.718456	0.515419	0.191414	-0.477028	-0.956183	-2.38524
	Q943L1	cDNA clone:001-039-E11, full insert sequence; Os01g0839700 protein; Putative ubiquitin carrier protein UBC7; Ubiquitin carrier protein; Uncharacterized protein; cDNA clone:001-039-E11, full insert sequence; cDNA clone:006-208-B05, full insert sequence; cDNA clone:J013135H01, full insert sequence ; Belongs to the ubiquitin-conjugating enzyme family	0.849962	0.702799	0.891293	-0.23453	-0.508815	-0.166028
	Q94E46	cDNA clone:001-039-G08, full insert sequence	1.45924	1.23181	1.59038	0.545217	0.300775	0.66937
	Q9FTY4	cDNA clone:001-041-A11, full insert sequence; Os01g0104400 protein; Putative uncharacterized protein P0436E04.19; cDNA clone:001-041-A11, full insert sequence; cDNA clone:006-305-F10, full insert sequence; cDNA clone:006-309-C04, full insert sequence; cDNA clone:J023095C18, full insert sequence	1.19652	1.03873	1.12914	0.258847	0.0548248	0.17522
	Q7XJ15	cDNA clone:001-042-F05, full insert sequence; Os09g0541700 protein; Putative uncharacterized protein B1274F11.39; Putative uncharacterized protein P0478E02.11; cDNA clone:001-042-F05, full insert sequence; cDNA clone:J013000O02, full insert sequence	0.762501	1.33469	0.241952	-0.391188	0.416509	-2.04721
	B7E741	cDNA clone:001-043-A08, full insert sequence; cDNA clone:J023099O12, full insert sequence	0.501152	0.74508	0.453565	-0.996679	-0.424532	-1.14062
	Q5Z858	cDNA clone:001-044-A11, full insert sequence; Os06g0699500 protein; Putative light-inducible protein ATLS1; cDNA clone:001-044-A11, full insert sequence; cDNA clone:J013022N16, full insert sequence	1.30556	1.33038	1.50288	0.384664	0.411837	0.587731
	Q75L45	cDNA clone:001-044-B08, full insert sequence; Os05g0135800 protein; Putative Pto kinase interactor 1; Putative uncharacterized protein P0519E07.15; cDNA clone:001-044-B08, full insert sequence	1.26921	0.971206	1.0802	0.343931	-0.0421505	0.1113
	Q6I605	cDNA clone:001-044-G10, full insert sequence; Os05g0557200 protein; Putative uncharacterized protein OJ1214_E03.14; cDNA clone:001-044-G10, full insert sequence; cDNA clone:J033084F06, full insert sequence	0.845952	0.92401	1.58151	-0.241353	-0.11402	0.661303
	Q7X752	cDNA clone:001-044-H03, full insert sequence; OSJNBb0070J16.13 protein; OSJNBb0072M01.9 protein; Os04g0515300 protein; cDNA clone:001-044-H03, full insert sequence; cDNA clone:J033050G01, full insert sequence	1.15375	1.10203	1.50413	0.206332	0.140167	0.588931
	Q6ZGP5	cDNA clone:001-045-F02, full insert sequence; Os02g0753300 protein; Putative elicitor-inducible protein EIG-J7; cDNA clone:001-045-F02, full insert sequence; cDNA clone:J013038J04, full insert sequence	1.61499	1.91591	2.19883	0.691523	0.938028	1.13674
	Q10NH4	cDNA clone:001-046-B08, full insert sequence; Os03g0269000 protein; Tropinone reductase, putative, expressed; cDNA clone:001-046-B08, full insert sequence; cDNA clone:J013002I11, full insert sequence ; Belongs to the short-chain dehydrogenases/reductases (SDR) family	2.62597	3.56353	0.297538	1.39285	1.83331	-1.74885
	Q651B1	cDNA clone:001-105-A01, full insert sequence; Os09g0571200 protein; Putative uncharacterized protein B1331F11.7; cDNA clone:001-105-A01, full insert sequence	2.16842	0.824444	1.20849	1.11665	-0.278507	0.273209
	Q69QC1	cDNA clone:001-105-B04, full insert sequence; Os06g0217700 protein; Putative uncharacterized protein P0644A02.3; cDNA clone:001-105-B04, full insert sequence	0.968405	0.687732	0.575679	-0.0463181	-0.540081	-0.796663
	Q6ESY4	cDNA clone:001-108-D04, full insert sequence; Putative uncharacterized protein P0472F10.20-4	0.118849	0.155394	0.13417	-3.0728	-2.686	-2.89786
	Q9AS47	cDNA clone:001-109-B04, full insert sequence; Os01g0371500 protein; Putative glutathione transferase; Uncharacterized protein; cDNA clone:001-109-B04, full insert sequence ; Belongs to the GST superfamily	0.873429	1.61895	1.71846	-0.195238	0.695059	0.781114
	Q7XIE9	cDNA clone:001-110-C08, full insert sequence; Os07g0120100 protein; Putative uncharacterized protein P0022B05.122; cDNA clone:001-110-C08, full insert sequence	2.2117	0.83363	1.2815	1.14515	-0.262521	0.357837
	Q84ZB2	cDNA clone:001-113-A02, full insert sequence; Os08g0564100 protein; Putative iron inhibited ABC transporter 2; cDNA clone:001-113-A02, full insert sequence	0.267023	0.367529	0.658058	-1.90496	-1.44407	-0.603713
	Q5JKU5	cDNA clone:001-115-C05, full insert sequence; Os01g0742200 protein; Putative Elongation factor 2; Uncharacterized protein; cDNA clone:001-115-C05, full insert sequence	1.19009	0.982106	1.17548	0.251074	-0.0260495	0.233255
	Q5Z9Q3	cDNA clone:001-118-F01, full insert sequence; Os06g0714900 protein; Putative uncharacterized protein P0481E08.9; cDNA clone:001-118-F01, full insert sequence ; Belongs to the protein kinase superfamily	2.32377	1.09273	1.19917	1.21647	0.127939	0.262037
	Q9AS74	cDNA clone:001-119-E03, full insert sequence; Os01g0168300 protein; P0028E10.18 protein; Putative uncharacterized protein OJ1276_B06.17; Uncharacterized protein; cDNA clone:001-119-E03, full insert sequence	0.954437	1.19499	1.05486	-0.0672788	0.256997	0.0770488
	Q8LHL4	cDNA clone:001-119-F11, full insert sequence; Os07g0623000 protein; Putative uncharacterized protein P0524E08.108; cDNA clone:001-119-F11, full insert sequence	1.52633	0.928939	0.763113	0.61007	-0.106344	-0.390031
	Q5JMG1	cDNA clone:001-121-D04, full insert sequence; Os01g0763300 protein; Putative uncharacterized protein P0512C01.47; Uncharacterized protein; cDNA clone:001-121-D04, full insert sequence; cDNA clone:J033150K13, full insert sequence	1.31575	0.775841	0.970809	0.395884	-0.366168	-0.0427409
	Q8GT15	cDNA clone:001-123-F10, full insert sequence; Os01g0947000 protein; Putative endo-1,3-beta-glucanase; Uncharacterized protein; cDNA clone:001-123-F10, full insert sequence ; Belongs to the glycosyl hydrolase 17 family	0.697646	0.793292	0.760786	-0.519432	-0.334076	-0.394438
	Q75K55	cDNA clone:001-124-E05, full insert sequence; Os05g0531200 protein; Putative uncharacterized protein OJ1131_E09.15; Putative uncharacterized protein OSJNBa0053E05.4; cDNA clone:001-124-E05, full insert sequence; cDNA clone:J033046E08, full insert sequence; cDNA clone:J033136F17, full insert sequence	0.616273	1.11111	1.17175	-0.698358	0.152008	0.228662
	Q7XD74	cDNA clone:001-125-D11, full insert sequence; Os10g0488100 protein	0.901182	1.63216	1.06356	-0.150109	0.706782	0.0889023
	B7E9D7	cDNA clone:001-125-E08, full insert sequence; cDNA clone:J023130E04, full insert sequence ; Belongs to the Bowman-Birk serine protease inhibitor family	2.03672	1.51519	2.33174	1.02624	0.599501	1.2214
	Q75HW4	cDNA clone:001-200-H03, full insert sequence; Os05g0395000 protein; Putative uncharacterized protein OSJNBa0014C03.11; Putative uncharacterized protein OSJNBb0092G21.1; cDNA clone:001-200-H03, full insert sequence; cDNA clone:J013105M15, full insert sequence	1.32646	1.24589	1.64569	0.40758	0.317177	0.718692
	Q5JK10	cDNA clone:001-203-A10, full insert sequence; Os01g0926300 protein; Putative transaldolase; Uncharacterized protein; cDNA clone:001-203-A10, full insert sequence; cDNA clone:J023139A20, full insert sequence	1.36578	1.04232	1.40881	0.449726	0.059805	0.494478
	Q65XN6	cDNA clone:001-203-H08, full insert sequence; Os05g0542800 protein; Putative uncharacterized protein OJ1288_A07.4 ; Belongs to the glycosyl hydrolase 28 family	0.62819	0.504441	0.690118	-0.670727	-0.987242	-0.535086
	Q75LB9	cDNA clone:001-205-F02, full insert sequence; Os03g0845000 protein; Pirin, putative, expressed; Putative pirin-like protein; cDNA clone:001-205-F02, full insert sequence ; Belongs to the pirin family	1.01724	0.617165	0.792997	0.0246533	-0.696273	-0.334613
	Q5N8I8	cDNA clone:001-206-B10, full insert sequence; Os01g0700000 protein; Putative uncharacterized protein P0047E11.2; Putative uncharacterized protein P0454A11.21; Uncharacterized protein; cDNA clone:001-206-B10, full insert sequence; cDNA clone:006-310-F01, full insert sequence; cDNA clone:J023119M09, full insert sequence	1.32509	1.40716	1.11971	0.406088	0.492785	0.163127
	Q5ZDX7	cDNA clone:001-207-C03, full insert sequence; Os01g0614700 protein; Putative uncharacterized protein P0410E01.39-2	1.17296	0.994904	0.143353	0.23016	-0.00737116	-2.80236
	Q60EH3	cDNA clone:002-102-A08, full insert sequence; Putative uncharacterized protein B1122D01.7	1.9896	1.15617	1.44403	0.992479	0.209351	0.530098
	Q6Z6Y2	cDNA clone:002-103-H01, full insert sequence; Os02g0130000 protein; Putative SWIb domain-containing protein; cDNA clone:002-103-H01, full insert sequence	0.661718	1.2997	0.766597	-0.595711	0.378179	-0.383459
	Q7XJX6	cDNA clone:002-120-A07, full insert sequence; OSJNBa0033G05.3 protein; OSJNBa0063C18.17 protein; Os04g0643100 protein; cDNA clone:002-120-A07, full insert sequence; cDNA clone:J013110H12, full insert sequence	0.710912	0.895659	0.680305	-0.492258	-0.158978	-0.555746
	Q5NB69	cDNA clone:002-128-C07, full insert sequence; Os01g0231700 protein; Putative acidic ribosomal protein P3a; Uncharacterized protein; cDNA clone:002-128-C07, full insert sequence ; Belongs to the eukaryotic ribosomal protein P1/P2 family	1.20758	1.07875	0.876294	0.272118	0.109359	-0.190514
	Q9AX20	cDNA clone:002-135-G05, full insert sequence; Os01g0728700 protein; Putative uncharacterized protein P0435H01.4; Putative uncharacterized protein P0456A01.21; cDNA clone:002-135-G05, full insert sequence	0.563871	0.966753	0.688237	-0.826563	-0.0487811	-0.539023
	Q8S292	cDNA clone:002-139-G10, full insert sequence; Os01g0849600 protein; Putative early nodulin ENOD18; Uncharacterized protein; cDNA clone:002-139-G10, full insert sequence	0.804358	0.860091	0.394702	-0.31409	-0.217439	-1.34116
	Q8H534	cDNA clone:002-143-F04, full insert sequence; Os07g0484800 protein; Putative adenine phosphoribosyl transferase; cDNA clone:002-143-F04, full insert sequence	1.41072	1.16205	0.719804	0.496428	0.216669	-0.474323
	Q9LE07	cDNA clone:002-172-F06, full insert sequence; Os01g0210600 protein; Putative uncharacterized protein P0031E09.14; Putative uncharacterized protein P0466B10.24; cDNA clone:002-172-F06, full insert sequence	1.12701	1.27405	1.37164	0.172498	0.349417	0.455905
	Q8RZ29	cDNA clone:002-182-G02, full insert sequence; Os01g0860400 protein; Putative chitinase; Uncharacterized protein; cDNA clone:002-182-G02, full insert sequence ; Belongs to the glycosyl hydrolase 18 family	0.85451	0.637041	0.708352	-0.226831	-0.650541	-0.497461
	Q69JF4	cDNA clone:006-201-H04, full insert sequence; Os09g0538000 protein; Putative RNase S-like protein ; Belongs to the RNase T2 family	0.426118	0.675369	0.637424	-1.23067	-0.566253	-0.649675
	Q6Z6E6	cDNA clone:006-203-G02, full insert sequence; Os02g0203700 protein; Zinc finger protein; Zinc finger transcription factor ZFP30; cDNA clone:006-203-G02, full insert sequence; cDNA clone:006-309-A05, full insert sequence	0.489186	0.9101	0.976572	-1.03154	-0.135904	-0.0342014
	Q8LQN2	cDNA clone:006-205-D02, full insert sequence; Os01g0784800 protein; Putative quinone-oxidoreductase; Putative quinone-oxidoreductase QR2; Uncharacterized protein; cDNA clone:006-205-D02, full insert sequence; cDNA clone:006-307-B10, full insert sequence	1.36682	1.17107	1.11637	0.450826	0.227828	0.158822
	Q5VRZ8	cDNA clone:006-205-D08, full insert sequence; Os06g0112100 protein; Putative vegetative storage protein win4.5; cDNA clone:006-205-D08, full insert sequence; cDNA clone:006-304-H03, full insert sequence; cDNA clone:006-309-D05, full insert sequence	1.28676	1.74533	1.57616	0.363747	0.8035	0.656415
	Q9XHW8	cDNA clone:006-205-E11, full insert sequence; Os01g0249200 protein; Putative nectarin I; Putative oxalate oxidase (Germin protein); Uncharacterized protein; cDNA clone:006-205-E11, full insert sequence	0.637532	0.458518	0.569907	-0.64943	-1.12495	-0.811201
	Q93VC6	cDNA clone:006-206-E02, full insert sequence; Os01g0100700 protein; Putative 40S ribosomal protein S5; Uncharacterized protein; cDNA clone:006-206-E02, full insert sequence; cDNA clone:J033028P14, full insert sequence ; Belongs to the universal ribosomal protein uS7 family	1.00782	0.903516	0.709286	0.0112399	-0.146378	-0.49556
	Q9LDX7	cDNA clone:006-207-C09, full insert sequence; Os01g0235300 protein; Putative uncharacterized protein P0702F03.34; Putative uncharacterized protein P0708G02.7; Uncharacterized protein; cDNA clone:006-207-C09, full insert sequence; cDNA clone:006-308-A11, full insert sequence; cDNA clone:J033115I02, full insert sequence	1.30781	1.34966	1.56446	0.387157	0.432596	0.645662
	Q6ZL16	cDNA clone:006-210-B07, full insert sequence; Os07g0573800 protein; Putative root border cell-specific protein; cDNA clone:006-210-B07, full insert sequence; cDNA clone:J023134F17, full insert sequence	1.06435	1.09808	1.42369	0.0899731	0.134987	0.509639
	Q93W16	cDNA clone:006-210-H07, full insert sequence; Os01g0338000 protein; Putative small GTP-binding protein Bsar1a; Uncharacterized protein; cDNA clone:006-210-H07, full insert sequence; cDNA clone:J033126I16, full insert sequence ; Belongs to the small GTPase superfamily. SAR1 family	0.497396	0.669375	0.65751	-1.00753	-0.579113	-0.604915
	Q9LHY3	cDNA clone:006-211-A03, full insert sequence; Os01g0214200 protein; Putative uncharacterized protein OSJNBa0038J17.26; Putative uncharacterized protein P0515G01.4; Uncharacterized protein; cDNA clone:006-211-A03, full insert sequence	0.576778	1.14057	1.03882	-0.793913	0.189756	0.0549404
	Q75HX3	cDNA clone:006-211-B08, full insert sequence; Os05g0438500 protein; Putative soluble inorganic pyrophosphatase; cDNA clone:006-211-B08, full insert sequence	0.74315	0.858571	0.793122	-0.428274	-0.219991	-0.334385
	Q5N7Z9	cDNA clone:006-211-E06, full insert sequence; Os01g0227300 protein; Putative RAB7D; Uncharacterized protein; cDNA clone:006-211-E06, full insert sequence; cDNA clone:J023052D24, full insert sequence	1.68603	1.00666	1.37024	0.753631	0.00957142	0.454429
	Q65X78	cDNA clone:006-212-H01, full insert sequence; Os05g0494500 protein; Putative uncharacterized protein OJ1579_G03.4; cDNA clone:006-212-H01, full insert sequence	7.62619	8.29497	8.58105	2.93096	3.05224	3.10115
	Q6ZBX9	cDNA clone:006-301-D11, full insert sequence; Os08g0562600 protein; Putative C2 domain-containing protein; cDNA clone:006-301-D11, full insert sequence; cDNA clone:J013115M05, full insert sequence	1.03548	1.05289	0.841358	0.0502953	0.0743516	-0.249209
	Q5Z802	cDNA clone:006-302-C10, full insert sequence; Os06g0712200 protein; Putative uncharacterized protein OJ1663_H12.20; Putative uncharacterized protein P0655A07.53; cDNA clone:006-302-C10, full insert sequence	0.978304	1.02751	0.997628	-0.0316454	0.0391536	-0.00342601
	Q8H4B9	cDNA clone:006-304-F08, full insert sequence; Os07g0516200 protein; Putative translational inhibitor protein; cDNA clone:006-304-F08, full insert sequence	0.750184	1.48468	0.862065	-0.414683	0.570152	-0.214131
	Q6K489	cDNA clone:006-304-G08, full insert sequence; Os09g0248100 protein; Putative endosperm specific protein SC3; cDNA clone:006-304-G08, full insert sequence; cDNA clone:J013151B22, full insert sequence	1.24097	1.0721	1.15502	0.311473	0.100437	0.207917
	Q69LQ9	cDNA clone:006-304-G12, full insert sequence; Os08g0299000 protein; Putative uncharacterized protein OSJNBa0063H21.109; cDNA clone:006-304-G12, full insert sequence; cDNA clone:J033055I05, full insert sequence; cDNA clone:J033074E08, full insert sequence	0.590959	0.458619	0.0743199	-0.758871	-1.12463	-3.75011
	Q7XNV4	cDNA clone:006-305-A07, full insert sequence; OSJNBb0015G09.12 protein; OSJNBb0071D01.2 protein; Os04g0227500 protein; cDNA clone:006-305-A07, full insert sequence; cDNA clone:006-307-A06, full insert sequence	0.974429	0.886427	0.919749	-0.0373707	-0.173927	-0.120688
	B7E4J4	cDNA clone:006-305-B07, full insert sequence; cDNA clone:006-310-E05, full insert sequence; cDNA clone:J013001F11, full insert sequence	0.944287	0.931516	1.37761	-0.0827026	-0.102347	0.462166
	Q6YX88	cDNA clone:006-305-H09, full insert sequence; Os09g0110400 protein; Putative DNA-directed RNA polymerase II; cDNA clone:006-305-H09, full insert sequence; cDNA clone:J013163O03, full insert sequence; cDNA clone:J033095G14, full insert sequence	1.07177	0.848299	0.901127	0.0999931	-0.237356	-0.150198
	Q8GSJ3	cDNA clone:006-306-D11, full insert sequence; Os07g0162400 protein; Putative cell death associated protein; cDNA clone:006-306-D11, full insert sequence	0.554431	0.75133	1.07789	-0.850919	-0.412482	0.108212
	Q5JKQ4	cDNA clone:006-307-H03, full insert sequence; Os01g0559000 protein; Thioredoxin family Trp26-like protein; Uncharacterized protein; cDNA clone:006-307-H03, full insert sequence	0.822198	1.14411	1.45094	-0.282442	0.194222	0.536987
	Q6L4W7	cDNA clone:006-311-E10, full insert sequence; Os05g0509200 protein; Putative NADH-ubiquinone oxidoreductase; cDNA clone:006-311-E10, full insert sequence; cDNA clone:J013114B12, full insert sequence	0.755112	0.73767	0.380918	-0.405238	-0.438953	-1.39245
	Q6Z0R0	cDNA clone:006-311-G01, full insert sequence; Os08g0455800 protein; Putative uncharacterized protein B1144B06.21; cDNA clone:006-311-G01, full insert sequence; cDNA clone:J023067L05, full insert sequence	1.28732	0.736634	1.16422	0.364374	-0.440979	0.21936
	Q7X5X9	cDNA clone:J013000B21, full insert sequence; OSJNBa0027P08.4 protein; OSJNBa0058G03.7 protein; Os04g0444600 protein; cDNA clone:J013000B21, full insert sequence	0.943831	0.993189	1.13736	-0.0833989	-0.00985969	0.185686
	Q656T5	cDNA clone:J013000J16, full insert sequence; Os01g0574600 protein; Oxidoreductase-like; Uncharacterized protein; cDNA clone:J013000J16, full insert sequence	0.891463	1.94922	1.54553	-0.165753	0.962897	0.628097
	Q6EUD7	cDNA clone:J013001G17, full insert sequence; Os02g0244700 protein; Putative phosphoenolpyruvate carboxylase; cDNA clone:J013001G17, full insert sequence; cDNA clone:J013011N21, full insert sequence	1.09486	1.23459	1.41562	0.130742	0.304031	0.501434
	Q5VRX8	cDNA clone:J013001P05, full insert sequence; Os01g0185200 protein; Putative tRNA-glutamine synthetase; Uncharacterized protein; cDNA clone:J013001P05, full insert sequence ; Belongs to the class-I aminoacyl-tRNA synthetase family	0.85012	1.05143	0.831882	-0.234261	0.0723497	-0.265549
	Q5JKR6	cDNA clone:J013001P15, full insert sequence; Os01g0558300 protein; RWD domain containing 1-like protein; cDNA clone:J013001P15, full insert sequence	1.45046	1.81569	1.7135	0.53651	0.860516	0.776946
	Q6L4R9	cDNA clone:J013034M16, full insert sequence; Os05g0592500 protein; Putative uncharacterized protein P0663C08.9; cDNA clone:J013034M16, full insert sequence; cDNA clone:J013039C12, full insert sequence	0.882044	2.44083	0.295966	-0.181077	1.28737	-1.7565
	Q75M01	cDNA clone:J013041K03, full insert sequence; Os05g0157200 protein; Putative uncharacterized protein P0676G05.12; cDNA clone:J013041K03, full insert sequence	0.860987	1.94871	0.92863	-0.215936	0.962519	-0.106824
	Q65XC3	cDNA clone:J013042H06, full insert sequence; Os05g0529200 protein; Putative uncharacterized protein OJ1187_E11.16; cDNA clone:J013042H06, full insert sequence	0.444916	0.670386	0.931273	-1.1684	-0.576935	-0.102724
	Q688W7	cDNA clone:J013044F07, full insert sequence; Os05g0566900 protein; Putative uncharacterized protein OJ1781_H11.10; cDNA clone:J013044F07, full insert sequence; cDNA clone:J013150C07, full insert sequence	1.01971	1.4048	1.97167	0.028157	0.490364	0.979415
	Q6YUH7	cDNA clone:J013047D24, full insert sequence; Os02g0697300 protein; Putative target of myb1; TOM1 protein; cDNA clone:J013047D24, full insert sequence	1.91713	1.06925	1.96029	0.938951	0.0965987	0.971067
	B7F5R6	cDNA clone:J013055N09, full insert sequence	1.32569	1.06219	1.8609	0.406738	0.08704	0.895999
	Q5JK78	cDNA clone:J013056M18, full insert sequence; Ubiquitin carboxyl-terminal hydrolase ; Belongs to the peptidase C19 family	0.905443	0.783931	0.971518	-0.143304	-0.351201	-0.0416879
	Q6YVU4	cDNA clone:J013058G09, full insert sequence; Putative beta-1,3-glucanase ; Belongs to the glycosyl hydrolase 17 family	1.55985	1.71728	1.01148	0.641407	0.780124	0.0164621
	Q6ZDW5	cDNA clone:J013060D13, full insert sequence; 60S ribosomal protein L18	0.56167	1.40537	1.1503	-0.832204	0.490947	0.202008
	Q8RZ83	cDNA clone:J013063J15, full insert sequence; Os01g0667600 protein; Putative GTP-binding protein Rab11b; Uncharacterized protein; cDNA clone:J013063J15, full insert sequence	1.86296	1.09595	1.65424	0.897599	0.132179	0.726171
	Q6ET41	cDNA clone:J013067F08, full insert sequence; Os02g0158600 protein; Putative uncharacterized protein B1103G11.19; Putative uncharacterized protein P0419H03.39; cDNA clone:J013067F08, full insert sequence	1.21592	0.980112	0.240605	0.282043	-0.0289821	-2.05526
	Q69Q42	cDNA clone:J013067N05, full insert sequence; BRI1-KD interacting protein 118-like	0.619136	0.417628	0.64825	-0.691671	-1.25971	-0.625378
	Q5QNA5	cDNA clone:J013071A07, full insert sequence; Os01g0208700 protein; Putative phosphoenolpyruvate carboxylase 1; Uncharacterized protein; cDNA clone:J013071A07, full insert sequence	1.52375	1.25464	2.08351	0.607623	0.32727	1.05901
	Q6ZGV7	cDNA clone:J013092A12, full insert sequence; Os02g0717500 protein; Putative uncharacterized protein OJ2056_H01.18; cDNA clone:J013092A12, full insert sequence	0.308432	0.901843	0.919462	-1.69698	-0.149052	-0.121138
	Q5Z907	cDNA clone:J013095K16, full insert sequence; Molecular chaperone; assists the folding of proteins upon ATP hydrolysis	0.891542	0.906565	0.657686	-0.165625	-0.141517	-0.60453
	Q10MA6	cDNA clone:J013100F17, full insert sequence; Os03g0317000 protein; YT521-B-like family protein, expressed; cDNA clone:J013100F17, full insert sequence	0.793568	0.702019	1.12813	-0.333574	-0.510418	0.173936
	Q84NW1	cDNA clone:J013116B21, full insert sequence; Os07g0513000 protein; Putative ATP synthase gamma chain 1, chloroplast (H(+)-transporting two-sector ATPase/F(1)-ATPase/ATPC1); cDNA clone:J013116B21, full insert sequence	1.34271	1.75355	2.08754	0.425151	0.810276	1.0618
	Q9LWN1	cDNA clone:J013120K02, full insert sequence; Os01g0205500 protein; Putative 60S ribosomal protein L11-1; Uncharacterized protein; cDNA clone:J013120K02, full insert sequence ; Belongs to the universal ribosomal protein uL5 family	0.17988	0.221443	0.632527	-2.4749	-2.17499	-0.660802
	Q94DK6	cDNA clone:J013123C07, full insert sequence; Os01g0357900 protein; Putative uncharacterized protein P0025H06.27; Putative uncharacterized protein P0514H03.6; cDNA clone:J013123C07, full insert sequence	1.20541	0.833711	0.81488	0.269524	-0.262381	-0.295341
	Q6H734	cDNA clone:J013126L13, full insert sequence; Os02g0198600 protein; Putative DNA-damage inducible protein; cDNA clone:J013126L13, full insert sequence	0.616899	0.598172	0.835796	-0.696894	-0.741367	-0.258777
	A3A9W6	cDNA clone:J013135D10, full insert sequence; Malic enzyme	0.923489	1.41792	1.34882	-0.114834	0.503777	0.431701
	Q6Z7R6	cDNA clone:J013153P08, full insert sequence; Putative uncharacterized protein P0516G10.33; Putative uncharacterized protein P0585G03.11; cDNA clone:J013153P08, full insert sequence	1.01629	1.03976	0.984257	0.0233148	0.0562499	-0.0228937
	Q6ATF9	cDNA clone:J013170M23, full insert sequence; Os05g0272800 protein; Putative uncharacterized protein OSJNBb0061M13.13; cDNA clone:J013170M23, full insert sequence	1.22834	1.02996	1.0506	0.296712	0.0425926	0.071209
	Q8GV29	cDNA clone:J023004I16, full insert sequence; OSJNBa0060N03.16 protein; Os04g0608900 protein; Serine/threonine protein kinase; cDNA clone:J023004I16, full insert sequence	0.765484	0.691534	0.975887	-0.385556	-0.532129	-0.0352144
	Q6F322	cDNA clone:J023004N15, full insert sequence; Os05g0490700 protein; Putative uncharacterized protein OSJNBa0088I06.5; cDNA clone:J023004N15, full insert sequence	2.0522	1.42474	0.585962	1.03717	0.510697	-0.771121
	Q6ZHS7	cDNA clone:J023004P18, full insert sequence; Os02g0187500 protein; Putative uncharacterized protein OJ1073_F05.26; Putative uncharacterized protein OJ1145_F01.1; cDNA clone:J023004P18, full insert sequence	1.15563	1.24692	1.77007	0.208685	0.318367	0.823804
	Q5WMY1	cDNA clone:J023010L13, full insert sequence; Os05g0155300 protein; Putative uncharacterized protein P0431G05.7; cDNA clone:J023010L13, full insert sequence	1.70808	1.1015	1.45749	0.77238	0.139469	0.54349
	Q0JKM8	cDNA clone:J023016B15, full insert sequence; Os01g0663400 protein; Uncharacterized protein; Unnamed protein; cDNA clone:J023016B15, full insert sequence ; Belongs to the peptidase A1 family	0.666913	0.931595	0.878248	-0.584429	-0.102225	-0.1873
	Q6Z9R0	cDNA clone:J023022E19, full insert sequence; Os08g0471900 protein; Putative zinc-finger protein; Zinc finger protein; cDNA clone:J023022E19, full insert sequence	1.16999	1.08212	0.106604	0.226494	0.113867	-3.22967
	Q94DH6	cDNA clone:J023022G15, full insert sequence; Os01g0971500 protein; Putative cytochrome b5; Uncharacterized protein; cDNA clone:J023022G15, full insert sequence	1.27022	1.41351	1.29538	0.345077	0.499277	0.373374
	Q69SG8	cDNA clone:J023038G05, full insert sequence; Os09g0533600 protein; Putative uncharacterized protein OJ1112_E07.14; Putative uncharacterized protein P0515E01.33; cDNA clone:J023038G05, full insert sequence ; Belongs to the protein kinase superfamily	2.32377	1.09273	1.19917	1.21647	0.127939	0.262037
	Q69SU2	cDNA clone:J023039G23, full insert sequence; Os02g0554100 protein; Putative UVB-resistance protein (UVR8); cDNA clone:J023039G23, full insert sequence	0.872484	0.786713	1.64537	-0.1968	-0.34609	0.718409
	Q10MW8	cDNA clone:J023039I06, full insert sequence; Os03g0292800 protein; Ran-binding protein 1, putative, expressed; cDNA clone:J023039I06, full insert sequence	1.12487	1.25332	1.07229	0.169762	0.325755	0.100693
	Q75L39	cDNA clone:J023039O14, full insert sequence; Os05g0136900 protein; Putative uncharacterized protein OJ1127_B08.7; cDNA clone:J023039O14, full insert sequence	1.16079	0.996416	1.12637	0.215112	-0.0051803	0.171682
	Q5N9F4	cDNA clone:J023060L20, full insert sequence; Os01g0866500 protein; Putative soluble inorganic pyrophosphatase; Uncharacterized protein; cDNA clone:J023060L20, full insert sequence	0.635972	0.832634	0.634692	-0.652966	-0.264246	-0.655873
	Q9FW37	cDNA clone:J023064B05, full insert sequence; Os05g0100800 protein; Putative uncharacterized protein OSJNBb0098I11.6; Putative uncharacterized protein P0036D10.5; cDNA clone:J023064B05, full insert sequence	0.698725	0.786884	0.812163	-0.517203	-0.345778	-0.30016
	Q94E74	cDNA clone:J023069J05, full insert sequence; Os01g0511100 protein; Putative ER6 protein; Uncharacterized protein; cDNA clone:J023069J05, full insert sequence	0.350906	2.50211	0.321479	-1.51084	1.32314	-1.6372
	Q8W084	cDNA clone:J023072K01, full insert sequence; Os01g0382400 protein; Putative pathogenesis-related protein; cDNA clone:J023072K01, full insert sequence ; Belongs to the CRISP family	2.62819	1.67788	2.47226	1.39407	0.746636	1.30583
	Q94E63	cDNA clone:J023073M05, full insert sequence; Os01g0173100 protein; Putative uncharacterized protein OSJNBa0089K24.5; Uncharacterized protein; cDNA clone:J023073M05, full insert sequence	0.972436	1.09382	0.886372	-0.040325	0.129375	-0.174015
	Q941F5	cDNA clone:J023075A19, full insert sequence; Os11g0592200 protein; Pathogenesis-related protein; Win1, putative, expressed; cDNA clone:J023075A19, full insert sequence	1.02198	0.856284	0.72036	0.0313715	-0.223839	-0.473211
	Q75IK4	cDNA clone:J023075I03, full insert sequence; Putative lipase; Putative uncharacterized protein OJ1008_D08.1; Putative uncharacterized protein OSJNBb0016G07.8; cDNA clone:J023075I03, full insert sequence	0.607023	0.72524	1.85793	-0.720176	-0.46347	0.893696
	B7EIS5	cDNA clone:J023075I12, full insert sequence	0.491057	0.529593	0.596285	-1.02604	-0.917045	-0.745926
	Q6Z4F3	cDNA clone:J023077D02, full insert sequence; Os07g0187700 protein; Transducin / WD-40 repeat protein-like; cDNA clone:J023077D02, full insert sequence	0.901084	0.838711	1.05286	-0.150267	-0.253754	0.074316
	Q7X8W6	cDNA clone:J023081M12, full insert sequence; OSJNBa0081C01.20 protein; OSJNBb0039L24.1 protein; Os04g0531900 protein; cDNA clone:J023081M12, full insert sequence ; Belongs to the short-chain dehydrogenases/reductases (SDR) family	1.05575	1.13672	1.03475	0.0782665	0.184878	0.0492762
	Q6H8D8	cDNA clone:J023084M01, full insert sequence; Rev interacting-like protein-like	1.0494	0.929264	1.53859	0.0695621	-0.10584	0.621613
	Q6Z302	cDNA clone:J023086E09, full insert sequence; Os02g0767700 protein; YbaK/prolyl-tRNA synthetase protein-like; cDNA clone:J023086E09, full insert sequence	0.159274	0.882694	1.22335	-2.65042	-0.180014	0.290838
	Q8SA35	cDNA clone:J023086K07, full insert sequence; Os01g0659200 protein; Putative H+-exporting ATPase; Uncharacterized protein; cDNA clone:J023086K07, full insert sequence	1.19629	0.953036	0.931498	0.258566	-0.0693971	-0.102375
	Q8H5M0	cDNA clone:J023088L08, full insert sequence; Os07g0585000 protein; Putative uncharacterized protein OJ1060_D03.112; cDNA clone:J023088L08, full insert sequence	0.350975	1.14987	0.597125	-1.51056	0.201473	-0.743895
	Q9SNQ3	cDNA clone:J023098B10, full insert sequence; Os06g0142700 protein; Putative cytochrome c oxidase subunit Vb; cDNA clone:J023098B10, full insert sequence	1.07886	0.880347	0.542125	0.109508	-0.183856	-0.883302
	Q5ZEL4	cDNA clone:J023103E08, full insert sequence; Os01g0159400 protein; Putative glutaryl-CoA dehydrogenase; Uncharacterized protein; cDNA clone:J023103E08, full insert sequence	1.29634	1.52886	1.44693	0.374449	0.612453	0.533
	Q94LH1	cDNA clone:J023104J05, full insert sequence; Os03g0395300 protein; Paramyosin, putative, expressed; Putative myosin heavy chain-like; cDNA clone:J023104J05, full insert sequence	1.96008	1.6284	1.40256	0.970913	0.703453	0.48806
	Q5VQG6	cDNA clone:J023110A06, full insert sequence; Os01g0169900 protein; Uncharacterized protein; Vegetative cell wall protein gp1-like; cDNA clone:J023110A06, full insert sequence	0.626552	0.830446	0.9659	-0.674495	-0.268042	-0.0500542
	Q9AWQ3	cDNA clone:J023132M16, full insert sequence; Os01g0322800 protein; Putative WD-40 repeat protein; Uncharacterized protein; cDNA clone:J023132M16, full insert sequence	0.907669	0.63571	0.904392	-0.139762	-0.65356	-0.144979
	Q7X8U6	cDNA clone:J023133F23, full insert sequence; OSJNBa0076N16.8 protein; OSJNBa0084K20.10 protein; Os04g0490400 protein; cDNA clone:J023133F23, full insert sequence	1.587	1.07279	1.2147	0.666302	0.101374	0.280599
	Q8LJ88	cDNA clone:J023138I07, full insert sequence; Os01g0799900 protein; Putative latex-abundant protein; Uncharacterized protein; cDNA clone:J023138I07, full insert sequence	0.800249	0.796611	1.46073	-0.32148	-0.328052	0.546685
	Q5NB63	cDNA clone:J023139P14, full insert sequence; Os01g0222500 protein; Putative vacuolar V-H+ATPase subunit E; cDNA clone:J023139P14, full insert sequence	1.15618	0.872316	0.668822	0.209372	-0.197077	-0.580307
	Q6Z7T3	cDNA clone:J033016K19, full insert sequence; Putative uncharacterized protein P0516G10.12-2	1.06279	0.732283	0.662532	0.087858	-0.449527	-0.593938
	Q5VM93	cDNA clone:J033022L20, full insert sequence; Os06g0157800 protein; Putative uncharacterized protein P0046E09.31; Putative uncharacterized protein P0702F05.11; cDNA clone:J033022L20, full insert sequence	0.0815827	3.83164	0.917196	-3.61559	1.93796	-0.124699
	Q8S1Y5	cDNA clone:J033027F19, full insert sequence; Os01g0925800 protein; Putative ubiquitin conjugating enzyme; Uncharacterized protein; cDNA clone:J033027F19, full insert sequence ; Belongs to the ubiquitin-conjugating enzyme family	0.733003	0.696514	1.04408	-0.448108	-0.521776	0.0622269
	Q6H3Z1	cDNA clone:J033027K21, full insert sequence; Os02g0650500 protein; Putative uncharacterized protein OSJNBb0012J10.12; Putative uncharacterized protein P0048B08.36; cDNA clone:J033027K21, full insert sequence ; Belongs to the protein kinase superfamily	2.32377	1.09273	1.19917	1.21647	0.127939	0.262037
	Q7FAT6	cDNA clone:J033035C24, full insert sequence; Molecular chaperone; assists the folding of proteins upon ATP hydrolysis	0.636162	1.0204	1.09903	-0.652535	0.0291398	0.136224
	Q6ZBZ8	cDNA clone:J033036F14, full insert sequence; Os08g0459300 protein; Putative uncharacterized protein P0493A04.32; cDNA clone:J033036F14, full insert sequence	1.13211	0.843421	0.644526	0.179015	-0.245674	-0.633689
	Q9XIY6	cDNA clone:J033044K03, full insert sequence; Os06g0160200 protein; Putative lanatoside 15'-O-acetylesterase; cDNA clone:J033044K03, full insert sequence	0.513021	0.289377	0.21483	-0.96291	-1.78898	-2.21873
	Q69XJ9	cDNA clone:J033044O03, full insert sequence; Os06g0602600 protein; Putative uncharacterized protein P0486H12.21; cDNA clone:J033044O03, full insert sequence	0.755625	2.15579	3.48945	-0.404257	1.10822	1.803
	B7EME6	cDNA clone:J033048I03, full insert sequence	0.386883	1.02689	0.441398	-1.37003	0.0382756	-1.17985
	Q5Z4M1	cDNA clone:J033048O08, full insert sequence; Os06g0308300 protein; Putative microtubule-associated protein; cDNA clone:J033048O08, full insert sequence	3.04428	0.997719	5.35188	1.6061	-0.00329523	2.42004
	Q7XHL0	cDNA clone:J033060N20, full insert sequence; Os07g0540100 protein; Putative serine/threonine kinase protein; cDNA clone:J033060N20, full insert sequence	2.32377	1.09273	1.19917	1.21647	0.127939	0.262037
	Q7XIG9	cDNA clone:J033060N23, full insert sequence; Os07g0625800 protein; Putative uncharacterized protein OJ1339_F05.116; cDNA clone:J033060N23, full insert sequence; cDNA clone:J033128J19, full insert sequence ; Belongs to the plant LTP family	0.864558	0.605952	0.543086	-0.209965	-0.722724	-0.880749
	Q9FTU2	cDNA clone:J033067D04, full insert sequence; Os01g0238600 protein; Putative uncharacterized protein OSJNBa0086P08.24; Uncharacterized protein; cDNA clone:J033067D04, full insert sequence	1.02119	0.875816	0.74657	0.0302518	-0.1913	-0.421651
	Q2R9B5	cDNA clone:J033067D16, full insert sequence; Os11g0199700 protein; VHS domain containing protein, expressed; cDNA clone:J033067D16, full insert sequence	0.880395	0.895406	1.11622	-0.183777	-0.159386	0.158627
	Q69P55	cDNA clone:J033071B22, full insert sequence; Os09g0422000 protein; Putative hydroxycinnamoyl transferase; cDNA clone:J033071B22, full insert sequence	1.26205	1.19669	1.41064	0.33577	0.259053	0.496354
	Q5W6J3	cDNA clone:J033071J02, full insert sequence; Os05g0204900 protein; Putative serine/threonine phosphatase; cDNA clone:J033071J02, full insert sequence; cDNA clone:J033115I22, full insert sequence	1.24011	1.04085	1.97201	0.310465	0.0577646	0.979664
	Q5JLZ9	cDNA clone:J033086D07, full insert sequence; Os01g0757500 protein; Putative calcyclin-binding protein; Uncharacterized protein; cDNA clone:J033086D07, full insert sequence	0.385459	0.704476	0.637095	-1.37535	-0.505377	-0.65042
	Q8LHP5	cDNA clone:J033094O19, full insert sequence; Os07g0634200 protein; Putative Rab GTP-binding protein Rab11a; cDNA clone:J033094O19, full insert sequence	1.36624	1.09985	1.92286	0.450215	0.137311	0.943256
	Q9LWT7	cDNA clone:J033107D23, full insert sequence	0.687276	1.85538	2.07865	-0.541039	0.891715	1.05565
	Q6ZKB8	cDNA clone:J033107K23, full insert sequence; Os08g0430700 protein; Putative UVB-resistance protein UVR8; cDNA clone:J033107K23, full insert sequence	0.79995	0.580912	0.0879818	-0.322018	-0.783608	-3.50665
	Q69LL7	cDNA clone:J033108H05, full insert sequence; Os08g0313200 protein; Putative CBS domain containing protein; cDNA clone:J033108H05, full insert sequence	1.18683	1.09299	1.80715	0.247114	0.128277	0.853718
	Q65XN4	cDNA clone:J033114D17, full insert sequence; Os05g0542900 protein; Putative uncharacterized protein OJ1288_A07.5; cDNA clone:J033114D17, full insert sequence ; Belongs to the glycosyl hydrolase 28 family	1.7172	1.41446	1.41925	0.780056	0.500249	0.505132
	Q8W0I1	cDNA clone:J033117D10, full insert sequence; Os01g0673600 protein; Putative ubiquitin-conjugating enzyme E2; Ubiquitin conjugated enzyme; Uncharacterized protein; cDNA clone:J033117D10, full insert sequence ; Belongs to the ubiquitin-conjugating enzyme family	0.628943	1.44711	0.996185	-0.668999	0.533178	-0.00551499
	Q6ZD29	cDNA clone:J033121M18, full insert sequence; Os08g0374000 protein; Putative uncharacterized protein P0690C12.27; cDNA clone:J033121M18, full insert sequence	0.891225	1.01312	0.952048	-0.166138	0.0188043	-0.0708942
	Q9ASK5	cDNA clone:J033121P11, full insert sequence; Os01g0110400 protein; Putative acetoacetyl-coenzyme A thiolase; Uncharacterized protein; cDNA clone:J033121P11, full insert sequence ; Belongs to the thiolase family	0.718243	0.723153	0.756978	-0.477456	-0.467626	-0.401677
	Q5VR46	cDNA clone:J033122A11, full insert sequence; Os01g0180000 protein; Putative leucine-rich repeat/extensin 1; Uncharacterized protein; cDNA clone:J033122A11, full insert sequence	0.426689	1.26226	1.17848	-1.22874	0.33601	0.236925
	Q84QW0	cDNA clone:J033122O18, full insert sequence; Os08g0525000 protein; Putative GTP-binding protein(RAB11G); cDNA clone:J033122O18, full insert sequence	1.36624	1.09985	1.92286	0.450215	0.137311	0.943256
	Q8LRJ4	cDNA clone:J033126B18, full insert sequence; Os01g0207200 protein; Putative uncharacterized protein OSJNBa0016I09.9; cDNA clone:J033126B18, full insert sequence	1.64552	1.28117	1.12199	0.718545	0.357459	0.166065
	Q6K4D9	cDNA clone:J033135K13, full insert sequence; Os09g0363700 protein; Putative uncharacterized protein OJ1001_G09.10; Putative uncharacterized protein OJ1506_A04.24; cDNA clone:J033135K13, full insert sequence	0.187666	0.203859	0.34076	-2.41376	-2.29436	-1.55317
	Q6ZL66	cDNA, clone: J065048H23, full insert sequence; Os07g0429700 protein; Putative uncharacterized protein OJ1423_A11.14; cDNA, clone: J065048H23, full insert sequence	14.9036	31.2704	19.4138	3.89759	4.96672	4.27901
	Q5WMV0	cDNA, clone: J065062N18, full insert sequence; Os05g0314100 protein; Putative small nuclear ribonucleoprotein D2; cDNA clone:J023090H02, full insert sequence; cDNA, clone: J065062N18, full insert sequence	1.28779	0.843515	1.08852	0.364899	-0.245514	0.122369
	Q9LGI6	cDNA, clone: J065206N09, full insert sequence; Os01g0151900 protein; Putative uncharacterized protein P0009G03.25; Putative uncharacterized protein P0030H07.4; cDNA, clone: J065206N09, full insert sequence	0.867344	1.4178	1.24362	-0.205324	0.50365	0.314543
	B7F961	cDNA, clone: J075093E01, full insert sequence	0.466964	0.511315	0.624033	-1.09862	-0.967716	-0.680306
	Q93WM2	cDNA, clone: J075176C11, full insert sequence; Os01g0374000 protein; Putative glutathione transferase; Uncharacterized protein; cDNA, clone: J075176C11, full insert sequence ; Belongs to the GST superfamily	0.931468	2.49016	3.12652	-0.102421	1.31624	1.64456
	Q8LI99	cDNA, clone: J075182P04, full insert sequence; Os07g0645000 protein; Putative uncharacterized protein OJ1458_B07.124; cDNA, clone: J075182P04, full insert sequence	0.859296	0.869256	1.27433	-0.218772	-0.202148	0.349733
	Q65XN1	cDNA, clone: J090026K18, full insert sequence; Os05g0543200 protein; Putative uncharacterized protein OJ1288_A07.8; cDNA, clone: J090026K18, full insert sequence	1.24953	0.984529	1.16724	0.321382	-0.022495	0.223103
	B7F9Y2	cDNA, clone: J100014C05, full insert sequence ; Belongs to the iron/ascorbate-dependent oxidoreductase family	0.943386	1.06113	0.945744	-0.0840798	0.0856056	-0.0804791
	B7FA07	cDNA, clone: J100026K04, full insert sequence	0.783824	0.586104	0.618538	-0.351398	-0.770771	-0.693065
	B7FA23	cDNA, clone: J100034I22, full insert sequence	1.2045	1.1739	1.37271	0.26844	0.231312	0.457029
	A3ADD6	cDNA, clone: J100050C22, full insert sequence	0.227757	0.995433	0.556039	-2.13444	-0.00660399	-0.846743
	B7FA85	cDNA, clone: J100055L06, full insert sequence	0.780407	0.780738	1.09549	-0.357701	-0.35709	0.131572
	B7FA89	cDNA, clone: J100056P20, full insert sequence	1.10791	0.837157	0.313535	0.147841	-0.25643	-1.6733
	Q6ESP9	cDNA, clone: J100066I03, full insert sequence; Os02g0670500 protein; Putative uncharacterized protein OJ1725_H08.43; Putative uncharacterized protein P0684A08.29; cDNA, clone: J100066I03, full insert sequence	1.20541	0.833711	0.81488	0.269524	-0.262381	-0.295341
	B7FAF1	cDNA, clone: J100068E06, full insert sequence	0.55745	1.02344	0.33752	-0.843086	0.033423	-1.56695
	Q8S9Q6	cDNA, clone: J100080E04, full insert sequence; Os01g0941200 protein; Putative endo-1,3-beta-glucanase; Uncharacterized protein; cDNA, clone: J100080E04, full insert sequence ; Belongs to the glycosyl hydrolase 17 family	0.882621	0.992716	1.32874	-0.180134	-0.0105473	0.410055
	Q75J49	cDNA, clone: J100090O16, full insert sequence; Protein kinase, putative, expressed; Putative uncharacterized protein OSJNBa0066H15.2; Putative uncharacterized protein OSJNBb0029I19.9; cDNA, clone: J100090O16, full insert sequence	0.765484	0.691534	0.975887	-0.385556	-0.532129	-0.0352144
	Q6J657	Cell death associated protein OS=Oryza sativa subsp. japonica OX=39947 GN=Os05g0410200 PE=2 SV=1	0.376981	0.36634	0.309964	-1.40744	-1.44875	-1.68983
	Q6ITC5	Cell death-related protein OS=Oryza sativa subsp. japonica OX=39947 GN=A2 PE=2 SV=1	0.823683	1.18506	0.948855	-0.279839	0.244958	-0.0757402
	Q10RP0	Cell division cycle protein 48, putative, expressed OS=Oryza sativa subsp. japonica OX=39947 GN=LOC_Os03g05730 PE=2 SV=1	1.05697	0.888033	0.872662	0.0799412	-0.171314	-0.196505
	A0A0P0WIK8	Cellulose synthase (Fragment) OS=Oryza sativa subsp. japonica OX=39947 GN=Os05g0176100 PE=3 SV=1	0.433133	0.681654	1.15603	-1.20712	-0.552889	0.209173
	Q6T367	Centromeric histone 3 OS=Oryza sativa subsp. japonica OX=39947 GN=CenH3 PE=2 SV=1	1.46348	0.406045	0.984787	0.549402	-1.30029	-0.0221161
	Q2QYK6	Chalcone-flavonone isomerase family protein OS=Oryza sativa subsp. japonica OX=39947 GN=LOC_Os12g02370 PE=3 SV=1	1.03594	1.15106	1.267	0.0509353	0.202964	0.341418
	Q2RBC7	Chalcone-flavonone isomerase family protein OS=Oryza sativa subsp. japonica OX=39947 GN=Os11g0116300 PE=2 SV=2	1.03594	1.15106	1.267	0.0509353	0.202964	0.341418
	Q84T92	Chalcone--flavonone isomerase OS=Oryza sativa subsp. japonica OX=39947 GN=CHI PE=2 SV=1	1.61737	1.27069	1.24275	0.693646	0.345613	0.313536
	Q75GT3	Chaperone protein ClpB2, chloroplastic OS=Oryza sativa subsp. japonica OX=39947 GN=CLPB2 PE=2 SV=1	0.862051	1.04534	1.22741	-0.214154	0.0639768	0.295612
	Q0E3C8	Chaperone protein ClpB3, mitochondrial OS=Oryza sativa subsp. japonica OX=39947 GN=CLPB3 PE=2 SV=3	0.967933	0.843916	1.22724	-0.0470205	-0.244829	0.295412
	Q7F9I1	Chaperone protein ClpC1, chloroplastic OS=Oryza sativa subsp. japonica OX=39947 GN=CLPC1 PE=2 SV=2	1.20882	1.08767	1.36678	0.2736	0.121237	0.450783
	Q2QVG9	Chaperone protein ClpC2, chloroplastic OS=Oryza sativa subsp. japonica OX=39947 GN=CLPC2 PE=2 SV=2	1.0586	1.43197	2.13684	0.0821624	0.518005	1.09548
	Q53LY0	Chaperone protein ClpC3, chloroplastic OS=Oryza sativa subsp. japonica OX=39947 GN=CLPC3 PE=2 SV=1	1.07297	0.907154	1.14363	0.101616	-0.140581	0.193625
	Q53N47	Chaperone protein ClpC4, chloroplastic OS=Oryza sativa subsp. japonica OX=39947 GN=CPLC4 PE=3 SV=1	0.982425	0.961735	1.24925	-0.0255814	-0.0562883	0.321062
	Q6H795	Chaperone protein ClpD1, chloroplastic OS=Oryza sativa subsp. japonica OX=39947 GN=CLPD1 PE=2 SV=1	1.22034	1.42307	2.21981	0.287286	0.50901	1.15044
	Q7XL03	Chaperone protein ClpD2, chloroplastic OS=Oryza sativa subsp. japonica OX=39947 GN=CLPD2 PE=2 SV=2	1.22034	1.42307	2.21981	0.287286	0.50901	1.15044
	Q10RW9	Chaperonin CPN60-1, mitochondrial, putative, expressed OS=Oryza sativa subsp. japonica OX=39947 GN=Os03g0143400 PE=2 SV=1	1.6064	1.11882	1.00954	0.683828	0.161972	0.0136951
	Q69QD5	Chaperonin OS=Oryza sativa subsp. japonica OX=39947 GN=Os09g0438700 PE=2 SV=1	0.952074	1.92096	1.38285	-0.0708546	0.941831	0.467645
	Q69Y99	Chaperonin OS=Oryza sativa subsp. japonica OX=39947 GN=P0528E04.36-1 PE=2 SV=1	1.55322	1.3352	1.39818	0.635258	0.417051	0.48355
	Q6ASR1	Chaperonin protein OS=Oryza sativa subsp. japonica OX=39947 GN=Os05g0147400 PE=2 SV=1	0.874587	0.789145	0.972511	-0.193326	-0.341638	-0.0402137
	Q10MU1	CHCH domain containing protein, expressed OS=Oryza sativa subsp. japonica OX=39947 GN=Os03g0295500 PE=2 SV=1	1.37636	1.17008	0.812649	0.460855	0.226612	-0.299295
	Q10NT8	Chemocyanin, putative, expressed OS=Oryza sativa subsp. japonica OX=39947 GN=LOC_Os03g15340 PE=4 SV=1	1.20647	1.16731	0.506138	0.270794	0.223187	-0.982397
	Q53RK6	Chemocyanin, putative, expressed OS=Oryza sativa subsp. japonica OX=39947 GN=Os03g0709300 PE=2 SV=1	0.90159	0.655765	0.46898	-0.149457	-0.608749	-1.0924
	Q851Z0	Chemocyanin, putative, expressed OS=Oryza sativa subsp. japonica OX=39947 GN=Os03g0850900 PE=2 SV=1	0.613773	1.36117	1.16577	-0.704223	0.444846	0.221279
	Q8H8C7	Chitin elicitor-binding protein OS=Oryza sativa subsp. japonica OX=39947 GN=CEBIP PE=1 SV=1	1.94329	1.22466	1.70167	0.958499	0.292383	0.766949
	Q42993	Chitinase 1 OS=Oryza sativa subsp. japonica OX=39947 GN=Cht1 PE=2 SV=1	1.00824	1.03575	0.803222	0.0118399	0.0506774	-0.316129
	Q7XEL9	Chitinase 1, putative, expressed OS=Oryza sativa subsp. japonica OX=39947 GN=Os10g0416800 PE=2 SV=1	1.26864	1.65538	1.84686	0.343287	0.727162	0.885075
	P25765	Chitinase 12 OS=Oryza sativa subsp. japonica OX=39947 GN=Cht12 PE=2 SV=2	1.13607	1.1157	0.867315	0.184056	0.15795	-0.205372
	Q7DNA1	Chitinase 2 OS=Oryza sativa subsp. japonica OX=39947 GN=Cht2 PE=1 SV=1	1.42052	0.975696	1.37644	0.506418	-0.0354965	0.460947
	O04138	Chitinase 4 OS=Oryza sativa subsp. japonica OX=39947 GN=Cht4 PE=2 SV=2	0.707331	0.837234	1.38068	-0.499543	-0.256298	0.465379
	Q7Y1Z0	Chitinase 5 OS=Oryza sativa subsp. japonica OX=39947 GN=Cht5 PE=2 SV=1	0.707331	0.837234	1.38068	-0.499543	-0.256298	0.465379
	Q6K8R2	Chitinase 6 OS=Oryza sativa subsp. japonica OX=39947 GN=Cht6 PE=2 SV=1	12.2955	8.30707	22.644	3.62006	3.05434	4.50106
	Q688M5	Chitinase 9 OS=Oryza sativa subsp. japonica OX=39947 GN=Cht9 PE=2 SV=1	1.49129	0.697295	1.44831	0.576559	-0.52016	0.534373
	Q53NL9	Chitinase III C10701-rice OS=Oryza sativa subsp. japonica OX=39947 GN=Os11g0702100 PE=4 SV=1	1.24179	1.40091	1.2722	0.312426	0.486366	0.347321
	Q69RN2	Chitinase III-like protein OS=Oryza sativa subsp. japonica OX=39947 GN=Os07g0500300 PE=2 SV=1	0.459687	1.47183	0.69518	-1.12128	0.557608	-0.524543
	P12330	Chlorophyll a-b binding protein 1, chloroplastic OS=Oryza sativa subsp. japonica OX=39947 GN=CAB1R PE=2 SV=2	0.122589	1.26002	0.431753	-3.0281	0.333452	-1.21172
	P12331	Chlorophyll a-b binding protein 2, chloroplastic OS=Oryza sativa subsp. japonica OX=39947 GN=CAB2R PE=2 SV=2	0.166269	1.15925	0.583378	-2.58841	0.213198	-0.777496
	Q8W0E6	Chlorophyll a-b binding protein, chloroplastic OS=Oryza sativa subsp. japonica OX=39947 GN=Os01g0720500 PE=2 SV=1	0.166269	1.15925	0.583378	-2.58841	0.213198	-0.777496
	Q7XV11	Chlorophyll a-b binding protein, chloroplastic OS=Oryza sativa subsp. japonica OX=39947 GN=Os04g0457000 PE=2 SV=1	0.644235	3.1217	0.814458	-0.634342	1.64233	-0.296089
	Q10HD0	Chlorophyll a-b binding protein, chloroplastic OS=Oryza sativa subsp. japonica OX=39947 GN=RCABP89 PE=2 SV=1	0.0911955	2.23946	0.253478	-3.45489	1.16315	-1.98007
	Q7XC09	Chloroplast chaperonin 10, putative, expressed OS=Oryza sativa subsp. japonica OX=39947 GN=OSJNBa0057L21.3 PE=3 SV=1	1.26753	1.40243	0.967753	0.342014	0.487924	-0.0472891
	Q84PB4	Chloroplast photosystem I reaction center subunit II-like protein OS=Oryza sativa subsp. japonica OX=39947 GN=Os08g0560900 PE=2 SV=1	2.54161	4.322	3.65496	1.34574	2.1117	1.86985
	Q5JN19	Chorismate mutase OS=Oryza sativa subsp. japonica OX=39947 GN=Os01g0764400 PE=2 SV=1	0.877802	0.90241	0.463706	-0.188032	-0.148145	-1.10872
	Q6H819	Chorismate mutase OS=Oryza sativa subsp. japonica OX=39947 GN=Os02g0180500 PE=2 SV=1	1.07546	0.907696	0.553999	0.104954	-0.139718	-0.852045
	Q10NY1	Chorismate synthase OS=Oryza sativa subsp. japonica OX=39947 GN=Os03g0254800 PE=2 SV=1	0.787815	0.620931	0.807014	-0.344072	-0.687495	-0.309334
	Q7XHV1	CHP-rich zinc finger protein-like OS=Oryza sativa subsp. japonica OX=39947 GN=OSJNBb0041B22.112-1 PE=4 SV=1	1.0113	1.26715	1.44508	0.016212	0.341583	0.531148
	Q84S20	CHP-rich zinc finger protein-like OS=Oryza sativa subsp. japonica OX=39947 GN=OSJNBb0041B22.112-2 PE=2 SV=1	1.0113	1.26715	1.44508	0.016212	0.341583	0.531148
	Q5W6F1	Cinnamate-4-hydroxylase OS=Oryza sativa subsp. japonica OX=39947 GN=OsC4HL PE=2 SV=1	0.620908	0.922209	0.748616	-0.687548	-0.116834	-0.417703
	Q6ZHS4	Cinnamyl alcohol dehydrogenase 2 OS=Oryza sativa subsp. japonica OX=39947 GN=CAD2 PE=1 SV=1	1.17237	1.08921	0.899996	0.229426	0.12328	-0.15201
	A0A0P0VGU3	Citrate synthase (Fragment) OS=Oryza sativa subsp. japonica OX=39947 GN=Os02g0232400 PE=3 SV=1	0.61546	0.982289	0.595751	-0.700263	-0.0257812	-0.747218
	A0A0P0Y2X7	Citrate synthase (Fragment) OS=Oryza sativa subsp. japonica OX=39947 GN=Os11g0538900 PE=3 SV=1	0.191927	0.519342	0.561611	-2.38137	-0.945244	-0.832358
	Q6EUF8	Citrate synthase OS=Oryza sativa subsp. japonica OX=39947 GN=Os02g0232400 PE=2 SV=1	0.857344	0.929401	0.710708	-0.222053	-0.105628	-0.492671
	Q7F8R1	Citrate synthase OS=Oryza sativa subsp. japonica OX=39947 GN=P0437H03.132 PE=2 SV=1	1.02901	1.03041	1.4731	0.0412624	0.0432166	0.558853
	Q109B0	Class II metallothionein-like protein 1A OS=Oryza sativa subsp. japonica OX=39947 GN=MT21A PE=2 SV=1	0.412818	0.508125	0.599884	-1.27642	-0.976746	-0.737244
	Q9FYR9	Class III chitinase OS=Oryza sativa subsp. japonica OX=39947 GN=chib1 PE=2 SV=1	1.01844	0.64414	0.669981	0.0263566	-0.634554	-0.577807
	Q2RBN7	Clathrin heavy chain 1 OS=Oryza sativa subsp. japonica OX=39947 GN=Os11g0104900 PE=3 SV=1	0.715023	0.92608	1.03942	-0.483938	-0.110791	0.0557827
	Q2QYW2	Clathrin heavy chain 2 OS=Oryza sativa subsp. japonica OX=39947 GN=Os12g0104800 PE=3 SV=1	0.715023	0.92608	1.03942	-0.483938	-0.110791	0.0557827
	Q7XKE9	Clathrin light chain 1 OS=Oryza sativa subsp. japonica OX=39947 GN=Os04g0679100 PE=2 SV=1	0.989805	0.767924	0.495639	-0.0147832	-0.380964	-1.01264
	Q5Z402	Clathrin light chain 2 OS=Oryza sativa subsp. japonica OX=39947 GN=Os06g0731800 PE=2 SV=1	0.519515	0.62073	0.664638	-0.944763	-0.687962	-0.589358
	Q5N9S2	Clathrin-associated protein unc-101-like OS=Oryza sativa subsp. japonica OX=39947 GN=P0421H07.27-1 PE=3 SV=1	0.49155	0.637201	0.671537	-1.02459	-0.65018	-0.57446
	Q10P51	Clp amino terminal domain containing protein, expressed OS=Oryza sativa subsp. japonica OX=39947 GN=LOC_Os03g14280 PE=2 SV=1	2.51778	3.60432	3.52431	1.33215	1.84973	1.81734
	Q6ZGV8	Clustered mitochondria protein homolog OS=Oryza sativa subsp. japonica OX=39947 GN=Os02g0717400 PE=3 SV=1	0.4696	0.937086	0.34386	-1.0905	-0.0937474	-1.54011
	Q9AUR7	Coatomer subunit alpha-2 OS=Oryza sativa subsp. japonica OX=39947 GN=Os03g0711500 PE=2 SV=1	1.22628	1.33418	1.63193	0.294284	0.415949	0.70658
	Q0J3D9	Coatomer subunit alpha-3 OS=Oryza sativa subsp. japonica OX=39947 GN=Os09g0127800 PE=2 SV=1	1.37585	1.50359	1.72337	0.46032	0.58841	0.785235
	Q5VQ78	Coatomer subunit beta'-1 OS=Oryza sativa subsp. japonica OX=39947 GN=Os06g0143900 PE=2 SV=1	0.871419	1.16535	0.492809	-0.198562	0.220765	-1.0209
	Q53PC7	Coatomer subunit beta-1 OS=Oryza sativa subsp. japonica OX=39947 GN=Os11g0174000 PE=2 SV=1	0.568472	1.82892	0.534894	-0.814838	0.870992	-0.902676
	Q0JNK5	Coatomer subunit beta-2 OS=Oryza sativa subsp. japonica OX=39947 GN=Os01g0281400 PE=3 SV=1	0.525632	0.817616	0.409405	-0.927876	-0.290504	-1.2884
	A0A0P0WKG5	Coatomer subunit delta OS=Oryza sativa subsp. japonica OX=39947 GN=Os05g0311000 PE=3 SV=1	0.454198	1.39793	1.18883	-1.13861	0.483288	0.249541
	C7J5K7	Coatomer subunit delta OS=Oryza sativa subsp. japonica OX=39947 GN=Os08g0368000 PE=3 SV=1	0.187009	0.885322	0.96088	-2.41882	-0.175725	-0.0575715
	Q0DJA0	Coatomer subunit delta-1 OS=Oryza sativa subsp. japonica OX=39947 GN=Os05g0310800 PE=2 SV=1	0.429873	1.08445	1.26073	-1.21802	0.116964	0.334264
	Q0DJ99	Coatomer subunit delta-2 OS=Oryza sativa subsp. japonica OX=39947 GN=Os05g0311000 PE=2 SV=1	0.429873	1.08445	1.26073	-1.21802	0.116964	0.334264
	P49661	Coatomer subunit delta-3 OS=Oryza sativa subsp. japonica OX=39947 GN=Os01g0833700 PE=2 SV=2	0.187009	0.885322	0.96088	-2.41882	-0.175725	-0.0575715
	Q9MAX6	Coatomer subunit epsilon-1 OS=Oryza sativa subsp. japonica OX=39947 GN=COPE1 PE=2 SV=1	3.23521	3.35668	3.97541	1.69386	1.74704	1.9911
	B7EEW9	Coatomer subunit gamma OS=Oryza sativa subsp. japonica OX=39947 GN=Os03g0227000 PE=2 SV=1	0.788683	1.24068	0.950347	-0.342483	0.311127	-0.0734742
	Q8H852	Coatomer subunit gamma-1 OS=Oryza sativa subsp. japonica OX=39947 GN=Os03g0227000 PE=2 SV=2	0.788683	1.24068	0.950347	-0.342483	0.311127	-0.0734742
	Q6Z382	Coatomer subunit gamma-2 OS=Oryza sativa subsp. japonica OX=39947 GN=Os07g0201100 PE=2 SV=1	0.578688	0.893054	0.626605	-0.789142	-0.163181	-0.674371
	Q9MAX5	Coatomer subunit zeta-1 OS=Oryza sativa subsp. japonica OX=39947 GN=COPZ1 PE=2 SV=1	0.86984	0.701215	0.35603	-0.201178	-0.512071	-1.48993
	Q6Z844	Coatomer subunit zeta-2 OS=Oryza sativa subsp. japonica OX=39947 GN=COPZ2 PE=2 SV=1	0.33916	0.920949	0.439353	-1.55996	-0.118807	-1.18655
	Q5NA06	Coatomer subunit zeta-3 OS=Oryza sativa subsp. japonica OX=39947 GN=Os01g0838800 PE=2 SV=1	1.13784	1.21963	1.45744	0.186302	0.28644	0.54344
	Q6YUR8	Cold shock domain protein 1 OS=Oryza sativa subsp. japonica OX=39947 GN=Os02g0121100 PE=2 SV=1	1.15939	1.32371	1.26927	0.213366	0.404583	0.343999
	Q84UR8	Cold shock domain protein 2 OS=Oryza sativa subsp. japonica OX=39947 GN=P0582D05.112 PE=2 SV=1	0.595935	0.983458	0.707329	-0.746773	-0.0240648	-0.499546
	Q5Z7T4	Complex 1 family protein-like OS=Oryza sativa subsp. japonica OX=39947 GN=Os06g0714100 PE=3 SV=1	1.6995	1.43222	1.66698	0.765108	0.51825	0.737234
	Q10SN3	COP9 signalosome complex subunit 1, putative, expressed OS=Oryza sativa subsp. japonica OX=39947 GN=LOC_Os03g02540 PE=2 SV=1	1.9153	0.945051	1.48677	0.937574	-0.0815357	0.57218
	Q10QG2	COP9 signalosome complex subunit 4, putative, expressed OS=Oryza sativa subsp. japonica OX=39947 GN=Os03g0197400 PE=2 SV=1	1.02032	1.01132	1.18081	0.0290208	0.016234	0.23978
	Q7XTY9	Copper chaperone for superoxide dismutase, chloroplastic OS=Oryza sativa subsp. japonica OX=39947 GN=CCS PE=2 SV=1	0.683104	0.801243	0.965051	-0.549824	-0.319688	-0.0513229
	Q6H759	Copper chaperone homolog CCH OS=Oryza sativa subsp. japonica OX=39947 GN=P0476H10.30-1 PE=4 SV=1	0.642951	0.810087	0.783913	-0.637219	-0.303852	-0.351234
	Q9FWP9	Cortical cell delineating protein, putative, expressed OS=Oryza sativa subsp. japonica OX=39947 GN=OSJNBa0015J15.6 PE=2 SV=1	0.92105	1.55915	0.950507	-0.118649	0.640762	-0.0732314
	Q6AVK1	Costars family protein OS=Oryza sativa subsp. japonica OX=39947 GN=Os03g0690000 PE=3 SV=1	1.11698	1.7008	1.55998	0.15961	0.76621	0.641532
	Q10MJ5	CP12, putative, expressed OS=Oryza sativa subsp. japonica OX=39947 GN=Os03g0306800 PE=2 SV=1	1.51757	1.73681	2.14545	0.601765	0.796437	1.10128
	Q75GU9	CRAL/TRIO domain containing protein, expressed OS=Oryza sativa subsp. japonica OX=39947 GN=LOC_Os03g51430 PE=2 SV=1	1.8904	2.23609	2.5411	0.918691	1.16098	1.34545
	Q67VB8	CREG2-protein-like OS=Oryza sativa subsp. japonica OX=39947 GN=Os06g0238300 PE=4 SV=1	1.6482	1.0713	1.52932	0.720891	0.0993595	0.612892
	Q94H95	Cucumisin-like serine protease, putative, expressed OS=Oryza sativa subsp. japonica OX=39947 GN=LOC_Os03g55350 PE=2 SV=1	0.884858	0.708165	0.419021	-0.176482	-0.497842	-1.25491
	Q75I27	Cucumisin-like serine protease, putative, expressed OS=Oryza sativa subsp. japonica OX=39947 GN=OSJNBa0004G03.20 PE=4 SV=1	1.32265	0.895494	1.14984	0.403434	-0.159245	0.201435
	Q852L2	Cupincin OS=Oryza sativa subsp. japonica OX=39947 GN=Os03g0793700 PE=1 SV=2	0.617472	1.96166	0.95284	-0.695556	0.972071	-0.0696945
	Q9FWK4	Cyanate hydratase OS=Oryza sativa subsp. japonica OX=39947 GN=CYN PE=2 SV=2	1.38037	0.70936	1.00163	0.465053	-0.49541	0.00234496
	Q6ZIF9	Cyclase-like protein 1 OS=Oryza sativa subsp. japonica OX=39947 GN=CYL1 PE=2 SV=1	1.63723	1.16356	1.04099	0.71126	0.218546	0.0579607
	Q0DWQ7	Cyclin-B1-2 OS=Oryza sativa subsp. japonica OX=39947 GN=CYCB1-2 PE=3 SV=1	0.399955	0.815716	1.22438	-1.32209	-0.293861	0.292056
	Q6ZIX2	Cycloartenol-C-24-methyltransferase 1 OS=Oryza sativa subsp. japonica OX=39947 GN=Smt1-1 PE=2 SV=1	0.389513	1.3033	0.338728	-1.36026	0.382173	-1.5618
	A0A0N7KN09	Cyclophylin-like protein; Os07g0179200 protein	0.978692	1.02681	1.20888	-0.0310726	0.0381661	0.273666
	A9XMT5	CYCLOPS OS=Oryza sativa subsp. japonica OX=39947 GN=Os06g0115600 PE=2 SV=1	2.00008	1.83288	2.51817	1.00006	0.874111	1.33237
	Q7F3A8	Cysteine endopeptidase OS=Oryza sativa subsp. japonica OX=39947 GN=P0497A05.8 PE=2 SV=1	0.742079	0.673424	0.532271	-0.430355	-0.570412	-0.909768
	Q7GDU7	Cysteine endopeptidase OS=Oryza sativa subsp. japonica OX=39947 GN=RepA PE=2 SV=1	1.58545	1.23405	0.900127	0.664897	0.303403	-0.1518
	Q7XBA4	Cysteine protease CP1 OS=Oryza sativa subsp. japonica OX=39947 GN=Os05g0108600 PE=2 SV=1	1.38821	0.834079	1.07448	0.473222	-0.261744	0.103639
	A0A0P0V179	Cysteine proteinase inhibitor (Fragment) OS=Oryza sativa subsp. japonica OX=39947 GN=Os01g0270100 PE=3 SV=1	0.85856	1.08088	1.09928	-0.220009	0.112212	0.136565
	A0A0N7KKR9	Cysteine proteinase inhibitor (Fragment) OS=Oryza sativa subsp. japonica OX=39947 GN=Os05g0409300 PE=3 SV=1	0.832839	0.967357	0.982972	-0.263891	-0.0478791	-0.0247775
	Q0JNR2	Cysteine proteinase inhibitor 12 OS=Oryza sativa subsp. japonica OX=39947 GN=Os01g0270100 PE=2 SV=1	0.85856	1.08088	1.09928	-0.220009	0.112212	0.136565
	P20907	Cysteine proteinase inhibitor 2 OS=Oryza sativa subsp. japonica OX=39947 GN=Os05g0494200 PE=2 SV=3	0.595609	2.24937	0.613171	-0.747563	1.16952	-0.705639
	Q6I570	Cysteine proteinase inhibitor 3 OS=Oryza sativa subsp. japonica OX=39947 GN=Os05g0409300 PE=2 SV=1	0.832839	0.967357	0.982972	-0.263891	-0.0478791	-0.0247775
	Q5N806	Cysteine proteinase inhibitor 4 OS=Oryza sativa subsp. japonica OX=39947 GN=Os01g0915200 PE=2 SV=1	1.94532	1.76566	0.891563	0.960011	0.820206	-0.165592
	Q0JGM8	Cysteine proteinase inhibitor 5 OS=Oryza sativa subsp. japonica OX=39947 GN=Os01g0915401 PE=3 SV=2	0.529383	0.706806	0.0949755	-0.917615	-0.500614	-3.3963
	A0A0P0WNX0	Cysteine proteinase inhibitor OS=Oryza sativa subsp. japonica OX=39947 GN=Os05g0494200 PE=3 SV=1	0.595609	2.24937	0.613171	-0.747563	1.16952	-0.705639
	A0A0P0YDB6	Cysteine synthase (Fragment) OS=Oryza sativa subsp. japonica OX=39947 GN=Os12g0625000 PE=3 SV=1	1.54088	0.76973	0.938108	0.623755	-0.377577	-0.0921733
	Q5JNB0	Cysteine synthase OS=Oryza sativa subsp. japonica OX=39947 GN=Os01g0978100 PE=2 SV=1	1.27232	1.09161	1.47088	0.347466	0.12646	0.556683
	Q7XS58	Cysteine synthase OS=Oryza sativa subsp. japonica OX=39947 GN=Os04g0165700 PE=2 SV=2	0.679265	0.524435	0.755833	-0.557954	-0.931165	-0.403861
	Q9XEA6	Cysteine synthase OS=Oryza sativa subsp. japonica OX=39947 GN=RCS1 PE=2 SV=2	1.54088	0.76973	0.938108	0.623755	-0.377577	-0.0921733
	Q9XEA8	Cysteine synthase OS=Oryza sativa subsp. japonica OX=39947 GN=RCS3 PE=2 SV=1	0.762838	0.774765	0.899301	-0.390552	-0.368169	-0.153124
	Q8S0I1	Cytidine/deoxycytidine deaminase-like OS=Oryza sativa subsp. japonica OX=39947 GN=Os01g0712700 PE=2 SV=1	1.21206	0.798024	1.07005	0.277466	-0.325495	0.097678
	Q6K680	Cytochrome b5 domain-containing protein-like OS=Oryza sativa subsp. japonica OX=39947 GN=Os02g0793700 PE=2 SV=1	1.0287	1.24892	0.234873	0.0408265	0.320682	-2.09005
	P49100	Cytochrome b5 OS=Oryza sativa subsp. japonica OX=39947 GN=Os05g0108800 PE=2 SV=2	1.34904	1.28294	1.49983	0.431936	0.359456	0.584796
	Q6ESZ6	Cytochrome b-c1 complex subunit 6 OS=Oryza sativa subsp. japonica OX=39947 GN=Os02g0541700 PE=3 SV=1	1.22726	0.932753	0.951282	0.295447	-0.100433	-0.0720549
	Q0IUE3	Cytochrome b-c1 complex subunit 6 OS=Oryza sativa subsp. japonica OX=39947 GN=Os11g0162200 PE=3 SV=1	0.689862	0.568581	0.666267	-0.53562	-0.814563	-0.585828
	Q84M34	Cytochrome b-c1 complex subunit 7 OS=Oryza sativa subsp. japonica OX=39947 GN=Os03g0806900 PE=2 SV=1	1.17384	1.01812	0.830946	0.23124	0.0259119	-0.267173
	Q6H4M9	Cytochrome b-c1 complex subunit Rieske, mitochondrial OS=Oryza sativa subsp. japonica OX=39947 GN=Os02g0520800 PE=2 SV=1	0.602987	0.685456	0.387715	-0.729802	-0.544863	-1.36693
	Q7XLG4	Cytochrome b-c1 complex subunit Rieske, mitochondrial OS=Oryza sativa subsp. japonica OX=39947 GN=Os04g0398500 PE=2 SV=2	0.497106	0.751975	0.425644	-1.00837	-0.411243	-1.23228
	Q0DI31	Cytochrome c OS=Oryza sativa subsp. japonica OX=39947 GN=CC-1 PE=1 SV=1	1.07215	0.953904	1.08816	0.100513	-0.0680847	0.121891
	Q9SXV0	Cytochrome c oxidase subunit 6b-1 OS=Oryza sativa subsp. japonica OX=39947 GN=COX6b-1 PE=2 SV=1	1.02682	0.952166	0.862581	0.0381862	-0.0707154	-0.213268
	P92683	Cytochrome c oxidase subunit Vb OS=Oryza sativa subsp. japonica OX=39947 GN=coxVb PE=2 SV=1	1.15289	1.02527	0.71041	0.205257	0.0359987	-0.493277
	Q5WMY3	Cytoplasmic ribosomal protein L18 OS=Oryza sativa subsp. japonica OX=39947 GN=Os05g0155100 PE=2 SV=1	0.742678	1.17566	1.35748	-0.429191	0.233471	0.440931
	Q2QMW0	Cytoplasmic tRNA 2-thiolation protein 2 OS=Oryza sativa subsp. japonica OX=39947 GN=CTU2 PE=2 SV=1	0.94612	0.968581	1.11337	-0.0799056	-0.046055	0.154932
	Q9LRE9	Cytosolic aldehyde dehydrogenase OS=Oryza sativa subsp. japonica OX=39947 GN=ALDH1a PE=2 SV=1	1.83051	1.62929	2.00578	0.872245	0.704244	1.00416
	Q8RYZ1	Cytosolic factor-like protein OS=Oryza sativa subsp. japonica OX=39947 GN=P0648C09.9 PE=2 SV=1	1.05628	0.857599	1.04016	0.0789933	-0.221625	0.056802
	Q5N8X1	Cytosolic factor-like protein OS=Oryza sativa subsp. japonica OX=39947 GN=P0698A10.10-2 PE=4 SV=1	1.0435	0.688437	1.0622	0.0614323	-0.538604	0.0870609
	Q69T31	Cytosolic invertase 1 OS=Oryza sativa subsp. japonica OX=39947 GN=CINV1 PE=1 SV=1	0.284384	0.55409	0.0796488	-1.81409	-0.851807	-3.6502
	Q7XMP6	D-3-phosphoglycerate dehydrogenase OS=Oryza sativa subsp. japonica OX=39947 GN=Os04g0650800 PE=2 SV=1	0.886731	0.693219	0.838428	-0.173431	-0.528616	-0.254241
	Q6ZAA5	D-3-phosphoglycerate dehydrogenase OS=Oryza sativa subsp. japonica OX=39947 GN=Os08g0447000 PE=2 SV=1	0.780585	0.833272	0.787439	-0.357373	-0.263141	-0.34476
	Q53PH9	DEAD/DEAH box helicase family protein, expressed OS=Oryza sativa subsp. japonica OX=39947 GN=Os11g0176200 PE=4 SV=1	0.242973	0.0561474	0.262759	-2.04113	-4.15464	-1.92819
	Q109G2	DEAD-box ATP-dependent RNA helicase 12 OS=Oryza sativa subsp. japonica OX=39947 GN=Os10g0503700 PE=2 SV=2	0.652931	0.995186	1.17031	-0.614998	-0.00696123	0.226887
	Q5VQL1	DEAD-box ATP-dependent RNA helicase 14 OS=Oryza sativa subsp. japonica OX=39947 GN=Os01g0172200 PE=2 SV=1	1.19046	1.28848	2.0167	0.251521	0.365675	1.01199
	Q5JK84	DEAD-box ATP-dependent RNA helicase 15 OS=Oryza sativa subsp. japonica OX=39947 GN=AIP2 PE=1 SV=1	0.945485	1.08248	1.34009	-0.0808742	0.114344	0.422334
	Q0DM51	DEAD-box ATP-dependent RNA helicase 3, chloroplastic OS=Oryza sativa subsp. japonica OX=39947 GN=Os03g0827700 PE=2 SV=2	0.610531	1.16338	1.78547	-0.711862	0.218324	0.836301
	Q5N7W4	DEAD-box ATP-dependent RNA helicase 30 OS=Oryza sativa subsp. japonica OX=39947 GN=Os01g0911100 PE=2 SV=2	1.19046	1.28848	2.0167	0.251521	0.365675	1.01199
	Q75HJ0	DEAD-box ATP-dependent RNA helicase 37 OS=Oryza sativa subsp. japonica OX=39947 GN=PL10A PE=2 SV=1	1.0191	0.983635	0.609739	0.0272963	-0.023805	-0.713736
	Q10RI7	DEAD-box ATP-dependent RNA helicase 38 OS=Oryza sativa subsp. japonica OX=39947 GN=Os03g0158200 PE=3 SV=1	1.58577	1.2764	1.95776	0.665186	0.352079	0.969204
	Q5JKF2	DEAD-box ATP-dependent RNA helicase 40 OS=Oryza sativa subsp. japonica OX=39947 GN=Os01g0549400 PE=2 SV=2	1.19046	1.28848	2.0167	0.251521	0.365675	1.01199
	Q0DB53	DEAD-box ATP-dependent RNA helicase 52A OS=Oryza sativa subsp. japonica OX=39947 GN=Os06g0602400 PE=2 SV=2	1.11105	1.03808	1.51482	0.15193	0.053921	0.599144
	Q6Z4K6	DEAD-box ATP-dependent RNA helicase 52B OS=Oryza sativa subsp. japonica OX=39947 GN=PL10B PE=2 SV=1	1.0191	0.983635	0.609739	0.0272963	-0.023805	-0.713736
	Q2R1M8	DEAD-box ATP-dependent RNA helicase 52C OS=Oryza sativa subsp. japonica OX=39947 GN=Os11g0599500 PE=3 SV=1	1.22607	1.08551	0.848203	0.294037	0.118378	-0.237518
	Q0JM17	DEAD-box ATP-dependent RNA helicase 56 OS=Oryza sativa subsp. japonica OX=39947 GN=AIP1 PE=1 SV=2	0.945485	1.08248	1.34009	-0.0808742	0.114344	0.422334
	Q7XMK8	DEAD-box ATP-dependent RNA helicase 6 OS=Oryza sativa subsp. japonica OX=39947 GN=Os04g0533000 PE=2 SV=1	0.652931	0.995186	1.17031	-0.614998	-0.00696123	0.226887
	Q6H7S2	DEAD-box ATP-dependent RNA helicase 8 OS=Oryza sativa subsp. japonica OX=39947 GN=Os02g0641800 PE=2 SV=2	0.652931	0.995186	1.17031	-0.614998	-0.00696123	0.226887
	Q6K209	Defensin-like protein CAL1 OS=Oryza sativa subsp. japonica OX=39947 GN=CAL1 PE=1 SV=1	0.158586	0.778351	0.513091	-2.65666	-0.361507	-0.962714
	Q9AUN8	Dehydration stress-induced protein, putative, expressed OS=Oryza sativa subsp. japonica OX=39947 GN=OSJNBa0058E19.13 PE=2 SV=1	0.564669	0.968283	0.915404	-0.824521	-0.0464989	-0.12752
	Q6ESR4	Dehydrin DHN1 OS=Oryza sativa subsp. japonica OX=39947 GN=DHN1 PE=2 SV=1	0.943831	0.959233	1.09256	-0.0834	-0.0600468	0.127712
	Q6ZI86	Dehydrogenase-like protein OS=Oryza sativa subsp. japonica OX=39947 GN=Os02g0556100 PE=2 SV=1	0.592407	1.10931	0.597356	-0.755339	0.149662	-0.743337
	O04226	Delta-1-pyrroline-5-carboxylate synthase 1 OS=Oryza sativa subsp. japonica OX=39947 GN=P5CS1 PE=2 SV=2	1.0604	2.0171	1.6933	0.0846151	1.01228	0.759838
	Q5Z8V9	Delta-aminolevulinic acid dehydratase, chloroplastic OS=Oryza sativa subsp. japonica OX=39947 GN=HEMB PE=2 SV=1	1.08994	1.34335	1.73956	0.124245	0.425831	0.798726
	Q10FF9	Deoxyuridine 5'-triphosphate nucleotidohydrolase OS=Oryza sativa subsp. japonica OX=39947 GN=DUT PE=3 SV=1	0.99374	1.67744	1.49561	-0.00905987	0.746257	0.58073
	Q2QNF7	Diaminopimelate epimerase, chloroplastic OS=Oryza sativa subsp. japonica OX=39947 GN=DAPF PE=2 SV=1	0.798156	0.629482	0.932387	-0.325258	-0.667764	-0.100999
	Q655Q2	Dihydrolipoamide acetyltransferase component of pyruvate dehydrogenase complex OS=Oryza sativa subsp. japonica OX=39947 GN=Os01g0314100 PE=3 SV=1	0.958966	0.808356	0.636932	-0.0604477	-0.306937	-0.650788
	Q6ZKB1	Dihydrolipoamide acetyltransferase component of pyruvate dehydrogenase complex OS=Oryza sativa subsp. japonica OX=39947 GN=Os08g0431300 PE=3 SV=1	1.20172	1.50375	4.79928	0.265102	0.588565	2.26282
	Q2QWU7	Dihydrolipoamide acetyltransferase component of pyruvate dehydrogenase complex OS=Oryza sativa subsp. japonica OX=39947 GN=Os12g0182200 PE=3 SV=2	1.1863	0.764979	0.847347	0.246473	-0.386507	-0.238975
	Q5VS73	Dihydrolipoamide acetyltransferase component of pyruvate dehydrogenase complex OS=Oryza sativa subsp. japonica OX=39947 GN=P0644B06.24-1 PE=3 SV=1	1.10462	0.994184	0.9389	0.143554	-0.00841592	-0.0909562
	Q9ASP4	Dihydrolipoyl dehydrogenase OS=Oryza sativa subsp. japonica OX=39947 GN=Os01g0328700 PE=3 SV=1	1.28083	1.06323	1.13646	0.357074	0.0884517	0.184551
	Q94CN9	Dihydrolipoyl dehydrogenase OS=Oryza sativa subsp. japonica OX=39947 GN=Os01g0337900 PE=2 SV=1	1.38158	0.92996	1.24861	0.466324	-0.10476	0.320327
	Q0JJD1	Dihydroorotase, mitochondrial OS=Oryza sativa subsp. japonica OX=39947 GN=PYRC PE=2 SV=1	0.655851	0.482892	0.560805	-0.608559	-1.05023	-0.834428
	Q6Z744	Dihydropyrimidine dehydrogenase OS=Oryza sativa subsp. japonica OX=39947 GN=Os02g0736400 PE=2 SV=1	1.38455	1.08185	1.25545	0.469415	0.113496	0.3282
	Q6ETS8	Diphosphomevalonate decarboxylase OS=Oryza sativa subsp. japonica OX=39947 GN=Os02g0109100 PE=2 SV=1	0.972917	1.06626	1.61037	-0.0396113	0.0925617	0.68739
	Q53NP8	Dirigent protein OS=Oryza sativa subsp. japonica OX=39947 GN=LOC_Os11g07670 PE=2 SV=1	9.07571	0.53706	13.8555	3.18201	-0.896844	3.79239
	Q53NQ9	Dirigent protein OS=Oryza sativa subsp. japonica OX=39947 GN=Os11g0180000 PE=2 SV=1	1.14759	1.07113	1.45389	0.198606	0.0991327	0.539923
	Q8H3X4	Dirigent protein OS=Oryza sativa subsp. japonica OX=39947 GN=P0585H11.104 PE=2 SV=1	1.61592	1.29043	1.72348	0.692353	0.367857	0.785321
	Q8LH34	Dirigent protein OS=Oryza sativa subsp. japonica OX=39947 GN=P0617C02.132 PE=2 SV=1	0.613612	1.28657	0.717016	-0.7046	0.363527	-0.479923
	Q69MW7	DNA binding protein PF1 OS=Oryza sativa subsp. japonica OX=39947 GN=Os09g0402100 PE=2 SV=1	0.448317	1.06272	0.480516	-1.15741	0.0877677	-1.05734
	Q6L4S0	DNA damage-binding protein 1 OS=Oryza sativa subsp. japonica OX=39947 GN=DBB1 PE=1 SV=1	0.888813	1.61008	0.739752	-0.170049	0.687132	-0.434886
	Q6KAJ4	DNA replication licensing factor MCM5 OS=Oryza sativa subsp. japonica OX=39947 GN=MCM5 PE=2 SV=1	0.522446	1.27098	0.474679	-0.936646	0.345943	-1.07498
	Q5JML8	DNA-binding protein-related-like OS=Oryza sativa subsp. japonica OX=39947 GN=Os01g0754100 PE=2 SV=1	0.253444	0.635434	0.796076	-1.98026	-0.654186	-0.329022
	Q8LHG8	DNA-damage-repair/toleration protein-like OS=Oryza sativa subsp. japonica OX=39947 GN=Os01g0542000 PE=4 SV=1	1.41115	1.2341	1.45618	0.496869	0.303461	0.542185
	Q84R00	DnaJ domain containing protein, expressed OS=Oryza sativa subsp. japonica OX=39947 GN=OSJNBa0065F09.12 PE=2 SV=1	1.89461	0.963534	1.95674	0.921901	-0.0535929	0.96845
	B9FHF3	DnaJ protein ERDJ3B OS=Oryza sativa subsp. japonica OX=39947 GN=ERDJ3B PE=1 SV=1	0.967678	0.846769	0.542115	-0.0474015	-0.239959	-0.88333
	Q6F3B0	DnaJ protein, putative, expressed OS=Oryza sativa subsp. japonica OX=39947 GN=LOC_Os03g57340 PE=2 SV=1	0.990625	1.12303	1.12367	-0.0135897	0.167395	0.168223
	Q84PD0	DNAJ-like protein OS=Oryza sativa subsp. japonica OX=39947 GN=Os03g0648400 PE=2 SV=1	0.829499	0.622745	0.868598	-0.269687	-0.683287	-0.203239
	Q53NM9	DnaK-type molecular chaperone hsp70-rice OS=Oryza sativa subsp. japonica OX=39947 GN=Os11g0703900 PE=3 SV=1	1.17139	0.925582	0.967818	0.228221	-0.111568	-0.0471925
	Q6ZLK0	Dolichyl-diphosphooligosaccharide--protein glycosyltransferase 48 kDa subunit OS=Oryza sativa subsp. japonica OX=39947 GN=OST48 PE=2 SV=1	0.755682	0.678365	0.510059	-0.404149	-0.559865	-0.971264
	Q5N7W3	Dolichyl-diphosphooligosaccharide--protein glycosyltransferase subunit 2 OS=Oryza sativa subsp. japonica OX=39947 GN=RPN2 PE=2 SV=1	2.79072	3.35589	7.68953	1.48064	1.7467	2.9429
	Q655Y3	Dreg-2 like protein OS=Oryza sativa subsp. japonica OX=39947 GN=Os06g0665100 PE=2 SV=1	1.21702	0.977102	1.62474	0.283359	-0.0334194	0.700209
	Q8S3P3	DUF26-like protein OS=Oryza sativa subsp. japonica OX=39947 GN=24K23.14 PE=2 SV=1	4.7644	2.04677	1.84869	2.2523	1.03335	0.886503
	Q8W315	Dynamin-related protein 1C, putative, expressed OS=Oryza sativa subsp. japonica OX=39947 GN=Os03g0713100 PE=2 SV=1	0.647243	0.813036	1.04009	-0.627621	-0.298609	0.0567118
	Q7XBZ9	Dynamin-related protein 1C, putative, expressed OS=Oryza sativa subsp. japonica OX=39947 GN=OSJNBa0057L21.1 PE=2 SV=1	0.972075	0.977357	1.22382	-0.0408608	-0.0330417	0.291396
	Q852G4	EF hand family protein, expressed OS=Oryza sativa subsp. japonica OX=39947 GN=Os03g0411300 PE=2 SV=1	2.42869	1.61459	1.93312	1.28018	0.691172	0.950931
	Q75LJ3	Electron transfer flavoprotein subunit alpha, mitochondrial OS=Oryza sativa subsp. japonica OX=39947 GN=ETFA PE=2 SV=1	1.16359	0.904749	0.772038	0.218581	-0.14441	-0.373256
	Q7F9U3	Electron transfer flavoprotein subunit beta, mitochondrial OS=Oryza sativa subsp. japonica OX=39947 GN=ETFB PE=2 SV=1	1.37522	1.15541	1.71603	0.459661	0.2084	0.779075
	Q0JBH9	Elicitor-responsive protein 3 OS=Oryza sativa subsp. japonica OX=39947 GN=ERG3 PE=1 SV=1	1.43672	0.94323	1.27218	0.522777	-0.0843185	0.347307
	O64937	Elongation factor 1-alpha OS=Oryza sativa subsp. japonica OX=39947 GN=REFA1 PE=2 SV=2	1.14425	0.961941	1.21788	0.194404	-0.0559798	0.284368
	P29545	Elongation factor 1-beta OS=Oryza sativa subsp. japonica OX=39947 GN=Os07g0662500 PE=1 SV=3	1.19749	0.880929	0.86388	0.260012	-0.182903	-0.211097
	Q40680	Elongation factor 1-delta 1 OS=Oryza sativa subsp. japonica OX=39947 GN=Os07g0614500 PE=2 SV=3	1.29033	1.08141	1.19598	0.367745	0.112917	0.258188
	Q40682	Elongation factor 1-delta 2 OS=Oryza sativa subsp. japonica OX=39947 GN=Os03g0406200 PE=2 SV=3	0.658293	1.12057	1.13674	-0.603198	0.164229	0.184908
	Q9ZRI7	Elongation factor 1-gamma 1 OS=Oryza sativa subsp. japonica OX=39947 GN=Os02g0220600 PE=2 SV=1	0.321252	1.48457	1.19956	-1.63822	0.570049	0.262501
	Q6YW46	Elongation factor 1-gamma 2 OS=Oryza sativa subsp. japonica OX=39947 GN=Os02g0220500 PE=2 SV=2	1.18163	0.91806	1.62837	0.240774	-0.123339	0.703431
	Q5Z627	Elongation factor 1-gamma 3 OS=Oryza sativa subsp. japonica OX=39947 GN=Os06g0571400 PE=2 SV=1	0.864796	0.882195	1.1038	-0.209568	-0.180831	0.142484
	Q6H4L2	Elongation factor 2 OS=Oryza sativa subsp. japonica OX=39947 GN=Os02g0519900 PE=2 SV=1	0.989756	0.888934	1.07608	-0.0148551	-0.169852	0.105791
	Q7XTK1	Elongation factor OS=Oryza sativa subsp. japonica OX=39947 GN=Os04g0118400 PE=2 SV=2	1.13726	0.502809	0.608675	0.185564	-0.991917	-0.716255
	Q2RBC6	Elongation factor P, putative, expressed OS=Oryza sativa subsp. japonica OX=39947 GN=LOC_Os11g02450 PE=2 SV=1	1.61945	1.97929	3.02775	0.695506	0.984982	1.59824
	Q2QYK4	Elongation factor P, putative, expressed OS=Oryza sativa subsp. japonica OX=39947 GN=LOC_Os12g02380 PE=2 SV=2	1.61945	1.97929	3.02775	0.695506	0.984982	1.59824
	A0A0P0XFQ5	Elongation factor Ts (Fragment) OS=Oryza sativa subsp. japonica OX=39947 GN=Os08g0399600 PE=3 SV=1	0.840186	0.686303	0.432252	-0.251219	-0.543083	-1.21005
	A0A0P0YBF5	Elongation factor Ts (Fragment) OS=Oryza sativa subsp. japonica OX=39947 GN=Os12g0541500 PE=3 SV=1	0.208816	0.707005	1.03877	-2.2597	-0.500208	0.0548709
	Q6ZJS7	Elongation factor Ts, mitochondrial OS=Oryza sativa subsp. japonica OX=39947 GN=EFTS PE=2 SV=1	0.840186	0.686303	0.432252	-0.251219	-0.543083	-1.21005
	Q2QP54	Elongation factor Ts, mitochondrial OS=Oryza sativa subsp. japonica OX=39947 GN=EFTS PE=3 SV=1	0.809652	1.50377	1.76114	-0.304627	0.588581	0.816508
	Q6ZI53	Elongation factor Tu OS=Oryza sativa subsp. japonica OX=39947 GN=OJ1126_D09.31-1 PE=2 SV=1	0.8077	1.07885	1.29908	-0.308109	0.10949	0.377485
	Q851Y8	Elongation factor Tu OS=Oryza sativa subsp. japonica OX=39947 GN=Os03g0851100 PE=2 SV=1	0.880463	1.04436	0.908979	-0.183666	0.0626183	-0.137681
	Q8S1M1	Embryonic abundant protein-like OS=Oryza sativa subsp. japonica OX=39947 GN=Os01g0716500 PE=2 SV=1	1.02238	1.07744	1.06302	0.0319349	0.107608	0.088172
	Q2R223	Embryo-specific protein OS=Oryza sativa subsp. japonica OX=39947 GN=Os11g0582400 PE=2 SV=1	0.64372	1.60059	0.992668	-0.635494	0.678608	-0.0106165
	Q84MP2	Emp24/gp25L/p24 family protein, expressed OS=Oryza sativa subsp. japonica OX=39947 GN=OSJNBb0036F07.15 PE=2 SV=1	1.04836	1.01122	1.38487	0.06814	0.0160948	0.469747
	Q6ZA06	Endoglucanase 20 OS=Oryza sativa subsp. japonica OX=39947 GN=GLU15 PE=2 SV=1	1.72829	1.82858	1.72315	0.789346	0.870727	0.785051
	A0A0P0Y9L8	Endoglucanase OS=Oryza sativa subsp. japonica OX=39947 GN=Os12g0428150 PE=3 SV=1	1.27752	0.574143	1.1631	0.353349	-0.800517	0.217973
	Q10P35	Enolase 2, putative, expressed OS=Oryza sativa subsp. japonica OX=39947 GN=Os03g0248600 PE=2 SV=1	1.08666	1.05828	1.04438	0.119898	0.0817249	0.0626527
	Q42971	Enolase OS=Oryza sativa subsp. japonica OX=39947 GN=ENO1 PE=1 SV=2	0.902287	0.885043	0.892359	-0.148342	-0.176181	-0.164303
	Q6Z0I4	Enoyl-[acyl-carrier-protein] reductase [NADH] 1, chloroplastic OS=Oryza sativa subsp. japonica OX=39947 GN=Os08g0327400 PE=2 SV=1	1.01516	0.839586	1.04747	0.0217089	-0.252249	0.0669148
	Q6H5J0	Enoyl-[acyl-carrier-protein] reductase [NADH] 2, chloroplastic OS=Oryza sativa subsp. japonica OX=39947 GN=Os09g0277800 PE=2 SV=1	1.05548	0.824873	1.07634	0.077896	-0.277756	0.106131
	Q10MF8	Enoyl-CoA hydratase/isomerase family protein, expressed OS=Oryza sativa subsp. japonica OX=39947 GN=LOC_Os03g19680 PE=4 SV=1	0.992902	0.85534	0.658254	-0.0102771	-0.22543	-0.603283
	Q5Z880	ERAD-associated E3 ubiquitin-protein ligase HRD1 OS=Oryza sativa subsp. japonica OX=39947 GN=HRD1 PE=2 SV=1	0.399488	0.289047	0.636225	-1.32378	-1.79062	-0.652392
	Q84VG1	ESCRT-related protein CHMP1 OS=Oryza sativa subsp. japonica OX=39947 GN=CHMP1 PE=2 SV=1	0.745482	1.3119	1.89303	-0.423755	0.391655	0.920698
	Q0JG99	Esterase PIR7B OS=Oryza sativa subsp. japonica OX=39947 GN=PIR7B PE=2 SV=2	0.147202	0.192728	0.279689	-2.76413	-2.37536	-1.8381
	Q656F2	Esterase/lipase/thioesterase family protein-like OS=Oryza sativa subsp. japonica OX=39947 GN=Os01g0579900 PE=2 SV=1	1.02376	0.886933	1.36805	0.0338807	-0.173104	0.452119
	Q10MD5	ETC complex I subunit conserved region family protein, expressed OS=Oryza sativa subsp. japonica OX=39947 GN=Os03g0313000 PE=4 SV=1	1.53084	1.02706	1.22072	0.614321	0.038519	0.287738
	Q8S3R7	Ethylene-responsive protein-like OS=Oryza sativa subsp. japonica OX=39947 GN=49D11.15 PE=2 SV=1	0.735341	1.37256	1.02433	-0.443515	0.456872	0.0346775
	Q84TA8	Ethylene-responsive small GTP-binding protein OS=Oryza sativa subsp. japonica OX=39947 GN=OJ1754_E06.16 PE=2 SV=1	1.6908	1.07435	1.4062	0.757708	0.103469	0.491797
	Q8LNN1	Eukaryotic aspartyl protease family protein, expressed OS=Oryza sativa subsp. japonica OX=39947 GN=OSJNBa0040D23.12 PE=2 SV=1	1.33173	0.645668	1.16	0.413307	-0.631136	0.214127
	Q8LNM7	Eukaryotic aspartyl protease family protein, expressed OS=Oryza sativa subsp. japonica OX=39947 GN=OSJNBa0040D23.17 PE=2 SV=1	1.26724	0.622349	1.18719	0.341689	-0.684204	0.247547
	P35683	Eukaryotic initiation factor 4A-1 OS=Oryza sativa subsp. japonica OX=39947 GN=Os06g0701100 PE=2 SV=2	0.818995	0.892784	1.0874	-0.288073	-0.163616	0.120889
	Q6Z2Z4	Eukaryotic initiation factor 4A-3 OS=Oryza sativa subsp. japonica OX=39947 GN=Os02g0146600 PE=1 SV=1	2.55824	2.24856	8.03968	1.35515	1.169	3.00714
	Q5VNM3	Eukaryotic initiation factor 4A-III homolog A OS=Oryza sativa subsp. japonica OX=39947 GN=EIF4A3A PE=1 SV=1	0.691799	0.93224	1.55991	-0.531575	-0.101226	0.641459
	Q10I26	Eukaryotic initiation factor 4A-III homolog B OS=Oryza sativa subsp. japonica OX=39947 GN=EIF4A3B PE=1 SV=1	0.691799	0.93224	1.55991	-0.531575	-0.101226	0.641459
	Q75I90	Eukaryotic peptide chain release factor subunit 1-2, putative, expressed OS=Oryza sativa subsp. japonica OX=39947 GN=OSJNBa0004L11.18 PE=2 SV=1	1.2844	1.06611	1.47516	0.361095	0.0923531	0.56087
	Q7Y1V3	Eukaryotic translation initiation factor 1A OS=Oryza sativa subsp. japonica OX=39947 GN=eif-1a-OF1 PE=2 SV=1	1.38289	5.48684	4.39536	0.467691	2.45598	2.13598
	Q7Y1V2	Eukaryotic translation initiation factor 1A OS=Oryza sativa subsp. japonica OX=39947 GN=eif-1a-OF2 PE=2 SV=1	1.56925	1.37024	1.55788	0.650075	0.454432	0.639584
	Q10MT2	Eukaryotic translation initiation factor 2 alpha subunit family protein, expressed OS=Oryza sativa subsp. japonica OX=39947 GN=LOC_Os03g18510 PE=2 SV=1	0.711354	0.639071	0.876553	-0.491361	-0.645951	-0.190086
	Q10LV9	Eukaryotic translation initiation factor 2 beta subunit, putative, expressed OS=Oryza sativa subsp. japonica OX=39947 GN=Os03g0333300 PE=2 SV=1	0.676223	0.897191	0.706624	-0.564429	-0.156514	-0.500986
	Q2QWZ1	Eukaryotic translation initiation factor 2 gamma subunit, putative, expressed OS=Oryza sativa subsp. japonica OX=39947 GN=LOC_Os12g07740 PE=2 SV=1	0.576242	0.823189	0.772781	-0.795254	-0.280705	-0.371869
	Q2QME5	Eukaryotic translation initiation factor 2 gamma subunit, putative, expressed OS=Oryza sativa subsp. japonica OX=39947 GN=Os12g0607100 PE=4 SV=1	0.576242	0.823189	0.772781	-0.795254	-0.280705	-0.371869
	A0A0P0UXG7	Eukaryotic translation initiation factor 3 subunit A (Fragment) OS=Oryza sativa subsp. japonica OX=39947 GN=Os01g0120800 PE=3 SV=1	0.916721	0.935808	0.648931	-0.125445	-0.0957161	-0.623863
	Q5ZEN1	Eukaryotic translation initiation factor 3 subunit A OS=Oryza sativa subsp. japonica OX=39947 GN=P0684C01.5-1 PE=3 SV=1	0.916721	0.935808	0.648931	-0.125445	-0.0957161	-0.623863
	Q8S7Q0	Eukaryotic translation initiation factor 3 subunit B OS=Oryza sativa subsp. japonica OX=39947 GN=Os10g0569200 PE=2 SV=1	0.937512	0.943399	0.158512	-0.0930909	-0.0840597	-2.65734
	Q84LG6	Eukaryotic translation initiation factor 3 subunit C OS=Oryza sativa subsp. japonica OX=39947 GN=P0474G09.113 PE=2 SV=1	0.371528	1.17248	1.49078	-1.42846	0.229568	0.576068
	Q688X1	Eukaryotic translation initiation factor 3 subunit D OS=Oryza sativa subsp. japonica OX=39947 GN=Os05g0566500 PE=2 SV=1	1.17793	1.06738	1.44112	0.236258	0.0940687	0.527195
	Q8GVI0	Eukaryotic translation initiation factor 3 subunit E OS=Oryza sativa subsp. japonica OX=39947 GN=P0592C06.125 PE=3 SV=1	0.823683	1.01661	0.926871	-0.279839	0.0237691	-0.109559
	Q6K4P1	Eukaryotic translation initiation factor 3 subunit G OS=Oryza sativa subsp. japonica OX=39947 GN=Os02g0788400 PE=2 SV=1	1.54399	1.58182	1.8232	0.626667	0.661584	0.866469
	Q7XMI6	Eukaryotic translation initiation factor 3 subunit H OS=Oryza sativa subsp. japonica OX=39947 GN=Os04g0376500 PE=2 SV=2	1.05553	1.14594	1.51114	0.0779679	0.196537	0.59564
	Q6YS69	Eukaryotic translation initiation factor 3 subunit I OS=Oryza sativa subsp. japonica OX=39947 GN=B1052H09.108 PE=3 SV=1	0.855335	0.8087	1.09309	-0.225438	-0.306324	0.128408
	Q60EF6	Eukaryotic translation initiation factor 3 subunit I OS=Oryza sativa subsp. japonica OX=39947 GN=Os05g0256000 PE=2 SV=1	0.769684	0.769954	0.991906	-0.377661	-0.377157	-0.0117245
	Q6Z730	Eukaryotic translation initiation factor 3 subunit J OS=Oryza sativa subsp. japonica OX=39947 GN=Os02g0122300 PE=2 SV=1	0.998205	1.57953	1.78981	-0.0025914	0.659499	0.839804
	B9FXV5	Eukaryotic translation initiation factor 4G OS=Oryza sativa subsp. japonica OX=39947 GN=Os07g0555200 PE=2 SV=2	0.371392	0.531188	0.733286	-1.42899	-0.912705	-0.447553
	Q9AUW3	Eukaryotic translation initiation factor 5A OS=Oryza sativa subsp. japonica OX=39947 GN=LOC_Os03g55150 PE=2 SV=1	0.856915	0.890888	1.17158	-0.222776	-0.166683	0.228456
	Q8GRL5	Eukaryotic translation initiation factor 5A OS=Oryza sativa subsp. japonica OX=39947 GN=OJ1513_F02.108 PE=2 SV=1	0.463854	1.34492	0.375775	-1.10826	0.42752	-1.41206
	Q2QQ48	Eukaryotic translation initiation factor 5A OS=Oryza sativa subsp. japonica OX=39947 GN=Os12g0507200 PE=2 SV=1	1.38493	1.78039	2.98676	0.46981	0.832193	1.57858
	Q84ZK1	Eukaryotic translation initiation factor 5A OS=Oryza sativa subsp. japonica OX=39947 GN=P0453E05.118 PE=2 SV=1	0.850532	1.23655	1.81518	-0.233562	0.306325	0.860112
	P48600	Eukaryotic translation initiation factor isoform 4E-2 OS=Oryza sativa subsp. japonica OX=39947 GN=Os10g0467600 PE=2 SV=2	0.891681	0.757621	0.175729	-0.1654	-0.400452	-2.50857
	Q84PB3	Eukaryotic translation initiation factor isoform 4G-1 OS=Oryza sativa subsp. japonica OX=39947 GN=Os04g0499300 PE=2 SV=2	1.28055	1.3902	1.76888	0.35676	0.475288	0.822833
	Q40636	Expansin-A2 OS=Oryza sativa subsp. japonica OX=39947 GN=EXPA2 PE=2 SV=2	1.02682	0.944005	1.28414	0.038187	-0.0831335	0.360798
	Q0DHB7	Expansin-A4 OS=Oryza sativa subsp. japonica OX=39947 GN=EXPA4 PE=2 SV=1	0.944795	1.34648	2.01953	-0.081927	0.429196	1.01402
	Q6ZGU9	Expansin-A5 OS=Oryza sativa subsp. japonica OX=39947 GN=EXPA5 PE=2 SV=1	1.02682	0.944005	1.28414	0.038187	-0.0831335	0.360798
	Q852A1	Expansin-A7 OS=Oryza sativa subsp. japonica OX=39947 GN=EXPA7 PE=2 SV=1	1.02682	0.944005	1.28414	0.038187	-0.0831335	0.360798
	Q7XT40	Expansin-B15 OS=Oryza sativa subsp. japonica OX=39947 GN=EXPB15 PE=3 SV=2	0.327294	0.577945	0.453821	-1.61134	-0.790995	-1.13981
	Q5W6Z9	Expansin-B18 OS=Oryza sativa subsp. japonica OX=39947 GN=EXPB18 PE=2 SV=1	0.327294	0.577945	0.453821	-1.61134	-0.790995	-1.13981
	O24230	Expansin-B2 OS=Oryza sativa subsp. japonica OX=39947 GN=EXPB2 PE=2 SV=2	1.91087	6.40559	6.17755	0.934227	2.67933	2.62703
	Q336T5	Expansin-B3 OS=Oryza sativa subsp. japonica OX=39947 GN=EXPB3 PE=2 SV=2	0.766945	0.755482	0.695964	-0.382804	-0.404532	-0.522915
	Q94LR4	Expansin-B4 OS=Oryza sativa subsp. japonica OX=39947 GN=EXPB4 PE=2 SV=1	1.04719	1.04873	1.15562	0.0665251	0.0686395	0.208663
	Q7XCA7	Expansin-B6 OS=Oryza sativa subsp. japonica OX=39947 GN=EXPB6 PE=2 SV=1	0.864398	0.894328	0.976322	-0.210232	-0.161124	-0.0345709
	A0A0P0VUL0	Expressed protein	0.433848	1.01706	1.60342	-1.20474	0.0244064	0.681148
	A0A0N7KHX3	Expressed protein	5.52295	4.04715	1.41435	2.46544	2.01691	0.50014
	Q10T66	Expressed protein OS=Oryza sativa subsp. japonica OX=39947 GN=LOC_Os03g01030 PE=2 SV=1	0.931442	2.20426	1.08666	-0.102463	1.14029	0.119897
	Q10QR1	Expressed protein OS=Oryza sativa subsp. japonica OX=39947 GN=LOC_Os03g08810 PE=2 SV=1	0.898617	1.3407	1.18017	-0.154221	0.422985	0.238991
	Q8H8U3	Expressed protein OS=Oryza sativa subsp. japonica OX=39947 GN=LOC_Os03g17490 PE=4 SV=1	0.377634	0.508998	0.0212147	-1.40494	-0.974269	-5.55879
	Q10M34	Expressed protein OS=Oryza sativa subsp. japonica OX=39947 GN=LOC_Os03g20860 PE=2 SV=1	0.709288	0.881807	1.05729	-0.495557	-0.181464	0.0803766
	Q10LX5	Expressed protein OS=Oryza sativa subsp. japonica OX=39947 GN=LOC_Os03g21370 PE=2 SV=1	0.885517	1.14268	1.21939	-0.175409	0.192416	0.286162
	Q10KV4	Expressed protein OS=Oryza sativa subsp. japonica OX=39947 GN=LOC_Os03g25350 PE=2 SV=1	0.490951	1.2775	0.496957	-1.02635	0.353322	-1.00881
	Q75M70	Expressed protein OS=Oryza sativa subsp. japonica OX=39947 GN=LOC_Os03g26490 PE=2 SV=1	0.57338	2.43823	0.824331	-0.802436	1.28583	-0.278704
	Q10H93	Expressed protein OS=Oryza sativa subsp. japonica OX=39947 GN=LOC_Os03g40010 PE=4 SV=1	0.879941	0.812142	1.22751	-0.184522	-0.300197	0.295738
	Q7G649	Expressed protein OS=Oryza sativa subsp. japonica OX=39947 GN=LOC_Os10g18340 PE=2 SV=1	0.650752	1.50151	1.37063	-0.61982	0.586411	0.454844
	Q337E2	Expressed protein OS=Oryza sativa subsp. japonica OX=39947 GN=LOC_Os10g36180 PE=4 SV=1	0.565249	1.26374	0.643966	-0.823042	0.337694	-0.634943
	Q53L24	Expressed protein OS=Oryza sativa subsp. japonica OX=39947 GN=LOC_Os11g14990 PE=2 SV=1	0.988118	1.17726	1.00769	-0.0172447	0.235438	0.0110498
	Q2QX46	Expressed protein OS=Oryza sativa subsp. japonica OX=39947 GN=LOC_Os12g07220 PE=2 SV=1	1.28974	0.892554	0.515462	0.367081	-0.163989	-0.956063
	Q2QLL6	Expressed protein OS=Oryza sativa subsp. japonica OX=39947 GN=LOC_Os12g44050 PE=2 SV=1	10.2288	5.83682	7.12861	3.35456	2.54518	2.83362
	Q10P54	Expressed protein OS=Oryza sativa subsp. japonica OX=39947 GN=Os03g0246500 PE=4 SV=1	0.501526	1.87723	1.99303	-0.995604	0.908605	0.994964
	Q10NR2	Expressed protein OS=Oryza sativa subsp. japonica OX=39947 GN=Os03g0262100 PE=4 SV=1	0.141168	0.75997	0.0973636	-2.82452	-0.395985	-3.36047
	Q8H8U7	Expressed protein OS=Oryza sativa subsp. japonica OX=39947 GN=Os03g0282900 PE=2 SV=1	1.16588	0.918334	1.09731	0.22142	-0.122909	0.133966
	Q75M67	Expressed protein OS=Oryza sativa subsp. japonica OX=39947 GN=Os03g0381300 PE=4 SV=1	1.43224	1.01175	1.22317	0.518275	0.0168586	0.290631
	Q60DK0	Expressed protein OS=Oryza sativa subsp. japonica OX=39947 GN=Os03g0647400 PE=2 SV=1	0.86218	0.584885	0.502775	-0.213939	-0.773774	-0.992014
	Q10FB7	Expressed protein OS=Oryza sativa subsp. japonica OX=39947 GN=Os03g0673700 PE=2 SV=1	0.445988	0.296927	0.556225	-1.16492	-1.75182	-0.846259
	Q8H8N1	Expressed protein OS=Oryza sativa subsp. japonica OX=39947 GN=Os03g0775500 PE=2 SV=1	1.07246	1.15889	1.28975	0.100922	0.212739	0.367088
	Q84M59	Expressed protein OS=Oryza sativa subsp. japonica OX=39947 GN=Os03g0807700 PE=2 SV=1	0.832603	1.08409	1.39357	-0.2643	0.116487	0.478789
	Q10A81	Expressed protein OS=Oryza sativa subsp. japonica OX=39947 GN=Os03g0862100 PE=4 SV=1	1.10616	1.32529	0.031901	0.145555	0.406303	-4.97025
	Q53JL1	Expressed protein OS=Oryza sativa subsp. japonica OX=39947 GN=Os11g0249300 PE=4 SV=1	0.024228	0.0382869	0.0734395	-5.36718	-4.707	-3.7673
	Q2R678	Expressed protein OS=Oryza sativa subsp. japonica OX=39947 GN=Os11g0414000 PE=2 SV=1	0.754659	1.20319	1.26329	-0.406103	0.266864	0.337188
	Q2QW42	Expressed protein OS=Oryza sativa subsp. japonica OX=39947 GN=Os12g0209100 PE=4 SV=1	1.3569	0.831264	1.13009	0.440312	-0.266622	0.176438
	Q2QP55	Expressed protein OS=Oryza sativa subsp. japonica OX=39947 GN=Os12g0541400 PE=2 SV=1	0.947879	1.13229	2.50761	-0.0772254	0.179239	1.32631
	Q2QNJ0	Expressed protein OS=Oryza sativa subsp. japonica OX=39947 GN=Os12g0563600 PE=4 SV=1	0.914196	0.761551	1.00636	-0.129425	-0.392988	0.00914993
	Q2QND9	Expressed protein OS=Oryza sativa subsp. japonica OX=39947 GN=Os12g0569200 PE=4 SV=1	1.02177	0.772046	1.7905	0.0310757	-0.373242	0.840363
	Q6AVI7	Expressed protein OS=Oryza sativa subsp. japonica OX=39947 GN=OSJNBa0022C08.20 PE=4 SV=1	1.04073	1.2298	0.280413	0.0575893	0.29842	-1.83437
	Q6AVT4	Expressed protein OS=Oryza sativa subsp. japonica OX=39947 GN=OSJNBa0027J18.17 PE=4 SV=1	0.250233	2.17958	0.583335	-1.99866	1.12405	-0.777605
	Q6AVS5	Expressed protein OS=Oryza sativa subsp. japonica OX=39947 GN=OSJNBa0027J18.5 PE=2 SV=1	0.58983	0.989262	0.758484	-0.76163	-0.0155758	-0.398809
	Q6F385	Expressed protein OS=Oryza sativa subsp. japonica OX=39947 GN=OSJNBb0021G19.12 PE=2 SV=1	1.24041	0.978244	0.797773	0.310812	-0.0317334	-0.325949
	Q75IX4	Expressed protein OS=Oryza sativa subsp. japonica OX=39947 GN=OSJNBb0059G13.6 PE=2 SV=1	1.05308	1.12196	0.543111	0.0746168	0.166015	-0.880681
	Q852A3	Expressed protein OS=Oryza sativa subsp. japonica OX=39947 GN=OSJNBb0081B07.22 PE=2 SV=1	1.59741	1.24606	1.49554	0.675731	0.317378	0.580669
	A0A0P0VY29	Expressed protein; Os03g0336500 protein	0.740977	0.555424	0.738238	-0.432498	-0.848338	-0.437843
	Q6ZEZ7	Extensin-like protein OS=Oryza sativa subsp. japonica OX=39947 GN=Os07g0176500 PE=4 SV=1	0.99369	1.00224	0.575294	-0.00913238	0.00322419	-0.797629
	A0A0P0XRR7	F1F0-ATPase inhibitor protein; Os09g0568900 protein	0.35404	0.683273	0.221356	-1.49801	-0.549465	-2.17556
	Q75LK5	Ferredoxin OS=Oryza sativa subsp. japonica OX=39947 GN=Os03g0835900 PE=2 SV=1	1.09622	1.26867	1.38945	0.132533	0.343313	0.474516
	Q40684	Ferredoxin OS=Oryza sativa subsp. japonica OX=39947 GN=Os05g0443500 PE=2 SV=1	2.134	0.6533	1.2608	1.09356	-0.614183	0.334344
	Q0J8M2	Ferredoxin-1, chloroplastic OS=Oryza sativa subsp. japonica OX=39947 GN=ADI1 PE=1 SV=1	1.32323	0.902621	1.28246	0.404061	-0.147808	0.358917
	Q69RJ0	Ferredoxin-dependent glutamate synthase, chloroplastic OS=Oryza sativa subsp. japonica OX=39947 GN=GLU PE=2 SV=2	1.21971	1.43861	1.77063	0.286536	0.524676	0.824262
	Q6ZFJ4	Ferredoxin--NADP reductase, chloroplastic OS=Oryza sativa subsp. japonica OX=39947 GN=OJ1435_F07.32-1 PE=3 SV=1	2.28635	0.867014	24.4853	1.19304	-0.205873	4.61385
	O23877	Ferredoxin--NADP reductase, embryo isozyme, chloroplastic OS=Oryza sativa subsp. japonica OX=39947 GN=Os07g0147900 PE=1 SV=1	0.836821	0.804647	0.894173	-0.257008	-0.313571	-0.161375
	P41344	Ferredoxin--NADP reductase, leaf isozyme 1, chloroplastic OS=Oryza sativa subsp. japonica OX=39947 GN=LFNR1 PE=1 SV=1	2.01268	2.1937	3.82896	1.00912	1.13337	1.93695
	Q6ZFJ3	Ferredoxin--NADP reductase, leaf isozyme 2, chloroplastic OS=Oryza sativa subsp. japonica OX=39947 GN=LFNR2 PE=1 SV=1	2.28635	0.867014	24.4853	1.19304	-0.205873	4.61385
	P41345	Ferredoxin--NADP reductase, root isozyme, chloroplastic OS=Oryza sativa subsp. japonica OX=39947 GN=Os03g0784700 PE=1 SV=1	1.28177	0.964348	1.02141	0.358138	-0.0523747	0.0305605
	Q42997	Ferredoxin--nitrite reductase, chloroplastic OS=Oryza sativa subsp. japonica OX=39947 GN=Os01g0357100 PE=2 SV=1	1.67606	1.07203	0.739037	0.745078	0.100341	-0.436282
	Q8L5K0	Ferritin OS=Oryza sativa subsp. japonica OX=39947 GN=Fer2 PE=2 SV=1	2.89877	5.91409	3.20843	1.53544	2.56416	1.68187
	A0A0N7KSB1	Ferritin OS=Oryza sativa subsp. japonica OX=39947 GN=Os11g0106700 PE=3 SV=1	3.86252	6.5157	4.60669	1.94954	2.70392	2.20373
	Q10RM2	Fe-S metabolism associated domain containing protein, expressed OS=Oryza sativa subsp. japonica OX=39947 GN=Os03g0153400 PE=2 SV=1	7.49286	1.33822	3.69691	2.90552	0.420315	1.88632
	Q2QNV3	Fiber protein Fb19, putative, expressed OS=Oryza sativa subsp. japonica OX=39947 GN=Os12g0552400 PE=2 SV=1	1.12056	1.03915	0.395465	0.164218	0.0554019	-1.33838
	Q2QNV2	Fiber protein Fb19, putative, expressed OS=Oryza sativa subsp. japonica OX=39947 GN=Os12g0552500 PE=2 SV=1	0.985165	0.845064	1.04398	-0.0215625	-0.242868	0.0620894
	Q6ZD89	Flavone 3'-O-methyltransferase 1 OS=Oryza sativa subsp. japonica OX=39947 GN=COMT PE=1 SV=1	0.888874	1.00267	1.02938	-0.16995	0.00385014	0.0417755
	Q7G602	Flavonoid 3'-monooxygenase CYP75B3 OS=Oryza sativa subsp. japonica OX=39947 GN=CYP75B3 PE=2 SV=1	0.693582	1.05367	0.749014	-0.527862	0.0754265	-0.416936
	Q9SXP2	Formate dehydrogenase 1, mitochondrial OS=Oryza sativa subsp. japonica OX=39947 GN=Os06g0486800 PE=1 SV=2	1.26081	0.97232	0.991936	0.334346	-0.0404966	-0.0116809
	Q67U69	Formate dehydrogenase 2, mitochondrial OS=Oryza sativa subsp. japonica OX=39947 GN=Os06g0486900 PE=2 SV=1	1.56268	1.42719	2.09429	0.644024	0.513178	1.06646
	Q0JGZ6	Fructokinase-1 OS=Oryza sativa subsp. japonica OX=39947 GN=FRK1 PE=1 SV=2	0.798483	0.844193	0.983418	-0.324667	-0.244356	-0.0241238
	Q0J8G4	Fructokinase-2 OS=Oryza sativa subsp. japonica OX=39947 GN=FRK2 PE=1 SV=1	1.00009	0.97765	1.17625	0.000123025	-0.0326099	0.234196
	O64422	Fructose-1,6-bisphosphatase, chloroplastic OS=Oryza sativa subsp. japonica OX=39947 GN=Os03g0267300 PE=2 SV=1	0.178496	1.59485	2.82498	-2.48603	0.67342	1.49824
	P17784	Fructose-bisphosphate aldolase 1, cytoplasmic OS=Oryza sativa subsp. japonica OX=39947 GN=FBA1 PE=1 SV=2	0.777527	0.640134	0.615284	-0.363035	-0.643554	-0.700675
	Q10A30	Fructose-bisphosphate aldolase 2, cytoplasmic OS=Oryza sativa subsp. japonica OX=39947 GN=FBA2 PE=2 SV=1	0.646628	0.641876	0.538966	-0.628991	-0.639633	-0.891735
	Q5N725	Fructose-bisphosphate aldolase 3, cytoplasmic OS=Oryza sativa subsp. japonica OX=39947 GN=FBA3 PE=2 SV=1	1.10483	0.961578	0.889837	0.143831	-0.0565239	-0.168386
	Q94JJ0	Fructose-bisphosphate aldolase OS=Oryza sativa subsp. japonica OX=39947 GN=Os01g0118000 PE=2 SV=1	1.17283	0.736068	0.940684	0.229993	-0.442089	-0.0882177
	Q69V57	Fructose-bisphosphate aldolase OS=Oryza sativa subsp. japonica OX=39947 GN=Os06g0608700 PE=2 SV=1	1.29366	1.39478	1.25996	0.371463	0.480041	0.333373
	Q6YPF1	Fructose-bisphosphate aldolase OS=Oryza sativa subsp. japonica OX=39947 GN=Os08g0120600 PE=2 SV=1	0.322219	0.387138	0.386899	-1.63389	-1.36908	-1.36997
	Q40677	Fructose-bisphosphate aldolase, chloroplastic OS=Oryza sativa subsp. japonica OX=39947 GN=ALDP PE=1 SV=2	1.48207	1.61683	1.99003	0.56761	0.693168	0.992788
	Q10LR5	Fumarate hydratase 1, mitochondrial, putative, expressed OS=Oryza sativa subsp. japonica OX=39947 GN=Os03g0337900 PE=2 SV=1	1.24745	0.970322	1.20156	0.318987	-0.0434652	0.264908
	Q6H7M1	Fumarylacetoacetase OS=Oryza sativa subsp. japonica OX=39947 GN=FAH PE=2 SV=1	1.18996	1.28065	1.35585	0.250915	0.356871	0.439197
	Q84VC8	Gamma hydroxybutyrate dehydrogenase-like protein OS=Oryza sativa subsp. japonica OX=39947 GN=Os02g0562700 PE=2 SV=1	0.63068	1.21643	0.173424	-0.66502	0.282657	-2.52763
	Q10MT8	Gamma interferon inducible lysosomal thiol reductase family protein, expressed OS=Oryza sativa subsp. japonica OX=39947 GN=Os03g0295800 PE=2 SV=1	0.743397	0.981941	0.925418	-0.427795	-0.0262918	-0.111823
	Q10MT7	Gamma interferon inducible lysosomal thiol reductase family protein, expressed OS=Oryza sativa subsp. japonica OX=39947 GN=Os03g0295800 PE=2 SV=1	0.900007	0.883948	0.601456	-0.151992	-0.177967	-0.733468
	Q7XN11	Gamma-aminobutyrate transaminase 1, mitochondrial OS=Oryza sativa subsp. japonica OX=39947 GN=OSL2 PE=1 SV=2	1.20887	1.1794	1.47151	0.273661	0.238053	0.557299
	Q7F8K7	Gamma-thionin PPT, putative, expressed OS=Oryza sativa subsp. japonica OX=39947 GN=Os03g0130300 PE=2 SV=1	0.728797	1.03595	0.610131	-0.456411	0.0509609	-0.712809
	Q10RP2	GCN5-related N-acetyltransferase, putative, expressed OS=Oryza sativa subsp. japonica OX=39947 GN=Os03g0151600 PE=2 SV=1	1.07605	0.628404	0.910718	0.105742	-0.670236	-0.134924
	A3C4S4	GDP-mannose 3,5-epimerase 1 OS=Oryza sativa subsp. japonica OX=39947 GN=GME-1 PE=1 SV=1	0.635657	0.689059	0.797919	-0.653679	-0.5373	-0.325685
	Q2R1V8	GDP-mannose 3,5-epimerase 2 OS=Oryza sativa subsp. japonica OX=39947 GN=GME-2 PE=2 SV=2	0.788617	0.621883	0.823709	-0.342603	-0.685284	-0.279793
	Q7Y007	GDSL-like Lipase/Acylhydrolase family protein, expressed OS=Oryza sativa subsp. japonica OX=39947 GN=OSJNBb0070O09.18 PE=2 SV=1	0.788499	1.38275	1.2327	-0.34282	0.467545	0.301824
	Q6Z2T6	Geranylgeranyl diphosphate reductase, chloroplastic OS=Oryza sativa subsp. japonica OX=39947 GN=CHLP PE=2 SV=1	1.27277	1.69081	1.83853	0.347973	0.757718	0.878554
	Q7F731	Germin-like protein 1-1 OS=Oryza sativa subsp. japonica OX=39947 GN=GER4 PE=2 SV=1	1.87675	1.01448	1.00129	0.908235	0.0207391	0.00186464
	Q6ESF0	Germin-like protein 2-4 OS=Oryza sativa subsp. japonica OX=39947 GN=Os02g0532500 PE=2 SV=1	1.68341	1.07541	1.27025	0.75139	0.10489	0.345117
	Q6I544	Germin-like protein 5-1 OS=Oryza sativa subsp. japonica OX=39947 GN=Os05g0277500 PE=2 SV=1	1.5689	1.41125	2.24704	0.649756	0.496975	1.16802
	Q6YZ97	Germin-like protein 8-10 OS=Oryza sativa subsp. japonica OX=39947 GN=GLP2 PE=2 SV=1	7.63229	1.61872	49.7267	2.93212	0.694855	5.63595
	Q6YZY5	Germin-like protein 8-11 OS=Oryza sativa subsp. japonica OX=39947 GN=Os08g0190100 PE=1 SV=1	23.7635	0.857935	18.7123	4.57068	-0.22106	4.22591
	Q6ZCR3	Germin-like protein 8-12 OS=Oryza sativa subsp. japonica OX=39947 GN=Os08g0231400 PE=2 SV=1	0.163984	0.877412	0.240608	-2.60837	-0.188674	-2.05525
	Q6ZBZ2	Germin-like protein 8-14 OS=Oryza sativa subsp. japonica OX=39947 GN=GER5 PE=1 SV=1	0.71439	0.324611	3.76614	-0.485215	-1.62322	1.91309
	Q6YZA9	Germin-like protein 8-2 OS=Oryza sativa subsp. japonica OX=39947 GN=GER3 PE=2 SV=1	1.1373	1.19216	1.00611	0.185612	0.253582	0.00879123
	Q6YZZ7	Germin-like protein 8-3 OS=Oryza sativa subsp. japonica OX=39947 GN=GER2 PE=2 SV=1	0.514779	0.632974	0.538629	-0.957976	-0.659781	-0.892637
	Q6YZA6	Germin-like protein 8-5 OS=Oryza sativa subsp. japonica OX=39947 GN=Os08g0189400 PE=2 SV=1	23.7635	0.857935	18.7123	4.57068	-0.22106	4.22591
	Q6YZA4	Germin-like protein 8-6 OS=Oryza sativa subsp. japonica OX=39947 GN=Os08g0189500 PE=2 SV=1	23.7635	0.857935	18.7123	4.57068	-0.22106	4.22591
	Q6YZZ2	Germin-like protein 8-7 OS=Oryza sativa subsp. japonica OX=39947 GN=GER6 PE=2 SV=1	7.63229	1.61872	49.7267	2.93212	0.694855	5.63595
	Q6YZA1	Germin-like protein 8-8 OS=Oryza sativa subsp. japonica OX=39947 GN=Os08g0189700 PE=2 SV=1	7.63229	1.61872	49.7267	2.93212	0.694855	5.63595
	Q6YZ99	Germin-like protein 8-9 OS=Oryza sativa subsp. japonica OX=39947 GN=Os08g0189850 PE=2 SV=1	23.7635	0.857935	18.7123	4.57068	-0.22106	4.22591
	Q652Q1	Germin-like protein 9-1 OS=Oryza sativa subsp. japonica OX=39947 GN=Os09g0568500 PE=2 SV=1	7.47354	1.69871	3.23457	2.90179	0.764438	1.69357
	Q652P9	Germin-like protein 9-3 OS=Oryza sativa subsp. japonica OX=39947 GN=Os09g0568700 PE=2 SV=1	2.18705	1.33172	1.63473	1.12899	0.413291	0.709055
	Q94HA1	Gibberellin stimulated transcript related protein 1 OS=Oryza sativa subsp. japonica OX=39947 GN=GASR1 PE=2 SV=1	0.684382	1.16204	0.137989	-0.547127	0.216664	-2.85737
	Q7X885	Gibberellin stimulated transcript related protein 2 OS=Oryza sativa subsp. japonica OX=39947 GN=GASR2 PE=2 SV=1	0.503715	0.760292	1.06423	-0.98932	-0.395374	0.0898058
	Q53MA7	Glucan endo-1,3-beta-glucosidase (Ec 3.2.1.39) ((1-3)-beta-glucan endohydrolase) ((1-3)-beta-glucanase) (Beta-1,3-endoglucanase) OS=Oryza sativa subsp. japonica OX=39947 GN=Os11g0704600 PE=2 SV=1	1.0849	0.805468	0.727543	0.117565	-0.3121	-0.458895
	Q53MA8	Glucan endo-1,3-beta-glucosidase (Ec 3.2.1.39) ((1-3)-beta-glucan endohydrolase) ((1-3)-beta-glucanase) (Beta-1,3-endoglucanase) OS=Oryza sativa subsp. japonica OX=39947 GN=Os11g0704600 PE=2 SV=1	1.0849	0.805468	0.727543	0.117565	-0.3121	-0.458895
	Q75KH3	Glucose and ribitol dehydrogenase homolog OS=Oryza sativa subsp. japonica OX=39947 GN=Os05g0140800 PE=2 SV=2	0.848616	1.06342	0.735286	-0.236816	0.0887115	-0.443622
	P15280	Glucose-1-phosphate adenylyltransferase small subunit 2, chloroplastic/amyloplastic/cytosolic OS=Oryza sativa subsp. japonica OX=39947 GN=AGPS2 PE=1 SV=4	1.27849	1.98206	2.13078	0.354437	0.987001	1.09138
	Q75IZ9	Glucose-6-phosphate 1-dehydrogenase OS=Oryza sativa subsp. japonica OX=39947 GN=LOC_Os03g29950 PE=3 SV=1	1.44498	1.69612	2.22755	0.531054	0.762239	1.15546
	Q7X7I6	Glucose-6-phosphate 1-dehydrogenase OS=Oryza sativa subsp. japonica OX=39947 GN=Os04g0485300 PE=3 SV=2	1.05878	0.907414	1.1691	0.0824046	-0.140167	0.225393
	Q7EYK9	Glucose-6-phosphate 1-dehydrogenase OS=Oryza sativa subsp. japonica OX=39947 GN=P0613B07.138 PE=2 SV=1	1.44498	1.69612	2.22755	0.531054	0.762239	1.15546
	Q8S3Q3	Glucose-6-phosphate 1-epimerase OS=Oryza sativa subsp. japonica OX=39947 GN=24K23.3 PE=2 SV=1	1.03833	0.888427	1.41117	0.0542602	-0.170674	0.496896
	A0A0P0WUR5	Glucose-6-phosphate isomerase (Fragment) OS=Oryza sativa subsp. japonica OX=39947 GN=Os06g0256500 PE=3 SV=1	1.0174	1.23397	1.51213	0.0248867	0.303312	0.596585
	Q6ZB94	Glucose-6-phosphate isomerase OS=Oryza sativa subsp. japonica OX=39947 GN=Os08g0478800 PE=2 SV=1	0.919468	0.897019	0.93025	-0.121129	-0.15679	-0.10431
	Q6YXI1	Glucose-6-phosphate isomerase OS=Oryza sativa subsp. japonica OX=39947 GN=Os09g0465600 PE=3 SV=1	0.987947	1.22148	1.06743	-0.0174948	0.288634	0.0941463
	P42862	Glucose-6-phosphate isomerase, cytosolic A OS=Oryza sativa subsp. japonica OX=39947 GN=Os03g0776000 PE=2 SV=2	0.988785	1.08081	1.08532	-0.0162714	0.112118	0.118125
	P42863	Glucose-6-phosphate isomerase, cytosolic B OS=Oryza sativa subsp. japonica OX=39947 GN=Os06g0256500 PE=2 SV=2	1.0174	1.23397	1.51213	0.0248867	0.303312	0.596585
	Q5NBP9	Glucosidase 2 subunit beta OS=Oryza sativa subsp. japonica OX=39947 GN=Os01g0276800 PE=2 SV=1	0.640549	0.777436	0.881802	-0.64262	-0.363204	-0.181474
	Q6ASV4	Glutamate decarboxylase OS=Oryza sativa subsp. japonica OX=39947 GN=B1377B10.13 PE=3 SV=1	0.94605	0.928752	0.864595	-0.0800112	-0.106635	-0.209904
	Q84U04	Glutamate decarboxylase OS=Oryza sativa subsp. japonica OX=39947 GN=GAD3 PE=2 SV=1	1.20262	0.990592	0.941857	0.266185	-0.0136367	-0.0864195
	Q7XV14	Glutamate decarboxylase OS=Oryza sativa subsp. japonica OX=39947 GN=Os04g0447400 PE=2 SV=2	0.933789	0.947652	0.881239	-0.0988322	-0.0775715	-0.182395
	Q6YSB2	Glutamate decarboxylase OS=Oryza sativa subsp. japonica OX=39947 GN=P0104B02.16-2 PE=2 SV=1	1.20262	0.990592	0.941857	0.266185	-0.0136367	-0.0864195
	Q852M0	Glutamate dehydrogenase 1, mitochondrial OS=Oryza sativa subsp. japonica OX=39947 GN=GDH1 PE=2 SV=1	1.31347	1.26867	1.20941	0.393387	0.343317	0.274302
	Q33E23	Glutamate dehydrogenase 2, mitochondrial OS=Oryza sativa subsp. japonica OX=39947 GN=GDH2 PE=2 SV=1	0.607001	1.02417	0.982262	-0.720228	0.034451	-0.02582
	Q6H3Y7	Glutamate dehydrogenase 3, mitochondrial OS=Oryza sativa subsp. japonica OX=39947 GN=GDH3 PE=2 SV=1	0.607001	1.02417	0.982262	-0.720228	0.034451	-0.02582
	Q0JKD0	Glutamate synthase 1 [NADH], chloroplastic OS=Oryza sativa subsp. japonica OX=39947 GN=Os01g0681900 PE=2 SV=1	1.31502	1.38761	1.6978	0.395089	0.472598	0.763665
	Q0DG35	Glutamate synthase 2 [NADH], chloroplastic OS=Oryza sativa subsp. japonica OX=39947 GN=Os05g0555600 PE=2 SV=2	1.3668	1.19405	0.407965	0.450806	0.255861	-1.29348
	Q6YZE2	Glutamate-1-semialdehyde 2,1-aminomutase, chloroplastic OS=Oryza sativa subsp. japonica OX=39947 GN=GSA PE=2 SV=1	1.07705	1.09551	1.69603	0.10708	0.131601	0.76216
	Q688Q9	Glutamate--cysteine ligase A, chloroplastic OS=Oryza sativa subsp. japonica OX=39947 GN=GSH1-1 PE=2 SV=1	0.771093	0.937438	1.24622	-0.375023	-0.0932043	0.317554
	Q6Z3A3	Glutamate--cysteine ligase B, chloroplastic OS=Oryza sativa subsp. japonica OX=39947 GN=GSH1-2 PE=3 SV=1	0.771093	0.937438	1.24622	-0.375023	-0.0932043	0.317554
	P14656	Glutamine synthetase cytosolic isozyme 1-1 OS=Oryza sativa subsp. japonica OX=39947 GN=GLN1-1 PE=1 SV=1	1.04121	1.27074	1.44693	0.0582627	0.345672	0.532998
	P14654	Glutamine synthetase cytosolic isozyme 1-2 OS=Oryza sativa subsp. japonica OX=39947 GN=GLN1-2 PE=1 SV=1	2.06408	2.03887	1.89491	1.0455	1.02777	0.92213
	Q4W8D0	Glutamine synthetase cytosolic isozyme 1-3 OS=Oryza sativa subsp. japonica OX=39947 GN=GLN1-3 PE=2 SV=1	1.14975	2.76399	3.34572	0.201326	1.46675	1.74232
	P14655	Glutamine synthetase, chloroplastic OS=Oryza sativa subsp. japonica OX=39947 GN=GLN2 PE=1 SV=1	1.19043	1.37641	1.92853	0.251487	0.460906	0.947504
	Q8S5M6	Glutamyl-tRNA synthetase family protein, expressed OS=Oryza sativa subsp. japonica OX=39947 GN=Os10g0369000 PE=3 SV=1	0.313561	0.649005	0.599143	-1.67318	-0.623697	-0.739029
	P55142	Glutaredoxin-C6 OS=Oryza sativa subsp. japonica OX=39947 GN=GRXC6 PE=1 SV=2	0.997006	1.26196	0.790636	-0.00432653	0.335671	-0.338915
	Q0DAE4	Glutaredoxin-C8 OS=Oryza sativa subsp. japonica OX=39947 GN=GRXC8 PE=2 SV=2	2.17658	0.742357	1.13636	1.12207	-0.429815	0.184425
	A0A0N7KJH5	Glutathione peroxidase (Fragment) OS=Oryza sativa subsp. japonica OX=39947 GN=Os04g0556300 PE=3 SV=1	0.484716	0.864793	0.38224	-1.04479	-0.209573	-1.38745
	Q6ESJ0	Glutathione peroxidase OS=Oryza sativa subsp. japonica OX=39947 GN=Os02g0664000 PE=2 SV=1	0.758118	1.03979	0.599151	-0.399505	0.0562879	-0.73901
	Q0JB49	Glutathione peroxidase OS=Oryza sativa subsp. japonica OX=39947 GN=Os04g0556300 PE=2 SV=1	0.484716	0.864793	0.38224	-1.04479	-0.209573	-1.38745
	Q8S5T1	Glutathione reductase, chloroplast, putative, expressed OS=Oryza sativa subsp. japonica OX=39947 GN=Os03g0163300 PE=2 SV=1	1.21021	1.26209	1.41114	0.275252	0.335817	0.49686
	P48642	Glutathione reductase, cytosolic OS=Oryza sativa subsp. japonica OX=39947 GN=GRC2 PE=2 SV=2	1.26863	0.880693	1.02674	0.343267	-0.183289	0.0380696
	Q8H8D8	Glutathione S-transferase GSTF15 OS=Oryza sativa subsp. japonica OX=39947 GN=LOC_Os03g04240 PE=2 SV=1	1.06369	1.16687	1.38071	0.089076	0.22264	0.465412
	Q8RUJ2	Glutathione S-transferase GSTU6, putative, expressed OS=Oryza sativa subsp. japonica OX=39947 GN=LOC_Os10g38340 PE=3 SV=1	0.158543	0.388847	0.0302542	-2.65705	-1.36273	-5.04672
	Q945W2	Glutathione S-transferase GSTU6, putative, expressed OS=Oryza sativa subsp. japonica OX=39947 GN=LOC_Os10g38580 PE=2 SV=1	0.249225	0.726741	0.370525	-2.00448	-0.460487	-1.43236
	Q8S702	Glutathione S-transferase GSTU6, putative, expressed OS=Oryza sativa subsp. japonica OX=39947 GN=Os10g0528100 PE=2 SV=1	1.50508	1.59243	0.773682	0.589836	0.671226	-0.370187
	Q8S703	Glutathione S-transferase GSTU6, putative, expressed OS=Oryza sativa subsp. japonica OX=39947 GN=Os10g0528200 PE=2 SV=1	0.284924	0.716307	0.375584	-1.81135	-0.481351	-1.41279
	Q9FUE3	Glutathione S-transferase GSTU6, putative, expressed OS=Oryza sativa subsp. japonica OX=39947 GN=Os10g0528400 PE=2 SV=1	0.158543	0.388847	0.0302542	-2.65705	-1.36273	-5.04672
	Q945W9	Glutathione S-transferase GSTU6, putative, expressed OS=Oryza sativa subsp. japonica OX=39947 GN=Os10g0529400 PE=2 SV=1	0.525716	0.630279	0.628994	-0.927643	-0.665938	-0.668881
	Q8S710	Glutathione S-transferase GSTU6, putative, expressed OS=Oryza sativa subsp. japonica OX=39947 GN=Os10g0529500 PE=2 SV=1	0.154719	0.315408	0.00754375	-2.69228	-1.66471	-7.0505
	Q945X0	Glutathione S-transferase GSTU6, putative, expressed OS=Oryza sativa subsp. japonica OX=39947 GN=Os10g0529700 PE=2 SV=1	0.154719	0.315408	0.00754375	-2.69228	-1.66471	-7.0505
	Q8S715	Glutathione S-transferase GSTU6, putative, expressed OS=Oryza sativa subsp. japonica OX=39947 GN=Os10g0530200 PE=2 SV=1	0.527094	0.613131	0.618917	-0.923867	-0.705733	-0.692182
	Q9FUE4	Glutathione S-transferase OS=Oryza sativa subsp. japonica OX=39947 GN=Os10g0528300 PE=2 SV=1	0.0944264	0.12334	0.113069	-3.40467	-3.01929	-3.14473
	Q7XCK0	Glutathione S-transferase, C-terminal domain containing protein, expressed OS=Oryza sativa subsp. japonica OX=39947 GN=OSJNBb0015I11.25 PE=2 SV=1	1.39278	1.78044	1.82931	0.477971	0.83223	0.8713
	Q945W6	Glutathione S-transferase, N-terminal domain containing protein, expressed OS=Oryza sativa subsp. japonica OX=39947 GN=LOC_Os10g38360 PE=2 SV=1	0.504894	0.400191	0.18035	-0.985947	-1.32124	-2.47113
	Q8H8D6	Glutathione S-transferase, N-terminal domain containing protein, expressed OS=Oryza sativa subsp. japonica OX=39947 GN=Os03g0134900 PE=3 SV=1	1.08384	1.20366	1.5008	0.116153	0.267433	0.585736
	Q8H8E0	Glutathione S-transferase, N-terminal domain containing protein, expressed OS=Oryza sativa subsp. japonica OX=39947 GN=Os03g0135300 PE=2 SV=1	0.841239	1.18294	1.70097	-0.249413	0.242383	0.766361
	Q8W2T8	Glutathione S-transferase, N-terminal domain containing protein, expressed OS=Oryza sativa subsp. japonica OX=39947 GN=Os10g0365200 PE=4 SV=1	0.456022	0.537538	0.633261	-1.13282	-0.895561	-0.659128
	Q7XDA6	Glutathione S-transferase, N-terminal domain containing protein, expressed OS=Oryza sativa subsp. japonica OX=39947 GN=Os10g0481300 PE=3 SV=2	0.0326323	0.175768	0.0573717	-4.93755	-2.50826	-4.12352
	Q6ESW6	Glutelin OS=Oryza sativa subsp. japonica OX=39947 GN=Os02g0242600 PE=2 SV=1	0.627039	4.31542	0.726698	-0.673373	2.1095	-0.460572
	A1YQH2	Glutelin OS=Oryza sativa subsp. japonica OX=39947 GN=Os02g0453600 PE=2 SV=1	0.757414	2.27253	0.698269	-0.400846	1.1843	-0.518145
	P07728	Glutelin type-A 1 OS=Oryza sativa subsp. japonica OX=39947 GN=GLUA1 PE=1 SV=2	0.607457	3.45909	1.00156	-0.719147	1.79039	0.00224713
	P07730	Glutelin type-A 2 OS=Oryza sativa subsp. japonica OX=39947 GN=GLUA2 PE=1 SV=1	0.880499	2.87332	1.19212	-0.183607	1.52272	0.253535
	Q09151	Glutelin type-A 3 OS=Oryza sativa subsp. japonica OX=39947 GN=GLUA3 PE=2 SV=2	1.04452	4.66605	1.50204	0.0628367	2.2222	0.586919
	P14323	Glutelin type-B 1 OS=Oryza sativa subsp. japonica OX=39947 GN=GluB1-A PE=2 SV=3	0.10112	4.45667	0.413231	-3.30586	2.15597	-1.27498
	Q02897	Glutelin type-B 2 OS=Oryza sativa subsp. japonica OX=39947 GN=GLUB2 PE=2 SV=2	0.811983	2.87331	1.04981	-0.300479	1.52272	0.0701261
	P14614	Glutelin type-B 4 OS=Oryza sativa subsp. japonica OX=39947 GN=GLUB4 PE=1 SV=1	1.2935	4.4036	1.2437	0.371278	2.13868	0.314635
	Q6ERU3	Glutelin type-B 5 OS=Oryza sativa subsp. japonica OX=39947 GN=GLUB5 PE=2 SV=1	1.2935	4.4036	1.2437	0.371278	2.13868	0.314635
	Q6K508	Glutelin type-D 1 OS=Oryza sativa subsp. japonica OX=39947 GN=GLUD1 PE=2 SV=1	0.933395	3.51216	0.897198	-0.0994402	1.81236	-0.156502
	Q0J8A4	Glyceraldehyde-3-phosphate dehydrogenase 1, cytosolic OS=Oryza sativa subsp. japonica OX=39947 GN=GAPC1 PE=1 SV=1	0.832192	1.12205	0.79648	-0.265012	0.166137	-0.328289
	Q7FAH2	Glyceraldehyde-3-phosphate dehydrogenase 2, cytosolic OS=Oryza sativa subsp. japonica OX=39947 GN=GAPC2 PE=1 SV=1	1.14847	0.939598	1.07273	0.199714	-0.0898848	0.101289
	Q6K5G8	Glyceraldehyde-3-phosphate dehydrogenase 3, cytosolic OS=Oryza sativa subsp. japonica OX=39947 GN=GAPC3 PE=2 SV=1	0.953099	0.946734	0.973572	-0.0693016	-0.0789683	-0.0386406
	Q9SNK3	Glyceraldehyde-3-phosphate dehydrogenase OS=Oryza sativa subsp. japonica OX=39947 GN=OJ1528D07.7 PE=3 SV=1	1.25516	1.19376	1.42912	0.327875	0.255508	0.515132
	Q6H703	Glyceraldehyde-3-phosphate dehydrogenase OS=Oryza sativa subsp. japonica OX=39947 GN=Os02g0171100 PE=2 SV=1	0.448045	0.2576	0.32949	-1.15829	-1.9568	-1.60169
	Q7X8A1	Glyceraldehyde-3-phosphate dehydrogenase OS=Oryza sativa subsp. japonica OX=39947 GN=Os04g0459500 PE=2 SV=1	1.32056	1.83791	2.78647	0.401154	0.878069	1.47844
	Q6Z9G0	Glyceraldehyde-3-phosphate dehydrogenase OS=Oryza sativa subsp. japonica OX=39947 GN=Os08g0440800 PE=2 SV=1	0.968596	1.11792	1.52848	-0.0460328	0.160812	0.612099
	Q0ILB9	Glycerol kinase-like protein OS=Oryza sativa subsp. japonica OX=39947 GN=OGK1 PE=2 SV=1	1.84501	1.43121	2.06467	0.883627	0.517238	1.04591
	Q6YY46	Glycerophosphoryl diester phosphodiesterase 2-like protein OS=Oryza sativa subsp. japonica OX=39947 GN=OSJNBb0046O12.20 PE=4 SV=1	1.47568	0.918205	1.24912	0.561382	-0.123112	0.320913
	Q6H713	Glycine cleavage system H protein OS=Oryza sativa subsp. japonica OX=39947 GN=Os02g0170100 PE=2 SV=1	1.56421	0.987151	1.23969	0.645434	-0.0186566	0.309982
	Q655T6	Glycine cleavage system H protein OS=Oryza sativa subsp. japonica OX=39947 GN=P0686E06.7-1 PE=2 SV=1	0.524363	0.850588	1.58643	-0.931363	-0.233468	0.665786
	A3C6G9	Glycine cleavage system H protein, mitochondrial OS=Oryza sativa subsp. japonica OX=39947 GN=GDCSH PE=1 SV=1	2.23039	0.411036	4.64158	1.1573	-1.28266	2.21461
	Q5VNV1	Glycine cleavage T protein-like OS=Oryza sativa subsp. japonica OX=39947 GN=Os06g0134800 PE=2 SV=1	0.940609	0.874022	0.911232	-0.0883333	-0.194259	-0.134109
	Q69TG9	Glycine-rich protein-like OS=Oryza sativa subsp. japonica OX=39947 GN=Os06g0216700 PE=2 SV=1	1.26393	0.23114	0.59931	0.337913	-2.11316	-0.738626
	Q6ASX7	Glycine-rich RNA binding protein OS=Oryza sativa subsp. japonica OX=39947 GN=Os03g0670700 PE=2 SV=1	0.670352	0.593661	0.55412	-0.57701	-0.752288	-0.851731
	Q2QLR2	Glycine-rich RNA-binding protein GRP1A, putative, expressed OS=Oryza sativa subsp. japonica OX=39947 GN=Os12g0632000 PE=2 SV=1	1.20613	1.03221	1.10528	0.270384	0.0457329	0.144413
	Q6K1Q5	Glycolipid transfer protein-like OS=Oryza sativa subsp. japonica OX=39947 GN=Os02g0622400 PE=4 SV=1	0.821185	0.924498	0.907505	-0.284221	-0.113258	-0.140022
	Q2QZ84	Glycosyl hydrolase family 3 C terminal domain containing protein OS=Oryza sativa subsp. japonica OX=39947 GN=Os11g0696400 PE=4 SV=1	0.813525	0.448368	1.119	-0.297742	-1.15724	0.162212
	Q10CU4	Glycosyl hydrolase family 3 N terminal domain containing protein, expressed OS=Oryza sativa subsp. japonica OX=39947 GN=Os03g0749500 PE=2 SV=1	1.07421	0.875205	1.18595	0.103276	-0.192307	0.246046
	Q10CU9	Glycosyl hydrolase family 3 N terminal domain containing protein, expressed OS=Oryza sativa subsp. japonica OX=39947 GN=OSJNBa0069E14.7 PE=2 SV=1	1.30573	1.20945	1.33408	0.384853	0.274354	0.415844
	Q10SM5	Glycosyl hydrolases family 16 protein, expressed OS=Oryza sativa subsp. japonica OX=39947 GN=Os03g0117300 PE=2 SV=1	1.07664	0.90002	0.96159	0.106538	-0.15197	-0.0565068
	Q94CZ1	Glycosyltransferase OS=Oryza sativa subsp. japonica OX=39947 GN=Os01g0638000 PE=2 SV=1	0.0789572	0.0603546	0.0636173	-3.66279	-4.05039	-3.97444
	Q94CY6	Glycosyltransferase OS=Oryza sativa subsp. japonica OX=39947 GN=Os01g0638600 PE=3 SV=1	0.0706893	0.0237468	0.0676835	-3.82236	-5.39613	-3.88505
	Q8LJ11	Glycosyltransferase OS=Oryza sativa subsp. japonica OX=39947 GN=Os01g0697100 PE=2 SV=1	0.509692	0.420452	0.684444	-0.972302	-1.24999	-0.546996
	A0A0P0WCX8	Glycosyltransferase OS=Oryza sativa subsp. japonica OX=39947 GN=Os04g0523600 PE=3 SV=1	1.0234	0.870468	0.0300722	0.0333746	-0.200137	-5.05542
	Q6AUW7	Glycosyltransferase OS=Oryza sativa subsp. japonica OX=39947 GN=Os05g0499600 PE=2 SV=1	1.32998	0.883812	0.794682	0.411408	-0.178189	-0.33155
	Q6AUW6	Glycosyltransferase OS=Oryza sativa subsp. japonica OX=39947 GN=Os05g0499800 PE=3 SV=1	1.27138	0.84219	1.68192	0.346393	-0.247782	0.750113
	Q5VME5	Glycosyltransferase OS=Oryza sativa subsp. japonica OX=39947 GN=Os06g0289900 PE=2 SV=1	0.954719	2.03586	0.452672	-0.0668518	1.02564	-1.14346
	Q6Z481	Glycosyltransferase OS=Oryza sativa subsp. japonica OX=39947 GN=Os07g0503300 PE=2 SV=1	0.647255	1.01692	0.829586	-0.627594	0.0242117	-0.269536
	A0A0P0XK72	Glycosyltransferase OS=Oryza sativa subsp. japonica OX=39947 GN=Os09g0330000 PE=3 SV=1	1.34598	1.64065	1.9488	0.428654	0.714268	0.962582
	Q2R1N0	Glycosyltransferase OS=Oryza sativa subsp. japonica OX=39947 GN=Os11g0599200 PE=3 SV=1	1.03681	1.27905	1.55753	0.0521489	0.355074	0.639256
	Q6YY41	Glycosyltransferase OS=Oryza sativa subsp. japonica OX=39947 GN=OSJNBb0046O12.33 PE=3 SV=1	0.47288	0.548881	0.671357	-1.08045	-0.865434	-0.574848
	Q69IV0	Glycosyltransferase OS=Oryza sativa subsp. japonica OX=39947 GN=P0498F03.1 PE=3 SV=1	0.196286	0.90169	0.688221	-2.34897	-0.149296	-0.539055
	Q8LR54	Glycylpeptide N-tetradecanoyltransferase OS=Oryza sativa subsp. japonica OX=39947 GN=Os01g0708100 PE=2 SV=1	0.319217	0.678143	0.552852	-1.64739	-0.560339	-0.855033
	Q10FQ7	Glyoxalase family protein, expressed OS=Oryza sativa subsp. japonica OX=39947 GN=LOC_Os03g45720 PE=2 SV=1	0.840434	0.911095	0.208565	-0.250793	-0.134326	-2.26143
	Q69MU0	Glyoxalase II OS=Oryza sativa subsp. japonica OX=39947 GN=Os09g0516600 PE=2 SV=1	1.11154	1.00466	1.24407	0.152555	0.00671305	0.315072
	Q94CN1	Glyoxysomal fatty acid beta-chain multifunctional protein OS=Oryza sativa subsp. japonica OX=39947 GN=Os01g0348600 PE=2 SV=1	1.04761	0.976414	1.13527	0.0670989	-0.0344354	0.18304
	Q6Z2M4	Golgi SNAP receptor complex member 1 OS=Oryza sativa subsp. japonica OX=39947 GN=Os02g0126800 PE=2 SV=1	1.44835	1.04592	0.160113	0.534412	0.0647748	-2.64284
	Q0DEV5	Granule-bound starch synthase 1, chloroplastic/amyloplastic OS=Oryza sativa subsp. japonica OX=39947 GN=WAXY PE=1 SV=1	0.257269	1.24626	0.38151	-1.95865	0.317603	-1.39021
	Q10QL6	GRIM-19 protein, expressed OS=Oryza sativa subsp. japonica OX=39947 GN=Os03g0192400 PE=2 SV=1	1.39054	1.26271	1.43915	0.47565	0.336519	0.52522
	A0A0P0VLJ4	GrpE protein homolog (Fragment) OS=Oryza sativa subsp. japonica OX=39947 GN=Os02g0612000 PE=3 SV=1	1.81208	1.71367	3.39543	0.85765	0.777093	1.76359
	Q6Z0G0	GrpE protein homolog OS=Oryza sativa subsp. japonica OX=39947 GN=Os08g0338700 PE=2 SV=1	1.39101	1.05313	1.70388	0.476133	0.0746861	0.768822
	Q6EPR4	GrpE protein homolog OS=Oryza sativa subsp. japonica OX=39947 GN=Os09g0284400 PE=2 SV=1	1.59831	0.954202	3.30668	0.676545	-0.0676335	1.72539
	Q7XQP9	GrpE protein homolog OS=Oryza sativa subsp. japonica OX=39947 GN=OSJNBa0084A10.6 PE=2 SV=1	1.24478	1.08624	1.59883	0.315896	0.11934	0.677014
	Q7F7I7	GTP-binding nuclear protein Ran-1 OS=Oryza sativa subsp. japonica OX=39947 GN=RAN1 PE=2 SV=1	0.872134	0.0784686	1.36435	-0.197379	-3.67174	0.448219
	Q7GD79	GTP-binding nuclear protein Ran-2 OS=Oryza sativa subsp. japonica OX=39947 GN=RAN2 PE=2 SV=1	0.990675	0.975882	1.12278	-0.0135161	-0.0352216	0.167069
	Q69XM7	GTP-binding nuclear protein Ran-3 OS=Oryza sativa subsp. japonica OX=39947 GN=RAN3 PE=2 SV=1	1.13692	1.08205	1.01311	0.185131	0.113773	0.0187864
	Q94J09	GTP-binding protein GTP1 OS=Oryza sativa subsp. japonica OX=39947 GN=P0481E12.49-1 PE=2 SV=1	1.32569	1.06219	1.8609	0.406738	0.08704	0.895999
	Q2QNM5	GTP-binding protein SAR1A, putative, expressed OS=Oryza sativa subsp. japonica OX=39947 GN=Os12g0560300 PE=2 SV=1	0.872962	0.861036	0.827991	-0.196009	-0.215854	-0.272313
	Q75LI1	Guanine deaminase, putative, expressed OS=Oryza sativa subsp. japonica OX=39947 GN=LOC_Os03g61810 PE=2 SV=1	0.579947	1.09905	0.978038	-0.786007	0.13626	-0.0320374
	P49027	Guanine nucleotide-binding protein subunit beta-like protein A OS=Oryza sativa subsp. japonica OX=39947 GN=RACK1A PE=1 SV=1	0.61894	0.880865	1.14908	-0.692129	-0.183008	0.200481
	Q6L4F8	Guanine nucleotide-binding protein subunit beta-like protein B OS=Oryza sativa subsp. japonica OX=39947 GN=RACK1B PE=1 SV=1	0.474322	0.803414	0.551497	-1.07606	-0.315784	-0.858575
	A0A0P0X7K0	Guanine nucleotide-exchange protein-like; Os07g0564700 protein	0.824153	0.118649	0.136982	-0.279017	-3.07522	-2.86794
	Q8LIL4	Guanosine nucleotide diphosphate dissociation inhibitor OS=Oryza sativa subsp. japonica OX=39947 GN=OJ1001_C01.113 PE=2 SV=2	0.928634	1.21712	1.17865	-0.106817	0.28347	0.237137
	Q10NA3	Guanosine nucleotide diphosphate dissociation inhibitor OS=Oryza sativa subsp. japonica OX=39947 GN=Os03g0277000 PE=2 SV=1	0.477654	0.876824	1.13539	-1.06596	-0.18964	0.183183
	Q0DJB7	Guanosine nucleotide diphosphate dissociation inhibitor OS=Oryza sativa subsp. japonica OX=39947 GN=Os05g0304400 PE=2 SV=1	0.608237	0.820523	0.859599	-0.717294	-0.285385	-0.218264
	Q688K0	Guanosine nucleotide diphosphate dissociation inhibitor OS=Oryza sativa subsp. japonica OX=39947 GN=Os05g0418000 PE=3 SV=1	0.663998	0.815097	0.888346	-0.590749	-0.294956	-0.170806
	Q94CP2	H+-pyrophosphatase OS=Oryza sativa subsp. japonica OX=39947 GN=Os01g0337500 PE=3 SV=1	0.760948	0.935742	1.13322	-0.394129	-0.0958173	0.180433
	Q10I42	HAD-superfamily hydrolase, subfamily IA, variant 3 containing protein, expressed OS=Oryza sativa subsp. japonica OX=39947 GN=Os03g0565200 PE=4 SV=1	1.81328	1.58884	1.8942	0.858605	0.667975	0.921586
	Q337J5	HD domain containing protein, expressed OS=Oryza sativa subsp. japonica OX=39947 GN=LOC_Os10g34470 PE=2 SV=1	0.622563	0.420916	2.65086	-0.683708	-1.24839	1.40646
	Q6Z7B0	Heat shock 70 kDa protein BIP1 OS=Oryza sativa subsp. japonica OX=39947 GN=BIP1 PE=1 SV=1	1.35328	1.10496	1.10584	0.436462	0.143998	0.145136
	Q6L590	Heat shock 70 kDa protein BIP3 OS=Oryza sativa subsp. japonica OX=39947 GN=BIP3 PE=2 SV=1	1.38903	1.13375	1.38319	0.474077	0.181097	0.467996
	Q75HQ0	Heat shock 70 kDa protein BIP4 OS=Oryza sativa subsp. japonica OX=39947 GN=BIP4 PE=2 SV=1	0.396508	0.980481	5.049	-1.33458	-0.0284382	2.336
	Q6Z058	Heat shock 70 kDa protein BIP5 OS=Oryza sativa subsp. japonica OX=39947 GN=BIP5 PE=1 SV=1	1.54853	1.18388	1.70341	0.630902	0.243521	0.768423
	Q84TA1	Heat shock cognate 70 kDa protein 2, putative, expressed OS=Oryza sativa subsp. japonica OX=39947 GN=OJ1754_E06.25 PE=2 SV=1	0.845777	0.682431	0.476914	-0.241651	-0.551244	-1.0682
	A0A0P0YBH9	Heat shock cognate 70 kDa protein 2, putative, expressed; cDNA clone:J013097I18, full insert sequence	1.57857	1.16459	1.55472	0.658616	0.21982	0.636653
	Q0J4P2	Heat shock protein 81-1 OS=Oryza sativa subsp. japonica OX=39947 GN=HSP81-1 PE=3 SV=2	0.803036	0.7763	0.820047	-0.316463	-0.365313	-0.286221
	Q69QQ6	Heat shock protein 81-2 OS=Oryza sativa subsp. japonica OX=39947 GN=HSP81-2 PE=2 SV=1	1.05155	0.897686	1.17606	0.0725118	-0.155717	0.233964
	Q07078	Heat shock protein 81-3 OS=Oryza sativa subsp. japonica OX=39947 GN=HSP81-3 PE=1 SV=2	0.955593	0.918494	1.09208	-0.065532	-0.122657	0.127076
	Q7G2B2	Heavy metal-associated domain, putative OS=Oryza sativa subsp. japonica OX=39947 GN=Os10g0506100 PE=2 SV=1	0.227757	0.995433	0.556039	-2.13444	-0.00660399	-0.846743
	Q5ZDX8	Heterogeneous nuclear ribonucleoprotein A2/B1-like OS=Oryza sativa subsp. japonica OX=39947 GN=Os01g0614500 PE=4 SV=1	1.45345	1.10472	1.76183	0.539486	0.143684	0.817074
	Q5W676	Hexokinase-5 OS=Oryza sativa subsp. japonica OX=39947 GN=HXK5 PE=2 SV=1	0.983114	1.0266	0.894609	-0.0245689	0.037878	-0.16067
	Q8LQ68	Hexokinase-6 OS=Oryza sativa subsp. japonica OX=39947 GN=HXK6 PE=2 SV=1	0.923102	0.94614	0.840903	-0.115438	-0.0798752	-0.249989
	Q1WM15	Hexokinase-8 OS=Oryza sativa subsp. japonica OX=39947 GN=HXK8 PE=2 SV=2	0.701218	1.08775	1.1844	-0.512064	0.121344	0.244157
	Q2QLJ8	HIPL1 protein, putative, expressed OS=Oryza sativa subsp. japonica OX=39947 GN=Os12g0639600 PE=2 SV=1	1.84621	1.14112	1.67349	0.884566	0.190452	0.742856
	Q84TX6	Histidine acid phosphatase family protein, putative, expressed OS=Oryza sativa subsp. japonica OX=39947 GN=Os03g0818100 PE=3 SV=1	1.11715	0.777521	0.978436	0.15982	-0.363047	-0.0314512
	P93422	Histidine--tRNA ligase, cytoplasmic OS=Oryza sativa subsp. japonica OX=39947 GN=Os05g0150900 PE=2 SV=2	0.312123	0.976338	1.10914	-1.67981	-0.0345472	0.149447
	Q5NAY4	Histidinol dehydrogenase, chloroplastic OS=Oryza sativa subsp. japonica OX=39947 GN=HDH PE=2 SV=1	1.90854	1.50332	1.73661	0.93247	0.588156	0.796274
	A0A0P0V312	Histone H2A OS=Oryza sativa subsp. japonica OX=39947 GN=Os01g0502700 PE=3 SV=1	1.96182	0.848014	0.817855	0.972191	-0.23784	-0.290083
	Q0JQL7	Histone H2B (Fragment) OS=Oryza sativa subsp. japonica OX=39947 GN=Os01g0152700 PE=3 SV=1	1.50941	0.947087	1.35233	0.593986	-0.078431	0.435449
	A0A0P0WN72	Histone H2B (Fragment) OS=Oryza sativa subsp. japonica OX=39947 GN=Os05g0460475 PE=3 SV=1	1.52695	0.948782	1.38688	0.610656	-0.0758517	0.471841
	B9G1J0	Histone H2B OS=Oryza sativa subsp. japonica OX=39947 GN=Os08g0490800 PE=3 SV=1	1.9334	1.1416	3.51176	0.951138	0.191059	1.81219
	A0A0P0XHD8	Histone H2B OS=Oryza sativa subsp. japonica OX=39947 GN=Os08g0490900 PE=3 SV=1	1.50342	0.970847	1.44292	0.588252	-0.0426835	0.528992
	A3AGM4	Histone H2B.1 OS=Oryza sativa subsp. japonica OX=39947 GN=H2B1 PE=1 SV=1	1.50342	0.970847	1.44292	0.588252	-0.0426835	0.528992
	Q9LGI2	Histone H2B.10 OS=Oryza sativa subsp. japonica OX=39947 GN=H2B.10 PE=3 SV=1	1.50342	0.970847	1.44292	0.588252	-0.0426835	0.528992
	Q943L2	Histone H2B.11 OS=Oryza sativa subsp. japonica OX=39947 GN=H2B.11 PE=3 SV=1	1.50342	0.970847	1.44292	0.588252	-0.0426835	0.528992
	Q6ZBP3	Histone H2B.2 OS=Oryza sativa subsp. japonica OX=39947 GN=H2B.2 PE=3 SV=1	1.50342	0.970847	1.44292	0.588252	-0.0426835	0.528992
	Q94JJ7	Histone H2B.3 OS=Oryza sativa subsp. japonica OX=39947 GN=H2B.3 PE=3 SV=1	1.50232	0.969554	1.44134	0.587193	-0.0446072	0.527414
	Q94JJ4	Histone H2B.4 OS=Oryza sativa subsp. japonica OX=39947 GN=H2B.4 PE=3 SV=1	1.50232	0.969554	1.44134	0.587193	-0.0446072	0.527414
	Q94JE1	Histone H2B.5 OS=Oryza sativa subsp. japonica OX=39947 GN=H2B.5 PE=3 SV=1	1.50232	0.969554	1.44134	0.587193	-0.0446072	0.527414
	Q9LGH4	Histone H2B.6 OS=Oryza sativa subsp. japonica OX=39947 GN=H2B.6 PE=3 SV=1	1.50177	0.969213	1.43854	0.586662	-0.0451146	0.524609
	Q7GBK0	Histone H2B.7 OS=Oryza sativa subsp. japonica OX=39947 GN=H2B.7 PE=2 SV=1	1.50232	0.969554	1.44134	0.587193	-0.0446072	0.527414
	Q9LGH8	Histone H2B.8 OS=Oryza sativa subsp. japonica OX=39947 GN=H2B.8 PE=3 SV=1	1.50177	0.969213	1.43854	0.586662	-0.0451146	0.524609
	Q6F362	Histone H2B.9 OS=Oryza sativa subsp. japonica OX=39947 GN=H2B.9 PE=3 SV=1	1.50342	0.970847	1.44292	0.588252	-0.0426835	0.528992
	Q2QSW7	Histone H3, putative, expressed OS=Oryza sativa subsp. japonica OX=39947 GN=Os12g0415800 PE=3 SV=1	2.03443	1.03503	1.54674	1.02463	0.049666	0.629233
	Q2RAD9	Histone H3.2 OS=Oryza sativa subsp. japonica OX=39947 GN=Os01g0866200 PE=3 SV=1	2.11113	0.981351	1.05181	1.07801	-0.0271594	0.072874
	Q0JCT1	Histone H3.3 OS=Oryza sativa subsp. japonica OX=39947 GN=H3 PE=1 SV=2	1.85583	1.75466	0.133302	0.892066	0.811193	-2.90723
	Q7XUC9	Histone H4 OS=Oryza sativa subsp. japonica OX=39947 GN=OSJNBb0064P21.1 PE=2 SV=2	1.8521	0.91381	1.35445	0.889165	-0.130034	0.437711
	Q851P9	Histone-like protein OS=Oryza sativa subsp. japonica OX=39947 GN=OSJNBa0052F07.24 PE=2 SV=1	1.08473	1.34144	1.45621	0.117334	0.423786	0.542219
	Q7XQK2	HMG protein OS=Oryza sativa subsp. japonica OX=39947 GN=Os04g0564600 PE=2 SV=2	0.882086	0.849926	1.79884	-0.181009	-0.23459	0.847067
	Q5Z7N3	HMG protein OS=Oryza sativa subsp. japonica OX=39947 GN=Os06g0728000 PE=2 SV=1	2.10651	0.749727	1.48324	1.07486	-0.415562	0.568753
	Q69MM2	HMG type nucleosome/chromatin assembly factor OS=Oryza sativa subsp. japonica OX=39947 GN=Os09g0551600 PE=2 SV=1	0.457057	0.831848	1.23868	-1.12955	-0.265607	0.3088
	Q2QME6	Homocysteine S-methyltransferase 3, putative, expressed OS=Oryza sativa subsp. japonica OX=39947 GN=LOC_Os12g41390 PE=2 SV=2	1.46461	0.988443	1.30482	0.550519	-0.0167706	0.383855
	Q2QME7	Homocysteine S-methyltransferase 3, putative, expressed OS=Oryza sativa subsp. japonica OX=39947 GN=Os12g0607000 PE=2 SV=1	1.46461	0.988443	1.30482	0.550519	-0.0167706	0.383855
	Q2RB23	Homoserine dehydrogenase OS=Oryza sativa subsp. japonica OX=39947 GN=LOC_Os11g03470 PE=2 SV=1	0.944608	0.800501	0.852698	-0.0822126	-0.321024	-0.229893
	Q2QYB7	Homoserine dehydrogenase OS=Oryza sativa subsp. japonica OX=39947 GN=LOC_Os12g03190 PE=3 SV=1	1.29709	0.884797	0.975858	0.375277	-0.176582	-0.0352563
	Q0IN14	Hsp90 protein, expressed OS=Oryza sativa subsp. japonica OX=39947 GN=Os12g0514500 PE=3 SV=1	1.19586	1.06036	1.46371	0.258046	0.0845482	0.549633
	Q2RAT1	HSR203J, putative, expressed OS=Oryza sativa subsp. japonica OX=39947 GN=Os11g0138900 PE=2 SV=1	2.48504	2.14077	2.66303	1.31327	1.09813	1.41307
	Q7Y139	Huntingtin interacting protein K, putative, expressed OS=Oryza sativa subsp. japonica OX=39947 GN=Os03g0832300 PE=2 SV=1	1.27134	1.07351	1.20946	0.346353	0.102341	0.274362
	Q10R10	Hydrolase, carbon-nitrogen family protein, expressed OS=Oryza sativa subsp. japonica OX=39947 GN=Os03g0175600 PE=2 SV=1	1.04201	1.25088	1.10864	0.0593635	0.32294	0.148795
	Q10LW8	Hydroxyacylglutathione hydrolase, putative, expressed OS=Oryza sativa subsp. japonica OX=39947 GN=Os03g0332400 PE=2 SV=1	1.79558	0.959582	1.40046	0.844446	-0.0595224	0.485898
	Q0JBZ8	Hydroxycinnamoyltransferase 1 OS=Oryza sativa subsp. japonica OX=39947 GN=HCT1 PE=2 SV=1	0.613526	0.166544	0.367666	-0.704803	-2.58602	-1.44353
	Q6K638	Hydroxycinnamoyltransferase 2 OS=Oryza sativa subsp. japonica OX=39947 GN=HCT2 PE=2 SV=1	0.473813	0.296891	0.87111	-1.07761	-1.75199	-0.199072
	Q5SMM6	Hydroxycinnamoyltransferase 4 OS=Oryza sativa subsp. japonica OX=39947 GN=HCT4 PE=1 SV=1	0.678785	0.730561	0.421882	-0.558974	-0.452922	-1.24509
	Q8LNU2	Hydroxyproline-rich glycoprotein family protein, putative, expressed OS=Oryza sativa subsp. japonica OX=39947 GN=OSJNBa0041P03.2 PE=4 SV=1	0.896426	0.888585	1.46976	-0.157744	-0.170419	0.555585
	Q851L5	IAA-amino acid hydrolase ILR1-like 3 OS=Oryza sativa subsp. japonica OX=39947 GN=ILL3 PE=2 SV=1	1.39795	0.756574	1.00866	0.483308	-0.402446	0.0124394
	Q851L6	IAA-amino acid hydrolase ILR1-like 4 OS=Oryza sativa subsp. japonica OX=39947 GN=ILL4 PE=2 SV=1	1.41546	0.981261	1.49153	0.501267	-0.0272916	0.576788
	Q8H3C9	IAA-amino acid hydrolase ILR1-like 7 OS=Oryza sativa subsp. japonica OX=39947 GN=ILL7 PE=2 SV=1	12.3222	10.2589	1.30259	3.62319	3.3588	0.38138
	Q10NW0	Imidazole glycerol phosphate synthase hisHF OS=Oryza sativa subsp. japonica OX=39947 GN=LOC_Os03g15120 PE=2 SV=1	0.723177	0.836521	1.38684	-0.46758	-0.257525	0.4718
	Q9ZWR5	Importin beta 1 OS=Oryza sativa subsp. japonica OX=39947 GN=Os05g0353400 PE=2 SV=1	0.834295	1.56447	1.33171	-0.261371	0.645675	0.413278
	Q71VM4	Importin subunit alpha-1a OS=Oryza sativa subsp. japonica OX=39947 GN=Os01g0253300 PE=1 SV=2	0.862968	1.11523	1.07987	-0.212621	0.157343	0.110852
	Q9SLX0	Importin subunit alpha-1b OS=Oryza sativa subsp. japonica OX=39947 GN=Os05g0155601 PE=1 SV=2	0.806838	0.913519	1.08901	-0.309649	-0.130493	0.123011
	Q7Y1H9	Indole-3-glycerol phosphate lyase, chloroplast, putative, expressed OS=Oryza sativa subsp. japonica OX=39947 GN=OSJNBa0094F01.18 PE=2 SV=1	0.620498	0.565693	1.10393	-0.688501	-0.821909	0.142654
	Q67WN5	Inorganic diphosphatase, H+-translocating, vacuolar membrane OS=Oryza sativa subsp. japonica OX=39947 GN=P0017B12.8-1 PE=2 SV=1	0.740564	0.952837	1.19174	-0.433303	-0.0696993	0.253071
	Q10CU7	Inosine-5'-monophosphate dehydrogenase OS=Oryza sativa subsp. japonica OX=39947 GN=Os03g0780500 PE=2 SV=1	0.947277	0.713581	0.74474	-0.0781425	-0.486852	-0.425192
	A0A0P0VFD2	Inositol-1-monophosphatase (Fragment) OS=Oryza sativa subsp. japonica OX=39947 GN=Os02g0169900 PE=3 SV=1	1.47675	1.51897	1.62479	0.562421	0.60309	0.700252
	Q6H6B9	Inositol-1-monophosphatase OS=Oryza sativa subsp. japonica OX=39947 GN=Os02g0169900 PE=2 SV=1	1.47675	1.51897	1.62479	0.562421	0.60309	0.700252
	Q7XQZ6	Inositol-pentakisphosphate 2-kinase IPK1 OS=Oryza sativa subsp. japonica OX=39947 GN=IPK1 PE=2 SV=1	2.07247	1.18352	0.742257	1.05135	0.243084	-0.43001
	Q9SDG5	Isocitrate dehydrogenase [NAD] subunit, mitochondrial OS=Oryza sativa subsp. japonica OX=39947 GN=Os01g0276100 PE=2 SV=1	0.835749	1.11054	0.901854	-0.258858	0.151259	-0.149035
	Q7F280	Isocitrate dehydrogenase [NADP] OS=Oryza sativa subsp. japonica OX=39947 GN=Os01g0654500 PE=2 SV=1	0.634434	0.757697	0.832202	-0.656458	-0.400307	-0.264995
	Q0JBV4	Isocitrate dehydrogenase [NADP] OS=Oryza sativa subsp. japonica OX=39947 GN=Os04g0508200 PE=2 SV=1	0.827246	0.739904	0.806868	-0.273612	-0.434591	-0.309595
	Q65XK3	Isocitrate dehydrogenase [NADP] OS=Oryza sativa subsp. japonica OX=39947 GN=Os05g0573200 PE=3 SV=1	0.569726	0.704904	0.674832	-0.811659	-0.5045	-0.567399
	Q9XHX4	Isocitrate dehydrogenase [NADP] OS=Oryza sativa subsp. japonica OX=39947 GN=OSJNBa0049B20.19 PE=2 SV=1	1.06305	0.8268	0.810867	0.0882124	-0.274389	-0.302463
	Q6Z6M4	Isocitrate lyase OS=Oryza sativa subsp. japonica OX=39947 GN=ICL PE=1 SV=1	0.748487	1.11229	0.80135	-0.417951	0.153533	-0.319495
	Q01401-2	Isoform 2 of 1,4-alpha-glucan-branching enzyme, chloroplastic/amyloplastic OS=Oryza sativa subsp. japonica OX=39947 GN=SBE1	1.31852	2.3088	0.922328	0.39892	1.20714	-0.116648
	P46465-2	Isoform 2 of 26S proteasome regulatory subunit 6A homolog OS=Oryza sativa subsp. japonica OX=39947 GN=TBP1	1.0053	0.89976	0.960694	0.00762213	-0.152387	-0.0578511
	O22386-2	Isoform 2 of 50S ribosomal protein L12, chloroplastic OS=Oryza sativa subsp. japonica OX=39947 GN=RPL12-2	1.86119	2.49608	3.18637	0.896227	1.31967	1.67192
	Q75GX9-2	Isoform 2 of 63 kDa globulin-like protein OS=Oryza sativa subsp. japonica OX=39947 GN=Os03g0663800	1.06288	2.1847	1.17885	0.0879721	1.12744	0.237381
	Q75LJ4-2	Isoform 2 of Acyl-CoA-binding domain-containing protein 6 OS=Oryza sativa subsp. japonica OX=39947 GN=ACBP6	1.12526	1.41404	1.85072	0.170265	0.499824	0.888088
	P27934-2	Isoform 2 of Alpha-amylase isozyme 3E OS=Oryza sativa subsp. japonica OX=39947 GN=AMY1.4	0.455185	0.845005	0.464935	-1.13548	-0.242968	-1.1049
	Q7XKV4-2	Isoform 2 of Beta-glucosidase 12 OS=Oryza sativa subsp. japonica OX=39947 GN=BGLU12	0.883855	0.857485	1.03873	-0.178119	-0.221816	0.054826
	Q9SLY8-2	Isoform 2 of Calreticulin OS=Oryza sativa subsp. japonica OX=39947 GN=Os07g0246200	1.35117	1.08845	1.28193	0.434208	0.122276	0.358315
	O04138-2	Isoform 2 of Chitinase 4 OS=Oryza sativa subsp. japonica OX=39947 GN=Cht4	0.707331	0.837234	1.38068	-0.499543	-0.256298	0.465379
	Q5VQL1-2	Isoform 2 of DEAD-box ATP-dependent RNA helicase 14 OS=Oryza sativa subsp. japonica OX=39947 GN=Os01g0172200	1.19046	1.28848	2.0167	0.251521	0.365675	1.01199
	Q0DM51-2	Isoform 2 of DEAD-box ATP-dependent RNA helicase 3, chloroplastic OS=Oryza sativa subsp. japonica OX=39947 GN=Os03g0827700	0.610531	1.16338	1.78547	-0.711862	0.218324	0.836301
	Q5N7W4-2	Isoform 2 of DEAD-box ATP-dependent RNA helicase 30 OS=Oryza sativa subsp. japonica OX=39947 GN=Os01g0911100	1.19046	1.28848	2.0167	0.251521	0.365675	1.01199
	Q5JKF2-2	Isoform 2 of DEAD-box ATP-dependent RNA helicase 40 OS=Oryza sativa subsp. japonica OX=39947 GN=Os01g0549400	1.19046	1.28848	2.0167	0.251521	0.365675	1.01199
	Q0JM17-2	Isoform 2 of DEAD-box ATP-dependent RNA helicase 56 OS=Oryza sativa subsp. japonica OX=39947 GN=AIP1	0.964121	1.08799	1.32035	-0.0527132	0.121661	0.40092
	Q6H7S2-2	Isoform 2 of DEAD-box ATP-dependent RNA helicase 8 OS=Oryza sativa subsp. japonica OX=39947 GN=Os02g0641800	0.652931	0.995186	1.17031	-0.614998	-0.00696123	0.226887
	Q75LJ3-2	Isoform 2 of Electron transfer flavoprotein subunit alpha, mitochondrial OS=Oryza sativa subsp. japonica OX=39947 GN=ETFA	1.22349	0.867474	0.696123	0.290998	-0.205108	-0.522585
	Q6YW46-2	Isoform 2 of Elongation factor 1-gamma 2 OS=Oryza sativa subsp. japonica OX=39947 GN=Os02g0220500	1.18163	0.91806	1.62837	0.240774	-0.123339	0.703431
	O23877-2	Isoform 2 of Ferredoxin--NADP reductase, embryo isozyme, chloroplastic OS=Oryza sativa subsp. japonica OX=39947 GN=Os07g0147900	0.784689	0.848405	0.977116	-0.349808	-0.237176	-0.0333989
	Q0JGZ6-2	Isoform 2 of Fructokinase-1 OS=Oryza sativa subsp. japonica OX=39947 GN=FRK1	0.825261	0.82158	0.941832	-0.277078	-0.283527	-0.0864581
	P15280-2	Isoform 2 of Glucose-1-phosphate adenylyltransferase small subunit 2, chloroplastic/amyloplastic/cytosolic OS=Oryza sativa subsp. japonica OX=39947 GN=AGPS2	1.27849	1.98206	2.13078	0.354437	0.987001	1.09138
	P14655-2	Isoform 2 of Glutamine synthetase, chloroplastic OS=Oryza sativa subsp. japonica OX=39947 GN=GLN2	1.19815	1.38878	2.06915	0.260803	0.47382	1.04904
	P0C5A4-2	Isoform 2 of Late embryogenesis abundant protein 19 OS=Oryza sativa subsp. japonica OX=39947 GN=LEA19	0.491536	1.35245	1.08097	-1.02463	0.435576	0.112328
	Q69UZ3-2	Isoform 2 of Lon protease homolog, mitochondrial OS=Oryza sativa subsp. japonica OX=39947 GN=Os07g0689300	1.53735	1.32788	1.46661	0.620444	0.409121	0.552486
	Q7F757-2	Isoform 2 of Multicopper oxidase LPR1 homolog 4 OS=Oryza sativa subsp. japonica OX=39947 GN=LPR4	3.16807	3.44091	4.24305	1.66361	1.78279	2.0851
	Q9AS33-2	Isoform 2 of NPL4-like protein OS=Oryza sativa subsp. japonica OX=39947 GN=Os01g0377700	0.328054	1.21249	0.534913	-1.608	0.277976	-0.902623
	Q336R9-2	Isoform 2 of Peptide methionine sulfoxide reductase A4, chloroplastic OS=Oryza sativa subsp. japonica OX=39947 GN=MSRA4	1.42063	0.897932	0.152317	0.506531	-0.155323	-2.71486
	Q7FAS1-2	Isoform 2 of Peroxisomal (S)-2-hydroxy-acid oxidase GLO3 OS=Oryza sativa subsp. japonica OX=39947 GN=GLO3	1.21364	1.73609	1.7043	0.279342	0.795843	0.769179
	Q6H6D2-2	Isoform 2 of Porphobilinogen deaminase, chloroplastic OS=Oryza sativa subsp. japonica OX=39947 GN=HEMC	1.85908	1.80556	2.46164	0.894586	0.852443	1.29962
	Q6ERW7-2	Isoform 2 of Probable cinnamyl alcohol dehydrogenase 8C OS=Oryza sativa subsp. japonica OX=39947 GN=CAD8C	0.648573	1.1922	1.45804	-0.624659	0.25363	0.544035
	Q75M08-2	Isoform 2 of Protein disulfide isomerase-like 2-1 OS=Oryza sativa subsp. japonica OX=39947 GN=PDIL2-1	1.50752	1.04134	1.02571	0.59218	0.0584474	0.036628
	Q67UF5-2	Isoform 2 of Protein disulfide isomerase-like 2-3 OS=Oryza sativa subsp. japonica OX=39947 GN=PDIL2-3	0.947913	0.807102	0.826246	-0.0771737	-0.309178	-0.275356
	Q8W3D9-2	Isoform 2 of Protochlorophyllide reductase B, chloroplastic OS=Oryza sativa subsp. japonica OX=39947 GN=PORB	1.29419	1.95557	2.68743	0.372047	0.967586	1.42623
	Q10G39-2	Isoform 2 of Pyruvate dehydrogenase E1 component subunit beta-4, chloroplastic OS=Oryza sativa subsp. japonica OX=39947 GN=Os03g0645100	0.890345	0.90318	1.02928	-0.167564	-0.146914	0.0416303
	Q6AVA8-2	Isoform 2 of Pyruvate, phosphate dikinase 1, chloroplastic OS=Oryza sativa subsp. japonica OX=39947 GN=PPDK1	0.618224	1.10053	0.598926	-0.693798	0.138204	-0.739551
	A3BLC3-2	Isoform 2 of Ribosome-recycling factor, chloroplastic OS=Oryza sativa subsp. japonica OX=39947 GN=Os07g0570700	1.89371	1.96496	2.0702	0.921213	0.974501	1.04977
	P93431-2	Isoform 2 of Ribulose bisphosphate carboxylase/oxygenase activase, chloroplastic OS=Oryza sativa subsp. japonica OX=39947 GN=RCA	0.754992	1.71095	3.20894	-0.405466	0.774799	1.6821
	Q6Z4N6-2	Isoform 2 of Ricin B-like lectin R40G2 OS=Oryza sativa subsp. japonica OX=39947 GN=R40G2	0.451153	0.565192	0.353988	-1.14831	-0.823187	-1.49823
	B7FAL5-2	Isoform 2 of RNA-binding protein Y14A OS=Oryza sativa subsp. japonica OX=39947 GN=Y14A	1.36462	1.26801	1.90758	0.448497	0.34257	0.931742
	H6TFZ4-2	Isoform 2 of Sucrose synthase 5 OS=Oryza sativa subsp. japonica OX=39947 GN=SUS5	0.909408	0.829366	0.160965	-0.137001	-0.26992	-2.63519
	Q7F8T6-2	Isoform 2 of Tricin synthase 2 OS=Oryza sativa subsp. japonica OX=39947 GN=ROMT-17	1.30424	1.40737	1.58276	0.383206	0.492997	0.662446
	Q40665-2	Isoform 2 of Tubulin beta-3 chain OS=Oryza sativa subsp. japonica OX=39947 GN=TUBB3	0.628408	1.50567	1.58047	-0.670227	0.590403	0.660353
	Q5VQL1-3	Isoform 3 of DEAD-box ATP-dependent RNA helicase 14 OS=Oryza sativa subsp. japonica OX=39947 GN=Os01g0172200	1.19046	1.28848	2.0167	0.251521	0.365675	1.01199
	Q0DM51-3	Isoform 3 of DEAD-box ATP-dependent RNA helicase 3, chloroplastic OS=Oryza sativa subsp. japonica OX=39947 GN=Os03g0827700	0.610531	1.16338	1.78547	-0.711862	0.218324	0.836301
	Q6K6K7-3	Isoform 3 of Ubiquitin-like modifier-activating enzyme 5 OS=Oryza sativa subsp. japonica OX=39947 GN=Os02g0506500	0.106223	0.430293	0.141429	-3.23483	-1.21661	-2.82185
	Q75IM9	Isovaleryl-CoA dehydrogenase, mitochondrial OS=Oryza sativa subsp. japonica OX=39947 GN=Os05g0125500 PE=2 SV=2	1.22282	1.20241	0.435344	0.290208	0.265926	-1.19977
	Q6I581	Jasmonic acid-amido synthetase JAR1 OS=Oryza sativa subsp. japonica OX=39947 GN=GH3.5 PE=2 SV=1	1.17375	0.84677	0.0137776	0.231129	-0.239958	-6.18153
	Q8H936	JUN-activation-domain-binding protein 1 OS=Oryza sativa subsp. japonica OX=39947 GN=Jab1 PE=4 SV=1	2.77979	3.58092	0.195522	1.47498	1.84033	-2.35459
	Q2R2E8	KE2 family protein, expressed OS=Oryza sativa subsp. japonica OX=39947 GN=LOC_Os11g36050 PE=2 SV=1	0.818609	0.576519	0.130307	-0.288754	-0.794559	-2.94002
	Q2QQS1	KE2 family protein, expressed OS=Oryza sativa subsp. japonica OX=39947 GN=LOC_Os12g30060 PE=2 SV=1	0.934799	0.907132	1.01924	-0.0972716	-0.140616	0.0274948
	Q6ZXK6	Kelch repeat containing protein OS=Oryza sativa subsp. japonica OX=39947 GN=kr1 PE=2 SV=1	1.6037	1.28095	1.43552	0.681407	0.357213	0.521576
	Q5VPB9	Ketol-acid reductoisomerase OS=Oryza sativa subsp. japonica OX=39947 GN=Os01g0652600 PE=3 SV=1	0.975352	0.791552	0.997406	-0.0360053	-0.337244	-0.00374691
	Q65XK0	Ketol-acid reductoisomerase, chloroplastic OS=Oryza sativa subsp. japonica OX=39947 GN=Os05g0573700 PE=1 SV=1	1.20987	1.22478	1.12986	0.274858	0.292526	0.176144
	A0A0P0VEU1	Ketol-acid reductoisomerase-like protein	1.36412	1.04167	0.704338	0.447971	0.0588972	-0.50566
	Q10GH8	KH domain containing protein, expressed OS=Oryza sativa subsp. japonica OX=39947 GN=Os03g0627500 PE=2 SV=1	1.70637	1.25675	1.57799	0.770927	0.329696	0.658087
	A0A0P0VRQ0	KH domain-containing protein NOVA-like	0.940291	0.83403	1.00647	-0.0888212	-0.261829	0.00930948
	Q10KN9	KH domain-containing protein, putative, expressed OS=Oryza sativa subsp. japonica OX=39947 GN=LOC_Os03g25970 PE=2 SV=1	1.71825	1.61385	3.36698	0.780941	0.690504	1.75145
	Q7XC34	KH domain-containing protein, putative, expressed OS=Oryza sativa subsp. japonica OX=39947 GN=Os10g0564000 PE=2 SV=1	0.298192	0.797852	0.685725	-1.74569	-0.325808	-0.544298
	Q6Z901	Kinesin light chain-like protein OS=Oryza sativa subsp. japonica OX=39947 GN=Os02g0109800 PE=2 SV=1	1.21261	1.74093	3.94961	0.278115	0.799861	1.98171
	Q0E2L3	Kinesin-like protein KIN-14D OS=Oryza sativa subsp. japonica OX=39947 GN=KIN14D PE=3 SV=2	1.62536	1.15955	1.8789	0.700755	0.21356	0.909885
	Q0DJT2	Lactoylglutathione lyase (Fragment) OS=Oryza sativa subsp. japonica OX=39947 GN=Os05g0230900 PE=3 SV=1	1.32583	1.28366	1.86041	0.406894	0.360265	0.895624
	Q948T6	Lactoylglutathione lyase OS=Oryza sativa subsp. japonica OX=39947 GN=GLYI-11 PE=1 SV=2	0.8454	0.902315	0.948733	-0.242294	-0.148297	-0.0759264
	Q0DJE6	Lactoylglutathione lyase OS=Oryza sativa subsp. japonica OX=39947 GN=Os05g0295800 PE=2 SV=1	0.89047	1.00246	1.12177	-0.167361	0.0035383	0.16578
	Q339Q0	Large secreted protein, putative, expressed OS=Oryza sativa subsp. japonica OX=39947 GN=Os10g0339600 PE=4 SV=1	1.03535	1.19363	0.862119	0.0501239	0.255359	-0.214042
	Q10N21	L-ascorbate peroxidase 1, cytosolic OS=Oryza sativa subsp. japonica OX=39947 GN=APX1 PE=1 SV=1	1.56918	1.24174	1.00243	0.650012	0.312358	0.00350227
	Q9FE01	L-ascorbate peroxidase 2, cytosolic OS=Oryza sativa subsp. japonica OX=39947 GN=APX2 PE=1 SV=1	1.45779	1.15577	0.951702	0.54378	0.208852	-0.071418
	Q94JF2	Late embryogenesis abundant protein 14 OS=Oryza sativa subsp. japonica OX=39947 GN=LEA14 PE=2 SV=1	0.51947	1.23605	0.276461	-0.944889	0.305737	-1.85485
	A3AHG5	Late embryogenesis abundant protein 17 OS=Oryza sativa subsp. japonica OX=39947 GN=LEA17 PE=2 SV=1	0.787165	1.798	1.66913	-0.345262	0.846396	0.739095
	P0C5A4	Late embryogenesis abundant protein 19 OS=Oryza sativa subsp. japonica OX=39947 GN=LEA19 PE=2 SV=1	0.471663	1.48539	1.02246	-1.08417	0.570841	0.0320453
	Q8S7U3	Late embryogenesis abundant protein, expressed OS=Oryza sativa subsp. japonica OX=39947 GN=OSJNBa0091P11.33 PE=2 SV=1	1.57518	1.84919	1.96453	0.655512	0.886893	0.974182
	Q84VF0	Latex-abundant protein-like protein OS=Oryza sativa subsp. japonica OX=39947 GN=Os05g0496500 PE=2 SV=1	2.3214	3.70806	2.69655	1.215	1.89067	1.43112
	Q0JF21	Lectin OS=Oryza sativa subsp. japonica OX=39947 GN=Os04g0173800 PE=1 SV=1	0.578413	0.961739	0.46231	-0.789828	-0.0562827	-1.11307
	Q6K669	Leucine aminopeptidase 2, chloroplastic OS=Oryza sativa subsp. japonica OX=39947 GN=Os02g0794700 PE=2 SV=1	0.749772	1.10801	1.11829	-0.415477	0.147974	0.161298
	Q84TA3	Leucine aminopeptidase OS=Oryza sativa subsp. japonica OX=39947 GN=LKHA4 PE=2 SV=1	0.577069	0.636229	0.881672	-0.793184	-0.652383	-0.181687
	A0A0P0Y3J7	Leucine Rich Repeat family protein	0.681868	0.69528	0.878635	-0.552435	-0.524335	-0.186664
	Q8H811	Leucine Rich Repeat family protein, expressed OS=Oryza sativa subsp. japonica OX=39947 GN=OJ1743A09.16 PE=2 SV=1	0.84599	0.882189	0.927769	-0.241287	-0.180841	-0.108163
	P29250	Linoleate 9S-lipoxygenase 2 OS=Oryza sativa subsp. japonica OX=39947 GN=LOX1.1 PE=2 SV=2	0.959382	0.867859	0.983868	-0.0598222	-0.204467	-0.0234635
	Q6YZD4	Lipid transfer protein-like OS=Oryza sativa subsp. japonica OX=39947 GN=P0702E04.24-1 PE=2 SV=1	0.631193	1.09205	0.848758	-0.663847	0.127042	-0.236575
	Q6YZD3	Lipid transfer protein-like OS=Oryza sativa subsp. japonica OX=39947 GN=P0702E04.24-2 PE=2 SV=1	0.631193	1.09205	0.848758	-0.663847	0.127042	-0.236575
	Q94J20	Lipoprotein-like OS=Oryza sativa subsp. japonica OX=39947 GN=Os01g0749000 PE=4 SV=1	0.0305154	0.714191	0.0520157	-5.03432	-0.485619	-4.26491
	A0A0N7KHW1	Lipoxygenase (Fragment) OS=Oryza sativa subsp. japonica OX=39947 GN=Os03g0700700 PE=3 SV=1	2.02166	1.75738	2.24762	1.01554	0.813423	1.1684
	A0A0P0W2N8	Lipoxygenase (Fragment) OS=Oryza sativa subsp. japonica OX=39947 GN=Os03g0700700 PE=3 SV=1	2.02166	1.75738	2.24762	1.01554	0.813423	1.1684
	A0A0P0W1T3	Lipoxygenase (Fragment) OS=Oryza sativa subsp. japonica OX=39947 GN=Os03g0700700 PE=3 SV=1	2.19719	1.09419	3.24496	1.13566	0.129868	1.6982
	Q6ZJ17	L-isoaspartate methyltransferase OS=Oryza sativa subsp. japonica OX=39947 GN=PIMT1 PE=2 SV=1	1.04108	1.01634	1.54083	0.0580852	0.0233762	0.623708
	Q9ZRJ5	L-lactate dehydrogenase OS=Oryza sativa subsp. japonica OX=39947 GN=OJA1212_C06.25 PE=2 SV=1	0.727424	0.85981	1.27702	-0.459131	-0.21791	0.352782
	Q0E4Q5	L-lactate dehydrogenase OS=Oryza sativa subsp. japonica OX=39947 GN=Os02g0105400 PE=2 SV=1	0.727424	0.85981	1.27702	-0.459131	-0.21791	0.352782
	Q9LWZ6	L-lactate dehydrogenase OS=Oryza sativa subsp. japonica OX=39947 GN=Os06g0104900 PE=2 SV=1	0.550215	0.69837	0.758648	-0.861931	-0.517937	-0.398497
	Q69UZ3	Lon protease homolog, mitochondrial OS=Oryza sativa subsp. japonica OX=39947 GN=Os07g0689300 PE=2 SV=1	1.53735	1.32788	1.46661	0.620444	0.409121	0.552486
	Q5W6W7	Long chain acyl-CoA synthetase OS=Oryza sativa subsp. japonica OX=39947 GN=Os05g0317200 PE=2 SV=1	0.812862	0.904667	0.644449	-0.298918	-0.144541	-0.633862
	C0L6K1	LOX4 (Fragment) OS=Oryza sativa subsp. japonica OX=39947 GN=Os03g0700400 PE=2 SV=1	2.60693	2.97896	5.80335	1.38235	1.57481	2.53689
	Q6F2U9	Lysine--tRNA ligase OS=Oryza sativa subsp. japonica OX=39947 GN=Os03g0586800 PE=2 SV=1	1.02621	1.14729	1.31328	0.0373276	0.198226	0.393178
	Q53RM0	Magnesium-chelatase subunit ChlI, chloroplastic OS=Oryza sativa subsp. japonica OX=39947 GN=CHLI PE=1 SV=1	1.45885	1.389	1.47536	0.544836	0.474043	0.561068
	Q0J5H3	Malate dehydrogenase (Fragment) OS=Oryza sativa subsp. japonica OX=39947 GN=Os08g0434300 PE=3 SV=1	1.14527	0.835888	0.994211	0.195692	-0.258619	-0.00837634
	Q5QLS8	Malate dehydrogenase OS=Oryza sativa subsp. japonica OX=39947 GN=Os01g0829800 PE=2 SV=1	1.00604	0.763201	0.159652	0.00869465	-0.389865	-2.647
	Q7XZW5	Malate dehydrogenase OS=Oryza sativa subsp. japonica OX=39947 GN=Os03g0773800 PE=2 SV=1	1.24015	0.835364	0.91183	0.310511	-0.259522	-0.133163
	Q7FAT9	Malate dehydrogenase OS=Oryza sativa subsp. japonica OX=39947 GN=Os04g0551200 PE=3 SV=1	1.79931	1.70971	2.27222	0.847441	0.773748	1.1841
	Q6F361	Malate dehydrogenase OS=Oryza sativa subsp. japonica OX=39947 GN=Os05g0574400 PE=2 SV=1	1.13702	0.975063	0.857965	0.185255	-0.036433	-0.22101
	Q94JA2	Malate dehydrogenase OS=Oryza sativa subsp. japonica OX=39947 GN=P0047B08.9 PE=2 SV=1	1.01982	1.00336	0.521698	0.028314	0.00484116	-0.938712
	Q7XDC8	Malate dehydrogenase, cytoplasmic OS=Oryza sativa subsp. japonica OX=39947 GN=Os10g0478200 PE=1 SV=3	1.11471	0.758324	1.00447	0.156663	-0.399114	0.00643395
	Q42972	Malate dehydrogenase, glyoxysomal OS=Oryza sativa subsp. japonica OX=39947 GN=Os12g0632700 PE=1 SV=3	0.809044	1.15154	0.9666	-0.30571	0.203561	-0.0490084
	Q7XUG1	Malate synthase OS=Oryza sativa subsp. japonica OX=39947 GN=MS PE=2 SV=1	0.841951	0.988549	0.586779	-0.248192	-0.016615	-0.76911
	A0A0P0V7L8	Malic enzyme (Fragment) OS=Oryza sativa subsp. japonica OX=39947 GN=Os01g0723400 PE=3 SV=1	1.35181	1.32606	1.62489	0.43489	0.407144	0.700339
	Q0JJQ7	Malic enzyme (Fragment) OS=Oryza sativa subsp. japonica OX=39947 GN=Os01g0723400 PE=3 SV=1	1.40133	1.31742	1.5838	0.486799	0.39772	0.663391
	A0A0P0V7M3	Malic enzyme (Fragment) OS=Oryza sativa subsp. japonica OX=39947 GN=Os01g0723400 PE=3 SV=1	1.40133	1.31742	1.5838	0.486799	0.39772	0.663391
	A0A0N7KNH1	Malic enzyme (Fragment) OS=Oryza sativa subsp. japonica OX=39947 GN=Os07g0496200 PE=3 SV=1	1.32537	1.39467	1.8068	0.406394	0.479926	0.853439
	Q7F190	Malic enzyme OS=Oryza sativa subsp. japonica OX=39947 GN=OJ1457_D07.117 PE=2 SV=1	1.34976	1.54365	2.07633	0.432701	0.626345	1.05403
	Q5JKW5	Malic enzyme OS=Oryza sativa subsp. japonica OX=39947 GN=Os01g0743500 PE=2 SV=1	0.855549	1.6096	0.936214	-0.225077	0.686703	-0.09509
	Q6T5D1	Malic enzyme OS=Oryza sativa subsp. japonica OX=39947 GN=Os05g0186300 PE=2 SV=1	1.50251	1.20283	2.27831	0.587379	0.266433	1.18796
	Q337E9	Malic enzyme OS=Oryza sativa subsp. japonica OX=39947 GN=Os10g0503500 PE=3 SV=2	1.80691	4.18165	0.726868	0.853525	2.06407	-0.460235
	Q10MS3	Malonyl CoA-acyl carrier protein transacylase containing protein, expressed OS=Oryza sativa subsp. japonica OX=39947 GN=Os03g0297400 PE=2 SV=1	1.09939	0.864495	0.955369	0.136699	-0.210071	-0.0658704
	Q69U53	MAP3K-like protein OS=Oryza sativa subsp. japonica OX=39947 GN=Os08g0103500 PE=2 SV=1	1.0512	1.09485	1.22941	0.072036	0.130738	0.297969
	Q8RZU5	MCT-1 protein-like OS=Oryza sativa subsp. japonica OX=39947 GN=Os01g0314300 PE=2 SV=1	1.36855	1.10981	1.74472	0.452652	0.150319	0.802992
	Q9FVZ7	Membrane steroid-binding protein 1 OS=Oryza sativa subsp. japonica OX=39947 GN=MSBP1 PE=1 SV=1	1.87689	1.33263	1.28885	0.908343	0.414274	0.366085
	Q9FVZ9	Membrane steroid-binding protein 2 OS=Oryza sativa subsp. japonica OX=39947 GN=MSBP2 PE=2 SV=1	13.021	11.7821	2.22303	3.70276	3.55852	1.15252
	Q0ISB4	Metallopeptidase family M24 containing protein, expressed OS=Oryza sativa subsp. japonica OX=39947 GN=Os11g0540100 PE=3 SV=1	0.553469	0.970079	0.955724	-0.853427	-0.043826	-0.0653344
	A0A0P0YCB1	Methionine aminopeptidase (Fragment) OS=Oryza sativa subsp. japonica OX=39947 GN=Os12g0628500 PE=3 SV=1	0.601785	0.716758	1.42302	-0.732679	-0.480442	0.508952
	A0A0P0XJS0	Methionine aminopeptidase 2 OS=Oryza sativa subsp. japonica OX=39947 GN=Os08g0542000 PE=3 SV=1	0.601785	0.716758	1.42302	-0.732679	-0.480442	0.508952
	Q337D3	Methionine aminopeptidase OS=Oryza sativa subsp. japonica OX=39947 GN=LOC_Os10g36470 PE=2 SV=1	0.716418	1.08378	0.0472931	-0.481127	0.116074	-4.40223
	Q8RUP8	Methionyl-tRNA synthetase-like protein OS=Oryza sativa subsp. japonica OX=39947 GN=Os01g0821800 PE=2 SV=1	0.852979	0.957827	1.19614	-0.229418	-0.0621637	0.258387
	Q2QM23	Methyl-CpG binding domain containing protein, expressed OS=Oryza sativa subsp. japonica OX=39947 GN=Os12g0620400 PE=2 SV=1	0.994123	1.03392	1.25289	-0.00850327	0.0481206	0.325263
	Q6Z4E4	Methylmalonate semi-aldehyde dehydrogenase OS=Oryza sativa subsp. japonica OX=39947 GN=Os07g0188800 PE=2 SV=1	1.24734	1.25523	1.36526	0.31885	0.327949	0.449174
	Q9LHZ0	Methylthioadenosine/S-adenosyl homocysteine nucleosidase OS=Oryza sativa subsp. japonica OX=39947 GN=Os06g0112200 PE=2 SV=1	0.729972	0.763849	0.808527	-0.454088	-0.38864	-0.306633
	Q7XR61	Methylthioribose kinase 1 OS=Oryza sativa subsp. japonica OX=39947 GN=MTK1 PE=2 SV=1	0.864438	0.895097	1.10553	-0.210166	-0.159884	0.144739
	Q7XR60	Methylthioribose kinase 2 OS=Oryza sativa subsp. japonica OX=39947 GN=MTK2 PE=2 SV=1	0.87725	0.862916	1.06298	-0.188941	-0.212708	0.0881142
	Q0ITU1	Methylthioribose-1-phosphate isomerase OS=Oryza sativa subsp. japonica OX=39947 GN=IDI2 PE=2 SV=1	1.48992	1.50861	2.01459	0.575233	0.593217	1.01048
	A0A0P0X3S2	Methyltransferase (Fragment) OS=Oryza sativa subsp. japonica OX=39947 GN=Os07g0206700 PE=3 SV=1	1.20062	1.10106	0.387312	0.263775	0.138893	-1.36843
	Q8H056	MFP1 attachment factor 1, putative, expressed OS=Oryza sativa subsp. japonica OX=39947 GN=OSJNBa0014O06.16 PE=2 SV=1	0.795157	1.2224	1.5965	-0.330688	0.289716	0.674909
	Q9LRI6	Mitochondrial aldehyde dehydrogenase ALDH2a OS=Oryza sativa subsp. japonica OX=39947 GN=Aldh2a PE=2 SV=1	0.996446	1.45414	1.38535	-0.00513592	0.54017	0.470256
	Q6ZG90	Mitochondrial ATP synthase OS=Oryza sativa subsp. japonica OX=39947 GN=Os02g0131300 PE=2 SV=1	1.50119	1.26913	1.15277	0.586108	0.34384	0.205099
	Q69T76	Mitochondrial glycoprotein-like OS=Oryza sativa subsp. japonica OX=39947 GN=Os06g0326500 PE=2 SV=1	1.10199	1.12407	1.36478	0.140113	0.168728	0.448674
	Q9XGY5	Mitochondrial import inner membrane translocase subunit Tim13 OS=Oryza sativa subsp. japonica OX=39947 GN=TIM13 PE=3 SV=2	0.607382	1.04477	0.42295	-0.719325	0.063189	-1.24144
	Q10MK4	Mitochondrial import inner membrane translocase subunit Tim17/Tim22/Tim23 family protein, putative, expressed OS=Oryza sativa subsp. japonica OX=39947 GN=Os03g0305600 PE=2 SV=1	0.281963	1.4937	0.31239	-1.82642	0.578889	-1.67858
	Q9XGX7	Mitochondrial import inner membrane translocase subunit Tim9 OS=Oryza sativa subsp. japonica OX=39947 GN=TIM9 PE=3 SV=2	1.21209	1.06416	1.26619	0.277501	0.0897156	0.340499
	Q69V11	Mitochondrial inner membrane translocating protein-like protein OS=Oryza sativa subsp. japonica OX=39947 GN=P0492E07.122 PE=2 SV=1	3.78939	2.64219	0.0862279	1.92197	1.40174	-3.5357
	Q7XKI7	Mitochondrial intermembrane space import and assembly protein 40 homolog OS=Oryza sativa subsp. japonica OX=39947 GN=MIA40 PE=2 SV=2	0.475334	1.19472	1.79512	-1.07299	0.25667	0.844079
	Q6K548	Mitochondrial outer membrane protein porin 1 OS=Oryza sativa subsp. japonica OX=39947 GN=VDAC1 PE=1 SV=3	0.887678	0.718197	0.967611	-0.171892	-0.477549	-0.0475011
	Q6L5I5	Mitochondrial outer membrane protein porin 2 OS=Oryza sativa subsp. japonica OX=39947 GN=VDAC2 PE=2 SV=1	0.764124	1.05285	0.477767	-0.388121	0.0742992	-1.06562
	Q84P97	Mitochondrial outer membrane protein porin 5 OS=Oryza sativa subsp. japonica OX=39947 GN=VDAC5 PE=2 SV=1	0.857955	0.75221	0.659895	-0.221026	-0.410793	-0.599692
	O80414	Mitochondrial phosphate transporter OS=Oryza sativa subsp. japonica OX=39947 GN=Os02g0767500 PE=2 SV=1	0.441333	0.921496	0.0650303	-1.18006	-0.117951	-3.94274
	Q10Q21	Mitochondrial processing peptidase beta subunit, mitochondrial, putative, expressed OS=Oryza sativa subsp. japonica OX=39947 GN=LOC_Os03g11410 PE=3 SV=1	0.696533	0.788676	0.690759	-0.521736	-0.342495	-0.533745
	Q5JNL6	Mitochondrial processing peptidase OS=Oryza sativa subsp. japonica OX=39947 GN=Os01g0739000 PE=2 SV=1	0.690791	0.820412	1.1226	-0.533679	-0.285579	0.166838
	Q10AT9	Mitochondrial prohibitin complex protein 2, putative, expressed OS=Oryza sativa subsp. japonica OX=39947 GN=Os03g0841700 PE=2 SV=1	0.606713	0.855545	0.368555	-0.720914	-0.225084	-1.44005
	Q6ATR5	Mitochondrial Rho GTPase OS=Oryza sativa subsp. japonica OX=39947 GN=OSJNBa0028F23.7 PE=2 SV=1	0.778241	0.825941	0.837569	-0.361711	-0.275889	-0.255721
	Q10KG1	Mitochondrial ribosomal protein S11	1.26817	0.982758	1.46522	0.34275	-0.0250921	0.551116
	P93408	Mitochondrial ribosomal protein S11 OS=Oryza sativa subsp. japonica OX=39947 GN=rps11 PE=3 SV=1	1.26817	0.982758	1.46522	0.34275	-0.0250921	0.551116
	Q75HB5	Mitotic checkpoint protein BUB3, putative, expressed OS=Oryza sativa subsp. japonica OX=39947 GN=Os03g0448600 PE=2 SV=1	0.193657	0.950602	2.62394	-2.36843	-0.0730865	1.39173
	Q6F3C5	ML domain protein, putative, expressed OS=Oryza sativa subsp. japonica OX=39947 GN=Os03g0788200 PE=4 SV=1	0.857181	1.1534	1.09912	-0.222329	0.205892	0.136355
	Q7FAE1	Momilactone A synthase OS=Oryza sativa subsp. japonica OX=39947 GN=Os04g0179200 PE=2 SV=1	0.713022	0.370817	1.06212	-0.487982	-1.43122	0.0869487
	Q652L6	Monodehydroascorbate reductase 3, cytosolic OS=Oryza sativa subsp. japonica OX=39947 GN=MDAR3 PE=1 SV=1	1.00243	0.822245	1.11632	0.0035019	-0.282359	0.158751
	Q6ZJ08	Monodehydroascorbate reductase 4, cytosolic OS=Oryza sativa subsp. japonica OX=39947 GN=MDAR4 PE=1 SV=1	0.503234	0.471361	0.5099	-0.990699	-1.08509	-0.971712
	Q84PW3	Monodehydroascorbate reductase 5, chlorplastic OS=Oryza sativa subsp. japonica OX=39947 GN=MDAR5 PE=2 SV=2	2.15902	1.15558	1.98341	1.11037	0.208623	0.987979
	Q0JQ97	Monothiol glutaredoxin-S1, mitochondrial OS=Oryza sativa subsp. japonica OX=39947 GN=GRXS1 PE=2 SV=2	0.227317	0.41677	0.286713	-2.13723	-1.26268	-1.80232
	Q0J3L4	Monothiol glutaredoxin-S10 OS=Oryza sativa subsp. japonica OX=39947 GN=GRXS10 PE=2 SV=2	1.16875	1.86318	1.08075	0.224969	0.897764	0.112036
	Q0IWL9	Monothiol glutaredoxin-S11 OS=Oryza sativa subsp. japonica OX=39947 GN=GRXS11 PE=2 SV=2	0.928216	0.970341	0.956862	-0.107467	-0.0434367	-0.0636176
	Q0JM76	Monothiol glutaredoxin-S4, mitochondrial OS=Oryza sativa subsp. japonica OX=39947 GN=GRXS4 PE=2 SV=1	0.629891	0.807527	0.717649	-0.666826	-0.308417	-0.478649
	Q851Y7	Monothiol glutaredoxin-S7, chloroplastic OS=Oryza sativa subsp. japonica OX=39947 GN=GRXS7 PE=2 SV=1	0.682206	6.37143	4.74722	-0.551721	2.67162	2.24708
	Q7F757	Multicopper oxidase LPR1 homolog 4 OS=Oryza sativa subsp. japonica OX=39947 GN=LPR4 PE=2 SV=1	3.16807	3.44091	4.24305	1.66361	1.78279	2.0851
	A2ZNT5	Multicopper oxidase LPR1 homolog 5 OS=Oryza sativa subsp. japonica OX=39947 GN=LPR5 PE=2 SV=1	3.16807	3.44091	4.24305	1.66361	1.78279	2.0851
	Q6K683	MutT/nudix protein-like OS=Oryza sativa subsp. japonica OX=39947 GN=Os02g0793300 PE=4 SV=1	0.734394	0.860591	0.29575	-0.445374	-0.2166	-1.75755
	Q8RUI4	NAC transcription factor OS=Oryza sativa subsp. japonica OX=39947 GN=Os01g0938900 PE=2 SV=1	0.786663	0.792384	0.999708	-0.346183	-0.335727	-0.000421858
	Q5KSL5	N-acetyl glutamate kinase 2 OS=Oryza sativa subsp. japonica OX=39947 GN=OsAGK2 PE=2 SV=1	0.513612	1.00844	0.749147	-0.961249	0.0121193	-0.416679
	Q7XDQ8	NAD dependent epimerase/dehydratase family protein, expressed OS=Oryza sativa subsp. japonica OX=39947 GN=LOC_Os10g31780 PE=4 SV=1	1.11465	0.892848	0.943775	0.156594	-0.163513	-0.083485
	Q2R3G3	NAD dependent epimerase/dehydratase family protein, expressed OS=Oryza sativa subsp. japonica OX=39947 GN=Os11g0523110 PE=2 SV=1	1.18144	1.28747	1.4334	0.240549	0.364541	0.519441
	Q338Z4	NAD(P)H-hydrate epimerase OS=Oryza sativa subsp. japonica OX=39947 GN=Os10g0377800 PE=3 SV=1	1.04875	0.79493	1.1785	0.0686718	-0.3311	0.236947
	Q33E21	NAD-dependent isocitrate dehydrogenase c;1 OS=Oryza sativa subsp. japonica OX=39947 GN=OsIDHc;1 PE=2 SV=1	0.758932	0.785548	0.707186	-0.397958	-0.348229	-0.499838
	Q6ZI55	NAD-dependent isocitrate dehydrogenase c;2 OS=Oryza sativa subsp. japonica OX=39947 GN=OsIDHc;2 PE=2 SV=1	1.43267	1.08853	1.00851	0.518703	0.122382	0.0122232
	Q7XBT1	NADH dehydrogenase [ubiquinone] 1 alpha subcomplex subunit 12 OS=Oryza sativa subsp. japonica OX=39947 GN=Os10g0579300 PE=2 SV=1	0.974156	1.24391	0.797362	-0.0377756	0.314887	-0.326693
	Q8H2T7	NADH dehydrogenase [ubiquinone] flavoprotein 1, mitochondrial OS=Oryza sativa subsp. japonica OX=39947 GN=P0503D09.102 PE=3 SV=1	1.47484	1.27267	1.60145	0.560563	0.347862	0.679383
	Q35322	NADH dehydrogenase [ubiquinone] iron-sulfur protein 3 OS=Oryza sativa subsp. japonica OX=39947 GN=NAD9 PE=2 SV=2	3.69043	3.11157	4.59751	1.88379	1.63764	2.20085
	Q8HCQ3	NADH dehydrogenase subunit 7 OS=Oryza sativa subsp. japonica OX=39947 GN=nad7 PE=3 SV=1	1.05318	1.95029	1.50908	0.0747542	0.963686	0.593671
	Q7JAI4	NADH dehydrogenase subunit 9 OS=Oryza sativa subsp. japonica OX=39947 GN=nad9 PE=3 SV=2	3.69043	3.11157	4.59751	1.88379	1.63764	2.20085
	Q5VR12	NADH-cytochrome b5 reductase OS=Oryza sativa subsp. japonica OX=39947 GN=Os01g0174300 PE=3 SV=1	1.3788	1.11592	1.15586	0.463413	0.158236	0.208969
	Q5N760	NADH-cytochrome b5 reductase OS=Oryza sativa subsp. japonica OX=39947 GN=Os01g0814900 PE=2 SV=1	1.26296	0.753474	0.606651	0.33681	-0.40837	-0.721062
	Q7XZW1	NADH-ubiquinone oxidoreductase 23 kDa subunit, mitochondrial, putative, expressed OS=Oryza sativa subsp. japonica OX=39947 GN=LOC_Os03g56300 PE=2 SV=1	0.552722	0.88337	0.550758	-0.855375	-0.17891	-0.860509
	Q8W317	NADH-ubiquinone oxidoreductase 75 kDa subunit, mitochondrial, putative, expressed OS=Oryza sativa subsp. japonica OX=39947 GN=Os03g0713400 PE=2 SV=1	0.988774	0.865094	0.896897	-0.0162877	-0.209072	-0.156986
	Q69WE3	NADH-ubiquinone oxidoreductase-related-like protein OS=Oryza sativa subsp. japonica OX=39947 GN=OJ1060_D03.128 PE=4 SV=1	1.37457	0.801465	1.10941	0.458983	-0.319289	0.149796
	P43279	NADP-dependent malic enzyme, chloroplastic OS=Oryza sativa subsp. japonica OX=39947 GN=ME6 PE=2 SV=2	0.355496	0.417013	0.374677	-1.4921	-1.26184	-1.41628
	Q53LC7	NADP-dependent oxidoreductase P1, putative, expressed OS=Oryza sativa subsp. japonica OX=39947 GN=LOC_Os11g14910 PE=4 SV=1	7.19658	3.20652	5.95294	2.84731	1.68101	2.5736
	Q2QVK7	NADP-dependent oxidoreductase P1, putative, expressed OS=Oryza sativa subsp. japonica OX=39947 GN=Os12g0225900 PE=2 SV=2	1.95289	1.72392	1.65399	0.96561	0.785692	0.725948
	Q2QVJ5	NADP-dependent oxidoreductase P1, putative, expressed OS=Oryza sativa subsp. japonica OX=39947 GN=Os12g0227400 PE=2 SV=1	0.423205	0.787477	7.44167	-1.24057	-0.344691	2.89563
	Q69JW2	NAP1-related protein 2 OS=Oryza sativa subsp. japonica OX=39947 GN=Os02g0576700 PE=2 SV=1	5.83247	1.1133	1.53951	2.54411	0.154842	0.622475
	Q7XXR8	Nascent polypeptide associated complex alpha chain OS=Oryza sativa subsp. japonica OX=39947 GN=Os05g0373700 PE=2 SV=1	0.796938	1.20808	1.50678	-0.32746	0.272718	0.591472
	Q8LMR3	Nascent polypeptide-associated complex alpha subunit, putative, expressed OS=Oryza sativa subsp. japonica OX=39947 GN=Os03g0121700 PE=2 SV=1	1.58591	2.37321	2.6642	0.665307	1.24684	1.4137
	Q851Y9	Nascent polypeptide-associated complex subunit beta OS=Oryza sativa subsp. japonica OX=39947 GN=LOC_Os03g63400 PE=2 SV=1	0.576	0.887633	0.639948	-0.795858	-0.171965	-0.643974
	Q8LNW1	Nascent polypeptide-associated complex subunit beta OS=Oryza sativa subsp. japonica OX=39947 GN=Os10g0483000 PE=2 SV=1	0.623947	0.736362	0.9169	-0.680505	-0.441513	-0.125164
	Q2QQB5	NB-ARC domain containing protein, expressed OS=Oryza sativa subsp. japonica OX=39947 GN=LOC_Os12g31620 PE=4 SV=1	1.39359	4.91598	21.593	0.478811	2.29748	4.43249
	Q93XI4	N-carbamoylputrescine amidase OS=Oryza sativa subsp. japonica OX=39947 GN=CPA PE=2 SV=1	0.849739	0.770255	0.653462	-0.234908	-0.376592	-0.613825
	Q84T99	NEDD8-activating enzyme E1 regulatory subunit OS=Oryza sativa subsp. japonica OX=39947 GN=OJ1754_E06.18 PE=2 SV=1	1.09167	1.10757	2.09755	0.12653	0.147393	1.06871
	Q8LHS0	Neurofilament triplet M protein-like protein OS=Oryza sativa subsp. japonica OX=39947 GN=P0039H02.109 PE=2 SV=1	0.369733	0.447577	0.39633	-1.43544	-1.15979	-1.33523
	Q0JL46	Neutral ceramidase OS=Oryza sativa subsp. japonica OX=39947 GN=Os01g0624000 PE=1 SV=1	0.890265	0.964127	1.19115	-0.167694	-0.0527049	0.252352
	Q10PA5	NHP2-like protein 1, putative, expressed OS=Oryza sativa subsp. japonica OX=39947 GN=LOC_Os03g13800 PE=4 SV=1	0.550234	1.19127	0.446716	-0.861883	0.252497	-1.16257
	Q8H4K0	N-hydroxycinnamoyl benzoyltransferase-like protein OS=Oryza sativa subsp. japonica OX=39947 GN=OJ1351_C05.126 PE=4 SV=1	1.376	0.257911	0.71411	0.460484	-1.95506	-0.485782
	Q6Z1Y4	Nicalin OS=Oryza sativa subsp. japonica OX=39947 GN=Os08g0102100 PE=2 SV=1	0.609489	0.738134	0.767001	-0.714329	-0.438044	-0.382701
	Q0IZS0	Nicotinate-nucleotide pyrophosphorylase [carboxylating], chloroplastic OS=Oryza sativa subsp. japonica OX=39947 GN=Os09g0553600 PE=2 SV=1	0.0438514	0.67893	0.821529	-4.51123	-0.558665	-0.283616
	Q6AUR2	Nitrogen regulatory protein P-II homolog OS=Oryza sativa subsp. japonica OX=39947 GN=GLB PE=2 SV=1	1.00842	1.15455	1.11234	0.0121035	0.207326	0.153597
	Q6ASY2	Non-specific lipid transfer protein-like 1 OS=Oryza sativa subsp. japonica OX=39947 GN=LTPL1 PE=1 SV=1	0.0692348	0.448383	0.0612665	-3.85236	-1.1572	-4.02876
	A0A0P0WNP9	Non-specific lipid-transfer protein (Fragment) OS=Oryza sativa subsp. japonica OX=39947 GN=Os05g0477900 PE=3 SV=1	0.786921	0.764714	1.02874	-0.34571	-0.387007	0.0408818
	Q0IQK9	Non-specific lipid-transfer protein 1 OS=Oryza sativa subsp. japonica OX=39947 GN=LTP PE=1 SV=1	0.568853	0.856323	0.684857	-0.813873	-0.223773	-0.546125
	Q10ST8	Non-specific lipid-transfer protein 2 OS=Oryza sativa subsp. japonica OX=39947 GN=LTP-2 PE=1 SV=1	0.537192	0.911621	0.394318	-0.896492	-0.133494	-1.34257
	Q7XJ39	Non-specific lipid-transfer protein 2A OS=Oryza sativa subsp. japonica OX=39947 GN=LTP2-A PE=3 SV=2	1.26755	2.20078	1.01947	0.342044	1.13801	0.0278211
	Q2QYL2	Non-specific lipid-transfer protein 2B OS=Oryza sativa subsp. japonica OX=39947 GN=LTP2-B PE=2 SV=1	1.26704	2.19941	1.00921	0.341467	1.13712	0.0132239
	Q2QYL3	Non-specific lipid-transfer protein 3 OS=Oryza sativa subsp. japonica OX=39947 GN=LTP110-A PE=2 SV=1	1.04778	1.4501	1.70101	0.0673395	0.536155	0.766391
	Q6ZX06	Non-specific lipid-transfer protein OS=Oryza sativa subsp. japonica OX=39947 GN=ltp2 PE=2 SV=1	0.768991	1.03504	0.808385	-0.378962	0.0496922	-0.306886
	Q5QM60	Non-specific lipid-transfer protein OS=Oryza sativa subsp. japonica OX=39947 GN=Os01g0822900 PE=2 SV=1	0.829869	1.32968	0.972799	-0.269044	0.411083	-0.0397857
	Q7XBA6	Non-specific lipid-transfer protein OS=Oryza sativa subsp. japonica OX=39947 GN=Os11g0115400 PE=2 SV=1	0.568853	0.856323	0.684857	-0.813873	-0.223773	-0.546125
	Q2RBD1	Non-specific lipid-transfer protein OS=Oryza sativa subsp. japonica OX=39947 GN=Os11g0116000 PE=2 SV=1	0.951577	1.41752	1.04675	-0.0716074	0.503371	0.0659153
	Q53MW2	Non-specific lipid-transfer protein OS=Oryza sativa subsp. japonica OX=39947 GN=Os11g0427800 PE=2 SV=1	1.88898	2.79728	2.18294	0.917605	1.48403	1.12627
	A0A0P0Y6A6	Non-specific lipid-transfer protein OS=Oryza sativa subsp. japonica OX=39947 GN=Os12g0115000 PE=3 SV=1	1.26704	2.19941	1.00921	0.341467	1.13712	0.0132239
	Q2QYL0	Non-specific lipid-transfer protein OS=Oryza sativa subsp. japonica OX=39947 GN=Os12g0115300 PE=2 SV=1	0.951577	1.41752	1.04675	-0.0716074	0.503371	0.0659153
	Q2QYK8	Non-specific lipid-transfer protein OS=Oryza sativa subsp. japonica OX=39947 GN=Os12g0115500 PE=3 SV=1	0.768991	1.03504	0.808385	-0.378962	0.0496922	-0.306886
	O04986	Non-symbiotic hemoglobin 1 OS=Oryza sativa subsp. japonica OX=39947 GN=HB1 PE=1 SV=1	0.431348	0.336433	0.189114	-1.21308	-1.57161	-2.40268
	O04985	Non-symbiotic hemoglobin 2 OS=Oryza sativa subsp. japonica OX=39947 GN=HB2 PE=2 SV=1	1.30172	0.928103	1.16094	0.380415	-0.107643	0.215298
	Q94FT8	Non-symbiotic hemoglobin 3 OS=Oryza sativa subsp. japonica OX=39947 GN=HB3 PE=2 SV=1	1.35796	1.05518	1.52633	0.441442	0.0774879	0.610072
	Q94FT7	Non-symbiotic hemoglobin 4 OS=Oryza sativa subsp. japonica OX=39947 GN=HB4 PE=2 SV=1	1.35796	1.05518	1.52633	0.441442	0.0774879	0.610072
	Q10KU8	Novel plant SNARE 11, putative, expressed OS=Oryza sativa subsp. japonica OX=39947 GN=Os03g0369800 PE=2 SV=1	2.46615	1.82458	2.51228	1.30226	0.867561	1.329
	Q9AS33	NPL4-like protein OS=Oryza sativa subsp. japonica OX=39947 GN=Os01g0377700 PE=2 SV=1	0.328054	1.21249	0.534913	-1.608	0.277976	-0.902623
	Q10LJ0	Nuclear cap-binding protein subunit 1 OS=Oryza sativa subsp. japonica OX=39947 GN=ABH1 PE=2 SV=1	1.77327	1.01422	1.74011	0.826412	0.020367	0.799178
	Q5QMG3	Nuclear transcription factor Y subunit B-2 OS=Oryza sativa subsp. japonica OX=39947 GN=NFYB2 PE=1 SV=1	1.72615	1.71456	1.87314	0.787557	0.777841	0.905459
	Q60EQ4	Nuclear transcription factor Y subunit B-3 OS=Oryza sativa subsp. japonica OX=39947 GN=NFYB3 PE=1 SV=2	1.72615	1.71456	1.87314	0.787557	0.777841	0.905459
	Q9XJ54	Nuclear transport factor 2 OS=Oryza sativa subsp. japonica OX=39947 GN=NTF2 PE=2 SV=1	0.387688	1.04295	0.658975	-1.36703	0.0606666	-0.601704
	Q8GSB5	Nucleoid DNA-binding-like protein OS=Oryza sativa subsp. japonica OX=39947 GN=OJ1477_F01.114 PE=3 SV=1	1.59756	1.76135	2.96315	0.675869	0.816683	1.56713
	Q10LH4	Nucleolar protein NOP5, putative, expressed OS=Oryza sativa subsp. japonica OX=39947 GN=LOC_Os03g22740 PE=2 SV=1	0.58324	0.445894	0.207876	-0.777838	-1.16523	-2.2662
	Q10LH5	Nucleolar protein NOP5, putative, expressed OS=Oryza sativa subsp. japonica OX=39947 GN=Os03g0350100 PE=2 SV=1	0.58324	0.445894	0.207876	-0.777838	-1.16523	-2.2662
	Q10LF8	Nucleolar protein Nop56, putative, expressed OS=Oryza sativa subsp. japonica OX=39947 GN=LOC_Os03g22880 PE=4 SV=1	1.52616	0.966522	1.2635	0.609907	-0.0491253	0.337423
	Q6Z1C0	Nucleolin 1 OS=Oryza sativa subsp. japonica OX=39947 GN=Os08g0192900 PE=2 SV=1	10.0484	0.160757	1.31608	3.32889	-2.63705	0.396247
	Q7XTT4	Nucleolin 2 OS=Oryza sativa subsp. japonica OX=39947 GN=Os04g0620700 PE=2 SV=2	3.39525	2.27682	3.2735	1.76352	1.18702	1.71084
	A0A0P0YB67	Nucleoside diphosphate kinase (Fragment) OS=Oryza sativa subsp. japonica OX=39947 GN=Os12g0548300 PE=3 SV=1	1.46572	0.987902	1.38408	0.551607	-0.01756	0.46893
	Q07661	Nucleoside diphosphate kinase 1 OS=Oryza sativa subsp. japonica OX=39947 GN=NDKR PE=1 SV=1	0.927445	0.956484	0.987094	-0.108667	-0.0641873	-0.0187404
	Q7XC37	Nucleoside diphosphate kinase OS=Oryza sativa subsp. japonica OX=39947 GN=LOC_Os10g41410 PE=2 SV=1	0.75203	1.38445	1.05274	-0.411137	0.469315	0.0741481
	Q5TKF4	Nucleoside diphosphate kinase OS=Oryza sativa subsp. japonica OX=39947 GN=Os05g0595400 PE=2 SV=1	1.26662	0.927333	0.96921	0.340982	-0.108841	-0.0451192
	Q0IMS5	Nucleoside diphosphate kinase OS=Oryza sativa subsp. japonica OX=39947 GN=Os12g0548300 PE=2 SV=1	1.46572	0.987902	1.38408	0.551607	-0.01756	0.46893
	Q5VND6	Nucleosome assembly protein 1;1 OS=Oryza sativa subsp. japonica OX=39947 GN=NAP1;1 PE=2 SV=1	1.85091	0.836945	1.16011	0.888234	-0.256796	0.214257
	Q53WK4	Nucleosome assembly protein 1;2 OS=Oryza sativa subsp. japonica OX=39947 GN=NAP1;2 PE=2 SV=1	1.15492	0.799388	1.17839	0.207793	-0.323033	0.236821
	Q6Z1J6	Obg-like ATPase 1 OS=Oryza sativa subsp. japonica OX=39947 GN=YchF1 PE=1 SV=1	1.00324	0.893554	0.843751	0.00466527	-0.162373	-0.245112
	Q7XTG3	OJ991214_12.4 protein OS=Oryza sativa subsp. japonica OX=39947 GN=Os04g0414800 PE=4 SV=1	1.47099	1.63094	0.887762	0.556791	0.705702	-0.171755
	Q6K9T1	Oligopeptidase A-like OS=Oryza sativa subsp. japonica OX=39947 GN=Os02g0830100 PE=2 SV=1	1.22581	0.659284	0.890223	0.293737	-0.601028	-0.167762
	Q2R6H4	O-methyltransferase family protein OS=Oryza sativa subsp. japonica OX=39947 GN=Os11g0305400 PE=3 SV=1	2.97137	1.66592	2.53213	1.57113	0.736323	1.34035
	Q53LW0	O-methyltransferase family protein, expressed OS=Oryza sativa subsp. japonica OX=39947 GN=Os11g0307300 PE=2 SV=1	2.46324	1.66294	2.36632	1.30056	0.733736	1.24265
	Q10G56	Ornithine aminotransferase, mitochondrial OS=Oryza sativa subsp. japonica OX=39947 GN=OAT PE=2 SV=1	0.931658	0.903811	0.949972	-0.102128	-0.145907	-0.0740435
	P25776	Oryzain alpha chain OS=Oryza sativa subsp. japonica OX=39947 GN=Os04g0650000 PE=1 SV=2	1.51478	1.00258	1.07726	0.599113	0.00371027	0.107369
	P25777	Oryzain beta chain OS=Oryza sativa subsp. japonica OX=39947 GN=Os04g0670200 PE=1 SV=2	1.04599	0.870331	0.826288	0.0648703	-0.200364	-0.275284
	P25778	Oryzain gamma chain OS=Oryza sativa subsp. japonica OX=39947 GN=Os09g0442300 PE=2 SV=2	0.577916	0.806338	0.650855	-0.791069	-0.310543	-0.619592
	Q0JRG3	Os01g0102700 protein	1.04559	0.907684	0.687079	0.0643197	-0.139738	-0.541451
	Q9FTN5	Os01g0106400 protein; Putative isoflavone reductase; cDNA clone:006-202-E10, full insert sequence; cDNA clone:J033103L17, full insert sequence	1.92069	0.710551	0.897637	0.941622	-0.49299	-0.155796
	A0A0P0UXC4	Os01g0120800 protein (Fragment) OS=Oryza sativa subsp. japonica OX=39947 GN=Os01g0120800 PE=4 SV=1	0.856167	0.791176	0.336295	-0.224035	-0.33793	-1.5722
	A0A0P0UXW3	Os01g0120800 protein (Fragment) OS=Oryza sativa subsp. japonica OX=39947 GN=Os01g0120800 PE=4 SV=1	0.916721	0.935808	0.648931	-0.125445	-0.0957161	-0.623863
	Q0JR27	Os01g0124100 protein; cDNA clone:001-102-D05, full insert sequence ; Belongs to the Bowman-Birk serine protease inhibitor family	2.13801	0.989294	1.51313	1.09627	-0.0155287	0.597537
	Q9LGB3	Os01g0131900 protein; Putative wound-induced protease inhibitor; Uncharacterized protein	0.421599	0.940252	0.519187	-1.24606	-0.08888	-0.945675
	B9EZD5	Os01g0134900 protein	1.43077	1.56163	1.76535	0.516796	0.643055	0.819953
	Q5ZDH9	Os01g0139200 protein; Putative uncharacterized protein P0480E02.3; Uncharacterized protein	1.04292	0.981269	1.14336	0.0606313	-0.0272794	0.193282
	Q5ZDH6	Os01g0140500 protein; Putative ribosomal protein L26	1.61586	1.97908	3.58652	0.692305	0.984832	1.84259
	A0A0P0UY01	Os01g0141100 protein OS=Oryza sativa subsp. japonica OX=39947 GN=Os01g0141100 PE=4 SV=1	0.685488	0.747268	0.761163	-0.544797	-0.420303	-0.393723
	A0A0P0UY25	Os01g0141100 protein; Putative p60 katanin ; Belongs to the AAA ATPase family	1.06747	1.19023	1.2707	0.0941931	0.251243	0.345622
	Q9FU80	Os01g0143300 protein; Putative uncharacterized protein P0019D06.31; Putative uncharacterized protein P0024G09.19	1.32951	1.02975	0.958724	0.41089	0.042301	-0.0608118
	Q5ZDL5	Os01g0147700 protein; Putative transcription factor X1	1.36121	1.39749	2.20175	0.444893	0.482841	1.13865
	A0A0P0UY08	Os01g0149400 protein	0.765268	0.105479	0.387988	-0.385964	-3.24498	-1.36591
	A0A0P0UYM7	Os01g0151500 protein; Putative gamma-glutamyl transpeptidase	1.9131	1.76983	0.175843	0.935909	0.823607	-2.50764
	A0A0P0UYI0	Os01g0158500 protein; Belongs to the class-I aminoacyl-tRNA synthetase family	0.94014	1.15524	1.79394	-0.089053	0.208191	0.843129
	A0A0P0UYI9	Os01g0159200 protein; EST D25138(R3286) corresponds to a region of the predicted gene	0.505326	1.9627	0.544719	-0.984712	0.972842	-0.876416
	Q9LGL5	Os01g0160100 protein; Putative pyruvate decarboxylase; Similar to Zea mays mRNA for pyruvate decarboxylase; Uncharacterized protein ; Belongs to the TPP enzyme family	0.569174	1.4598	1.51044	-0.81306	0.545771	0.594966
	A0A0P0UYT9	Os01g0172400 protein (Fragment) OS=Oryza sativa subsp. japonica OX=39947 GN=Os01g0172400 PE=4 SV=1	0.775788	0.898583	0.944198	-0.366266	-0.154277	-0.0828386
	A0A0P0UZH3	Os01g0172400 protein (Fragment) OS=Oryza sativa subsp. japonica OX=39947 GN=Os01g0172400 PE=4 SV=1	0.88338	0.970926	1.12004	-0.178894	-0.0425663	0.163545
	A0A0P0UZ65	Os01g0172400 protein (Fragment) OS=Oryza sativa subsp. japonica OX=39947 GN=Os01g0172400 PE=4 SV=1	0.921258	1.0427	0.6906	-0.118322	0.0603202	-0.534079
	B9ETE4	Os01g0175000 protein OS=Oryza sativa subsp. japonica OX=39947 GN=Os01g0175000 PE=4 SV=1	1.5678	1.56902	1.79148	0.648745	0.649867	0.841154
	Q94EG1	Os01g0178000 protein; Putative aspartate aminotransferase; Uncharacterized protein	0.697197	0.846564	0.451629	-0.520362	-0.240309	-1.14679
	Q0JQ62	Os01g0179700 protein; Uncharacterized protein; cDNA clone:006-208-C02, full insert sequence; cDNA clone:J023036J02, full insert sequence	1.13664	1.07712	0.711454	0.184778	0.107178	-0.491158
	A0A0P0UZP8	Os01g0180800 protein (Fragment) OS=Oryza sativa subsp. japonica OX=39947 GN=Os01g0180800 PE=3 SV=1	1.04662	0.844583	0.826858	0.0657383	-0.243689	-0.274288
	A0A0P0UZ22	Os01g0180800 protein (Fragment) OS=Oryza sativa subsp. japonica OX=39947 GN=Os01g0180800 PE=4 SV=1	1.37409	0.962307	1.07702	0.458473	-0.055431	0.10704
	A0A0P0UZU0	Os01g0185200 protein (Fragment) OS=Oryza sativa subsp. japonica OX=39947 GN=Os01g0185200 PE=4 SV=1	0.85012	1.05143	0.831882	-0.234261	0.0723497	-0.265549
	A0A0N7KCG8	Os01g0185300 protein (Fragment) OS=Oryza sativa subsp. japonica OX=39947 GN=Os01g0185300 PE=4 SV=1	0.78543	0.935168	1.02344	-0.348445	-0.0967031	0.0334261
	Q5SNJ4	Os01g0191500 protein; Putative mitochondrial processing peptidase; Uncharacterized protein; cDNA clone:J013073N24, full insert sequence	1.25541	1.00225	0.656199	0.328155	0.0032369	-0.607795
	Q7F5L2	Os01g0196600 protein; Putative nucleotide diphosphatase; Uncharacterized protein	0.753001	1.08066	0.861419	-0.409276	0.111913	-0.215213
	Q5QN02	Os01g0199900 protein; Putative phosphoribosylaminoimidazole carboxylase, chloroplast; cDNA clone:J013129D15, full insert sequence	1.27416	0.911245	1.00492	0.349552	-0.134089	0.00708122
	Q8LRJ3	Os01g0207300 protein; Putative S-adenosyl methionine synthetase; Uncharacterized protein	0.569533	0.238972	0.233136	-0.812148	-2.06509	-2.10075
	A0A0P0UZQ2	Os01g0211000 protein; Sterol C-22 desaturase-like ; Belongs to the cytochrome P450 family	0.316067	0.7295	75.3932	-1.6617	-0.45502	6.23636
	Q0JPK7	Os01g0217800 protein; cDNA clone:J023092A20, full insert sequence	1.21088	1.05068	1.24674	0.27605	0.0713236	0.31816
	Q9LWE3	Os01g0219000 protein; Putative uncharacterized protein P0483F08.1; Putative uncharacterized protein P0489G09.16	2.05973	2.1134	1.73003	1.04246	1.07957	0.790793
	Q5N7Y9	Os01g0228600 protein OS=Oryza sativa subsp. japonica OX=39947 GN=P0452F10.23-2 PE=2 SV=1	0.772276	1.0623	0.96523	-0.372812	0.0871876	-0.0510554
	A0A0P0V044	Os01g0231800 protein; Putative uncharacterized protein P0431F01.22; cDNA clone:001-108-H04, full insert sequence	0.88618	0.856975	1.81783	-0.174328	-0.222675	0.862221
	Q5NB64	Os01g0232400 protein; Putative VHS1 protein; cDNA clone:J033079D23, full insert sequence	0.629007	1.06483	1.33711	-0.668853	0.0906213	0.419114
	A0A0P0V0M7	Os01g0232700 protein (Fragment) OS=Oryza sativa subsp. japonica OX=39947 GN=Os01g0232700 PE=3 SV=1	1.18	1.49462	1.6428	0.238783	0.579781	0.716156
	A0A0P0V093	Os01g0235400 protein	0.683156	1.00223	0.396699	-0.549713	0.00321215	-1.33388
	Q0JP92	Os01g0235400 protein (Fragment) OS=Oryza sativa subsp. japonica OX=39947 GN=Os01g0235400 PE=4 SV=1	0.266466	1.07396	1.59658	-1.90797	0.102936	0.674981
	Q9LDC9	Os01g0265100 protein; Putative ADP-ribosylation factor; cDNA clone:J013098K24, full insert sequence ; Belongs to the small GTPase superfamily. Arf family	1.04503	1.08438	1.81563	0.0635508	0.116874	0.860472
	Q9LIZ8	Os01g0271200 protein; Putative multifunctional amino acid-tRNA ligase; Uncharacterized protein ; Belongs to the class-I aminoacyl-tRNA synthetase family	0.477039	0.750341	0.638363	-1.06782	-0.414381	-0.64755
	Q5NBN5	Os01g0276300 protein; Putative embryonic abundant protein, group 3; cDNA clone:002-139-H04, full insert sequence	0.782321	1.22735	0.416812	-0.354168	0.295547	-1.26253
	Q5NBQ1	Os01g0276500 protein; Putative phosphoribosyl-ATP pyrophosphohydrolase At-IE; Uncharacterized protein; cDNA clone:006-203-G09, full insert sequence	0.332818	0.142141	6.29017	-1.58719	-2.81461	2.6531
	A0A0P0V0Y5	Os01g0276800 protein (Fragment) OS=Oryza sativa subsp. japonica OX=39947 GN=Os01g0276800 PE=4 SV=1	0.640549	0.777436	0.881802	-0.64262	-0.363204	-0.181474
	A0A0P0V1K9	Os01g0279200 protein (Fragment) OS=Oryza sativa subsp. japonica OX=39947 GN=Os01g0279200 PE=4 SV=1	0.90623	1.00543	1.26409	-0.142051	0.00780594	0.338098
	Q0JNL8	Os01g0279200 protein; Uncharacterized protein	0.90623	1.00543	1.26409	-0.142051	0.00780594	0.338098
	A0A0P0V1F6	Os01g0294300 protein OS=Oryza sativa subsp. japonica OX=39947 GN=Os01g0294300 PE=3 SV=1	1.06635	1.00905	0.806508	0.0926824	0.0130033	-0.31024
	A0A0P0V1H5	Os01g0300200 protein (Fragment) OS=Oryza sativa subsp. japonica OX=39947 GN=Os01g0300200 PE=4 SV=1	0.950189	0.841087	1.19831	-0.0737129	-0.249672	0.260998
	B9EVR3	Os01g0303300 protein	0.447099	1.53635	0.289739	-1.16133	0.619508	-1.78717
	A0A0N7KCU3	Os01g0310500 protein	2.32377	1.09273	1.19917	1.21647	0.127939	0.262037
	A0A0P0V290	Os01g0310800 protein; Putative Ser/Thr kinase	2.32377	1.09273	1.19917	1.21647	0.127939	0.262037
	A0A0P0V1K4	Os01g0315800 protein (Fragment) OS=Oryza sativa subsp. japonica OX=39947 GN=Os01g0315800 PE=4 SV=1	0.617284	0.697776	0.768616	-0.695995	-0.519164	-0.379666
	Q75PK7	Os01g0315800 protein; UDP-glucuronic acid decarboxylase; cDNA clone:J033028I19, full insert sequence	0.617284	0.697776	0.768616	-0.695995	-0.519164	-0.379666
	Q0JN60	Os01g0326100 protein ; Belongs to the peroxidase family	1.34403	1.01057	1.42405	0.426568	0.0151708	0.510005
	A0A0N7KCW8	Os01g0342200 protein OS=Oryza sativa subsp. japonica OX=39947 GN=Os01g0342200 PE=3 SV=1	2.32377	1.09273	1.19917	1.21647	0.127939	0.262037
	A0A0P0V2S6	Os01g0348600 protein (Fragment) OS=Oryza sativa subsp. japonica OX=39947 GN=Os01g0348600 PE=4 SV=1	1.0579	0.923151	1.13971	0.0812003	-0.115362	0.188664
	A0A0P0V2N1	Os01g0348600 protein (Fragment) OS=Oryza sativa subsp. japonica OX=39947 GN=Os01g0348600 PE=4 SV=1	1.49381	0.949553	1.24173	0.578999	-0.0746793	0.312346
	Q94CM9	Os01g0348700 protein; Putative 60S ribosomal protein L23A; Uncharacterized protein ; Belongs to the universal ribosomal protein uL23 family	0.658918	1.12922	0.946666	-0.60183	0.175323	-0.0790727
	Q0JMY9	Os01g0348800 protein	0.61141	1.64702	0.199768	-0.709787	0.71986	-2.3236
	A0A0N7KCY0	Os01g0357100 protein OS=Oryza sativa subsp. japonica OX=39947 GN=Os01g0357100 PE=4 SV=1	1.66543	1.06727	0.736773	0.735896	0.0939298	-0.440707
	Q0JMV6	Os01g0357100 protein OS=Oryza sativa subsp. japonica OX=39947 GN=Os01g0357100 PE=4 SV=1	1.67606	1.07203	0.739037	0.745078	0.100341	-0.436282
	Q5ZBJ9	Os01g0357800 protein; Pentatricopeptide (PPR) repeat-containing protein-like	1.24754	0.113607	0.0255951	0.319089	-3.13788	-5.28799
	Q5ZC86	Os01g0369700 protein; Putative glutathione transferase F4; cDNA clone:001-121-F03, full insert sequence; cDNA clone:002-188-H01, full insert sequence; cDNA clone:J033039A11, full insert sequence ; Belongs to the GST superfamily	0.53476	0.564301	0.733304	-0.903036	-0.825462	-0.447517
	Q93WM3	Os01g0372700 protein; Putative asparagine-tRNA ligase	1.22835	1.3458	1.83529	0.296722	0.428468	0.876012
	A0A0P0V2K1	Os01g0375200 protein (Fragment) OS=Oryza sativa subsp. japonica OX=39947 GN=Os01g0375200 PE=3 SV=1	1.19039	0.962969	1.04693	0.251437	-0.0544391	0.0661686
	Q7F2P0	Os01g0382000 protein; Putative pathogenesis-related protein 1 ; Belongs to the CRISP family	1.65476	1.32041	1.7163	0.726624	0.400988	0.779304
	Q943W1	Os01g0501800 protein; Putative 33kDa oxygen evolving protein of photosystem II; Uncharacterized protein; cDNA clone:001-013-B04, full insert sequence; cDNA clone:001-029-A06, full insert sequence; cDNA clone:001-038-G12, full insert sequence; cDNA clone:001-039-G10, full insert sequence; cDNA clone:006-311-B02, full insert sequence	1.13427	1.43647	1.70489	0.181762	0.522529	0.769678
	A0A0P0V3A0	Os01g0505400 protein (Fragment) OS=Oryza sativa subsp. japonica OX=39947 GN=Os01g0505400 PE=4 SV=1	1.36103	1.15751	1.55423	0.4447	0.211019	0.636198
	B7EAG8	Os01g0505400 protein OS=Oryza sativa subsp. japonica OX=39947 GN=Os01g0505400 PE=2 SV=1	0.674243	0.86049	0.947833	-0.568659	-0.21677	-0.0772951
	A0A0P0V384	Os01g0508000 protein (Fragment) OS=Oryza sativa subsp. japonica OX=39947 GN=Os01g0508000 PE=3 SV=1	1.15085	1.85489	0.963472	0.202699	0.891331	-0.0536855
	Q8LQD2	Os01g0516600 protein; Putative stress-responsive protein; Uncharacterized protein	1.241	1.61878	1.21579	0.311507	0.694907	0.281896
	A0A0P0V3J2	Os01g0530400 protein (Fragment) OS=Oryza sativa subsp. japonica OX=39947 GN=Os01g0530400 PE=4 SV=1	0.629891	0.807527	0.717649	-0.666826	-0.308417	-0.478649
	A2ZTZ7	Os01g0531500 protein OS=Oryza sativa subsp. japonica OX=39947 GN=Os01g0531500 PE=4 SV=1	0.987572	0.919151	1.15337	-0.0180424	-0.121627	0.20586
	A0A0P0V3W4	Os01g0549400 protein (Fragment) OS=Oryza sativa subsp. japonica OX=39947 GN=Os01g0549400 PE=3 SV=1	1.19046	1.28848	2.0167	0.251521	0.365675	1.01199
	A0A0N7KD50	Os01g0549700 protein (Fragment) OS=Oryza sativa subsp. japonica OX=39947 GN=Os01g0549700 PE=4 SV=1	1.10257	1.04911	1.11364	0.140876	0.0691609	0.155277
	A0A0P0V3V9	Os01g0550000 protein (Fragment) OS=Oryza sativa subsp. japonica OX=39947 GN=Os01g0550000 PE=4 SV=1	0.710303	0.628234	0.544265	-0.493494	-0.670625	-0.877618
	Q8RVF1	Os01g0555300 protein; Putative uncharacterized protein B1110C07.47; Putative uncharacterized protein OJ1014_G12.1; Uncharacterized protein	0.415079	0.378749	0.337734	-1.26854	-1.40068	-1.56604
	Q5JKQ2	Os01g0559100 protein OS=Oryza sativa subsp. japonica OX=39947 GN=B1064G04.18-2 PE=2 SV=1	1.12365	1.09102	0.910099	0.168191	0.125676	-0.135904
	Q656U1	Os01g0565600 protein OS=Oryza sativa subsp. japonica OX=39947 GN=P0697C12.21-1 PE=2 SV=1	1.16742	1.19935	1.40922	0.223325	0.262254	0.494892
	A0A0P0V4H1	Os01g0570700 protein (Fragment) OS=Oryza sativa subsp. japonica OX=39947 GN=Os01g0570700 PE=4 SV=1	0.885401	1.45093	0.864297	-0.175597	0.536978	-0.210401
	A0A0P0V4G1	Os01g0574500 protein (Fragment) OS=Oryza sativa subsp. japonica OX=39947 GN=Os01g0574500 PE=4 SV=1	1.05463	1.16235	0.88629	0.0767382	0.21705	-0.174149
	A0A0P0V4F8	Os01g0575000 protein (Fragment) OS=Oryza sativa subsp. japonica OX=39947 GN=Os01g0575000 PE=3 SV=1	0.719144	0.66881	0.523965	-0.475647	-0.580332	-0.932457
	Q0JLN7	Os01g0585700 protein	1.13671	1.20941	1.47306	0.184867	0.274303	0.558813
	A0A0P0V4Q5	Os01g0591300 protein (Fragment) OS=Oryza sativa subsp. japonica OX=39947 GN=Os01g0591300 PE=4 SV=1	2.13682	2.03551	2.57623	1.09547	1.02539	1.36526
	Q5ZBA9	Os01g0603000 protein; Putative nuclear RNA binding protein; Uncharacterized protein	1.03723	1.53698	0.0779279	0.0527327	0.620102	-3.68172
	A0A0P0V549	Os01g0611000 protein (Fragment) OS=Oryza sativa subsp. japonica OX=39947 GN=Os01g0611000 PE=4 SV=1	2.33507	1.24819	1.06023	1.22346	0.319836	0.0843728
	Q0JLA3	Os01g0613300 protein; cDNA clone:001-104-F05, full insert sequence	1.0867	1.1315	1.75727	0.119947	0.178239	0.813333
	Q5ZDX6	Os01g0614700 protein OS=Oryza sativa subsp. japonica OX=39947 GN=P0410E01.39-2 PE=4 SV=1	1.17296	0.994904	0.143353	0.23016	-0.00737116	-2.80236
	Q9FTG9	Os01g0615300 protein; Taxadienol acetyl transferase-like; Uncharacterized protein	1.00973	0.820487	1.08196	0.01397	-0.285447	0.113647
	A0A0P0V5B0	Os01g0617500 protein (Fragment) OS=Oryza sativa subsp. japonica OX=39947 GN=Os01g0617500 PE=4 SV=1	1.08491	0.91726	0.888014	0.117581	-0.124597	-0.171346
	Q5ZBH8	Os01g0618100 protein; Putative auxin-induced protein; Uncharacterized protein	2.43512	2.07407	2.49988	1.28399	1.05246	1.32186
	A0A0P0V5F0	Os01g0624000 protein (Fragment) OS=Oryza sativa subsp. japonica OX=39947 GN=Os01g0624000 PE=4 SV=1	0.890265	0.964127	1.19115	-0.167694	-0.0527049	0.252352
	A0A0P0V5E1	Os01g0624000 protein (Fragment) OS=Oryza sativa subsp. japonica OX=39947 GN=Os01g0624000 PE=4 SV=1	1.03938	1.44759	2.09874	0.0557226	0.533655	1.06953
	A0A0P0V5J2	Os01g0624500 protein (Fragment) OS=Oryza sativa subsp. japonica OX=39947 GN=Os01g0624500 PE=4 SV=1	0.663738	0.883417	1.08804	-0.591315	-0.178833	0.121727
	A0A0P0V5L9	Os01g0631900 protein; Putative aspartic proteinase ; Belongs to the peptidase A1 family	0.895198	1.53292	1.4246	-0.159721	0.616284	0.510555
	Q8LQ53	Os01g0641000 protein; Protein kinase 6-like	0.765484	0.691534	0.975887	-0.385556	-0.532129	-0.0352144
	Q0JKR1	Os01g0655800 protein	2.46074	1.61188	2.44836	1.29909	0.688743	1.29182
	A0A0N7KDG4	Os01g0662300 protein OS=Oryza sativa subsp. japonica OX=39947 GN=Os01g0662300 PE=4 SV=1	1.84957	3.15641	3.47503	0.887193	1.65829	1.79702
	A0A0P0V679	Os01g0663400 protein (Fragment) OS=Oryza sativa subsp. japonica OX=39947 GN=Os01g0663400 PE=3 SV=1	0.666913	0.931595	0.878248	-0.584429	-0.102225	-0.1873
	Q5SN38	Os01g0663800 protein; TA9 protein-like; Uncharacterized protein	1.01971	1.4048	1.97167	0.028157	0.490364	0.979415
	Q5QLQ5	Os01g0667200 protein; Putative glyoxalase II; cDNA clone:001-038-F04, full insert sequence; cDNA clone:006-202-B10, full insert sequence; cDNA clone:J013127E08, full insert sequence	1.31795	0.999476	0.836078	0.398296	-0.000755748	-0.258291
	A0A0N7KDI2	Os01g0679700 protein (Fragment) OS=Oryza sativa subsp. japonica OX=39947 GN=Os01g0679700 PE=4 SV=1	15.7359	1.15128	16.3907	3.97599	0.203238	4.0348
	Q5QM95	Os01g0679900 protein OS=Oryza sativa subsp. japonica OX=39947 GN=B1144G04.45-1 PE=4 SV=1	0.793568	0.702019	1.12813	-0.333574	-0.510418	0.173936
	Q0JKD5	Os01g0681200 protein; Uncharacterized protein	1.37439	1.12954	1.62855	0.458792	0.175736	0.703584
	A0A0P0V6N3	Os01g0682001 protein (Fragment) OS=Oryza sativa subsp. japonica OX=39947 GN=Os01g0682001 PE=4 SV=1	1.2682	1.51877	1.57053	0.342786	0.602904	0.651248
	Q0JK13	Os01g0703600 protein; Uncharacterized protein ; Belongs to the adaptor complexes medium subunit family	0.49155	0.637201	0.671537	-1.02459	-0.65018	-0.57446
	B7EL80	Os01g0707300 protein OS=Oryza sativa subsp. japonica OX=39947 GN=Os01g0707300 PE=2 SV=1	1.44838	1.26327	1.70231	0.534439	0.337161	0.767494
	Q5NAI9	Os01g0710000 protein; Putative OsFVE; Putative Y1 protein; cDNA clone:J023104J19, full insert sequence	0.940358	1.07388	0.787619	-0.0887176	0.102829	-0.344431
	Q9ASE0	Os01g0711000 protein; Putative vacuolar ATPase B subunit; Uncharacterized protein	0.78089	0.583175	0.702216	-0.356808	-0.778	-0.510012
	Q5JLU1	Os01g0714900 protein; Putative rab7 protein; cDNA clone:J013000E15, full insert sequence	1.84453	1.06728	1.41819	0.883251	0.0939332	0.504052
	A0A0P0V7J9	Os01g0721900 protein (Fragment) OS=Oryza sativa subsp. japonica OX=39947 GN=Os01g0721900 PE=4 SV=1	0.42562	1.10397	0.882722	-1.23236	0.142699	-0.179969
	Q8W0D1	Os01g0721900 protein; Putative nuclear RNA binding protein A	0.594156	1.05537	0.991565	-0.751087	0.0777525	-0.0122214
	Q8W0C4	Os01g0723000 protein; Putative elongation factor 2; cDNA clone:J033048F11, full insert sequence; cDNA clone:J033098E24, full insert sequence	1.25181	1.08709	1.55132	0.324019	0.120468	0.633493
	Q0JJG1	Os01g0740600 protein	0.89703	5.79803	0.356579	-0.156771	2.53556	-1.48771
	Q8LQ70	Os01g0742300 protein; Putative D-threonine dehydrogenase	0.512289	1.04796	0.596987	-0.96497	0.0675821	-0.744228
	Q5JKV3	Os01g0743300 protein; Putative glutamate carboxypeptidase	1.35949	1.17415	1.33411	0.443067	0.231615	0.415874
	A0A0P0V883	Os01g0750000 protein OS=Oryza sativa subsp. japonica OX=39947 GN=Os01g0750000 PE=4 SV=1	1.36624	1.09985	1.92286	0.450215	0.137311	0.943256
	Q5JMX9	Os01g0752200 protein; Putative enoyl-CoA-hydratase; cDNA clone:J023019I11, full insert sequence ; Belongs to the enoyl-CoA hydratase/isomerase family	1.45966	1.08516	1.66327	0.545629	0.117908	0.734023
	A0A0P0V8B8	Os01g0757500 protein (Fragment) OS=Oryza sativa subsp. japonica OX=39947 GN=Os01g0757500 PE=4 SV=1	0.41621	0.707567	0.645904	-1.26462	-0.499061	-0.630609
	A0A0P0V8J4	Os01g0764000 protein (Fragment) OS=Oryza sativa subsp. japonica OX=39947 GN=Os01g0764000 PE=4 SV=1	0.721665	0.70298	0.761518	-0.470599	-0.508444	-0.39305
	Q5ZAM8	Os01g0767100 protein; Putative prolylcarboxypeptidase, isoform 1	1.09697	1.33689	2.41877	0.133526	0.418884	1.27427
	Q94ED2	Os01g0771900 protein; Putative exo-1,3-beta-glucanase	1.9896	1.15617	1.44403	0.992479	0.209351	0.530098
	Q5ZAV7	Os01g0783500 protein; Universal stress protein-like; cDNA clone:J023018C18, full insert sequence	0.707214	1.02102	0.805982	-0.49978	0.0300043	-0.31118
	A0A0P0V933	Os01g0787600 protein OS=Oryza sativa subsp. japonica OX=39947 GN=Os01g0787600 PE=4 SV=1	1.07632	1.09801	1.55988	0.106101	0.134891	0.641431
	Q8S125	Os01g0787600 protein; Putative ethylene-induced esterase; cDNA clone:006-205-H08, full insert sequence	1.07632	1.09801	1.55988	0.106101	0.134891	0.641431
	A0A0P0V969	Os01g0791033 protein	1.04651	1.39948	2.39235	0.0655795	0.484895	1.25843
	Q5VQR0	Os01g0812900 protein; Putative uncharacterized protein OSJNBa0085D07.3; Putative uncharacterized protein P0425G02.34	0.191818	1.32989	0.403284	-2.38219	0.411303	-1.31013
	Q5QMK7	Os01g0817700 protein; Putative phosphoglycerate mutase; cDNA clone:J013001J10, full insert sequence	1.22542	1.12679	0.95684	0.293278	0.172224	-0.063651
	A0A0P0V9Q4	Os01g0819400 protein; Ubiquitin conjugating enzyme; Uncharacterized protein ; Belongs to the ubiquitin-conjugating enzyme family	0.503376	1.14835	1.48029	-0.990291	0.199568	0.56588
	Q0JI73	Os01g0819400 protein; Ubiquitin conjugating enzyme; Uncharacterized protein ; Belongs to the ubiquitin-conjugating enzyme family	0.123891	0.851358	0.838305	-3.01285	-0.232162	-0.254452
	A0A0P0VA75	Os01g0834400 protein (Fragment) OS=Oryza sativa subsp. japonica OX=39947 GN=Os01g0834400 PE=4 SV=1	1.72615	1.71456	1.87314	0.787557	0.777841	0.905459
	A0A0P0VA22	Os01g0837300 protein (Fragment) OS=Oryza sativa subsp. japonica OX=39947 GN=Os01g0837300 PE=4 SV=1	0.491057	0.529593	0.596285	-1.02604	-0.917045	-0.745926
	B7EC39	Os01g0838800 protein OS=Oryza sativa subsp. japonica OX=39947 GN=Os01g0838800 PE=2 SV=1	1.13784	1.21963	1.45744	0.186302	0.28644	0.54344
	Q943L0	Os01g0839900 protein; Putative thaumatin-like cytokinin-binding protein; Uncharacterized protein; cDNA clone:001-028-A02, full insert sequence	1.36625	1.54947	1.78432	0.450217	0.631779	0.835376
	C7IWJ1	Os01g0847800 protein	1.25036	1.04042	0.96461	0.322339	0.0571595	-0.0519824
	Q941S7	Os01g0848700 protein; Putative Ras-related GTP-binding protein RAB11C; Uncharacterized protein; cDNA clone:J023087L18, full insert sequence	1.32569	1.06219	1.8609	0.406738	0.08704	0.895999
	Q8LQ41	Os01g0850900 protein; SOUL heme-binding protein-like; cDNA clone:001-122-A04, full insert sequence; cDNA clone:J033112K22, full insert sequence	1.09706	0.78229	0.655562	0.133636	-0.354224	-0.609195
	A0A0P0VB29	Os01g0871300 protein (Fragment) OS=Oryza sativa subsp. japonica OX=39947 GN=Os01g0871300 PE=4 SV=1	1.17827	1.11495	1.24133	0.236665	0.156981	0.311889
	Q0JH82	Os01g0878800 protein	0.592197	1.44384	1.13443	-0.755852	0.52991	0.181971
	Q8L4J7	Os01g0878800 protein OS=Oryza sativa subsp. japonica OX=39947 GN=Os01g0878800 PE=4 SV=1	0.592197	1.44384	1.13443	-0.755852	0.52991	0.181971
	Q0JH25	Os01g0888500 protein	0.350375	0.587118	1.35064	-1.51303	-0.768277	0.433646
	A0A0P0VBK7	Os01g0896800 protein (Fragment) OS=Oryza sativa subsp. japonica OX=39947 GN=Os01g0896800 PE=3 SV=1	1.3119	1.082	1.40973	0.391663	0.1137	0.49542
	A0A0P0VBX1	Os01g0901500 protein OS=Oryza sativa subsp. japonica OX=39947 GN=Os01g0901500 PE=4 SV=1	0.952277	1.24849	2.28107	-0.0705467	0.320181	1.18971
	Q5N726	Os01g0905800 protein OS=Oryza sativa subsp. japonica OX=39947 GN=B1417F08.1-2 PE=4 SV=1	1.04594	0.941121	0.946438	0.064802	-0.0875471	-0.0794205
	A0A0P0VC15	Os01g0911100 protein OS=Oryza sativa subsp. japonica OX=39947 GN=Os01g0911100 PE=3 SV=1	1.19046	1.28848	2.0167	0.251521	0.365675	1.01199
	Q8RZW7	Os01g0916400 protein; Putative selenium binding protein; Uncharacterized protein	1.04213	1.01857	0.895695	0.059535	0.0265502	-0.158921
	Q7F2X8	Os01g0916600 protein; OsGRP2; Uncharacterized protein; cDNA clone:001-028-A07, full insert sequence; cDNA clone:J033067G16, full insert sequence	0.67077	0.740487	0.951212	-0.576111	-0.433454	-0.0721612
	A0A0P0VC54	Os01g0918300 protein (Fragment) OS=Oryza sativa subsp. japonica OX=39947 GN=Os01g0918300 PE=4 SV=1	1.53366	1.61339	1.85506	0.616975	0.690093	0.891466
	Q5JJJ5	Os01g0920400 protein; Putative dynamin like protein 2a ; Belongs to the TRAFAC class dynamin-like GTPase superfamily. Dynamin/Fzo/YdjA family	0.718306	0.949586	1.02379	-0.477329	-0.07463	0.0339167
	A0A0P0VCE2	Os01g0934800 protein (Fragment) OS=Oryza sativa subsp. japonica OX=39947 GN=Os01g0934800 PE=4 SV=1	0.147202	0.192728	0.279689	-2.76413	-2.37536	-1.8381
	B7ELQ3	Os01g0935700 protein OS=Oryza sativa subsp. japonica OX=39947 GN=Os01g0935700 PE=2 SV=1	1.2102	1.13867	0.352872	0.275245	0.18735	-1.50278
	Q8RV12	Os01g0939500 protein; Putative eukaryotic peptide chain release factor subunit 1-3; Uncharacterized protein	1.2844	1.06611	1.47516	0.361095	0.0923531	0.56087
	B7F3S0	Os01g0939700 protein OS=Oryza sativa subsp. japonica OX=39947 GN=Os01g0939700 PE=2 SV=1	0.886119	0.770808	0.456279	-0.174428	-0.375556	-1.13201
	Q5JKI1	Os01g0945800 protein; RNA-binding like protein; cDNA clone:001-035-H04, full insert sequence; cDNA clone:J023143E01, full insert sequence	0.575568	0.621832	0.784587	-0.796941	-0.685403	-0.349994
	Q0JG30	Os01g0946500 protein; Uncharacterized protein ; Belongs to the glycosyl hydrolase 17 family	1.82546	1.15348	0.615443	0.868264	0.205993	-0.700302
	Q5JK65	Os01g0958200 protein; Protein kinase-like; cDNA clone:002-127-B03, full insert sequence	0.745676	0.880901	0.784079	-0.42338	-0.182947	-0.350929
	Q94CS6	Os01g0976200 protein; Putative prepro-glutelin; cDNA clone:006-204-D01, full insert sequence	0.98801	1.42174	1.19335	-0.0174027	0.507654	0.255016
	Q6YUA1	Os02g0100300 protein; Putative tetratricopeptide repeat (TPR)-containing protein	1.00105	1.05326	1.21754	0.00151574	0.0748644	0.283967
	Q6YU90	Os02g0101500 protein; Putative hydroxypyruvate reductase; cDNA clone:J013108J23, full insert sequence ; Belongs to the D-isomer specific 2-hydroxyacid dehydrogenase family	1.55013	1.76047	4.50002	0.632389	0.815963	2.16993
	Q6YU78	Os02g0102700 protein; Putative small nuclear ribonucleoprotein polypeptide D3; cDNA clone:006-209-F11, full insert sequence; cDNA clone:006-311-C12, full insert sequence; cDNA clone:J033136G21, full insert sequence	0.120771	1.02828	0.0215304	-3.04965	0.0402315	-5.53748
	Q0E4R7	Os02g0103700 protein; cDNA clone:001-104-A12, full insert sequence; cDNA clone:J033086N17, full insert sequence	0.717266	0.954173	0.702448	-0.47942	-0.067677	-0.509536
	Q6ETD3	Os02g0106100 protein; Vacuolar acid invertase ; Belongs to the glycosyl hydrolase 32 family	0.844657	0.75876	1.20915	-0.243562	-0.398285	0.273996
	A0A0P0VDZ0	Os02g0114200 protein OS=Oryza sativa subsp. japonica OX=39947 GN=Os02g0114200 PE=3 SV=1	0.609208	0.857282	0.595519	-0.714994	-0.222158	-0.747782
	A0A0P0VDY9	Os02g0115700 protein (Fragment) OS=Oryza sativa subsp. japonica OX=39947 GN=Os02g0115700 PE=4 SV=1	0.834166	0.609806	1.32035	-0.261594	-0.713577	0.400919
	A0A0P0VDW7	Os02g0115700 protein (Fragment) OS=Oryza sativa subsp. japonica OX=39947 GN=Os02g0115700 PE=4 SV=1	1.51317	1.0404	0.387607	0.597576	0.0571345	-1.36733
	A0A0P0VDX8	Os02g0115900 protein (Fragment) OS=Oryza sativa subsp. japonica OX=39947 GN=Os02g0115900 PE=3 SV=1	1.39167	1.15273	1.22857	0.476813	0.205056	0.296974
	Q0E4G1	Os02g0120900 protein	0.258557	0.610288	0.569208	-1.95145	-0.712438	-0.812972
	A0A0P0VE15	Os02g0122800 protein OS=Oryza sativa subsp. japonica OX=39947 GN=Os02g0122800 PE=4 SV=1	0.937522	1.36899	0.92523	-0.0930763	0.453111	-0.112116
	Q6Z725	Os02g0122800 protein; Putative arginine/serine-rich splicing factor RSp41; cDNA clone:J023126J16, full insert sequence	0.937522	1.36899	0.92523	-0.0930763	0.453111	-0.112116
	Q0E4D9	Os02g0123500 protein	0.531568	0.706315	0.508235	-0.911674	-0.501616	-0.976433
	Q6Z718	Os02g0123500 protein OS=Oryza sativa subsp. japonica OX=39947 GN=P0575F10.14 PE=4 SV=1	0.531568	0.706315	0.508235	-0.911674	-0.501616	-0.976433
	Q6Z702	Os02g0125100 protein; Putative 3-isopropylmalate dehydratase large subunit; cDNA clone:J033070M16, full insert sequence	1.22281	1.19077	1.30819	0.290202	0.251899	0.387569
	Q6Z2M5	Os02g0126700 protein; Putative small nuclear ribonucleoprotein polypeptide E; cDNA clone:001-118-E07, full insert sequence	1.05357	1.14934	0.294582	0.0752917	0.200811	-1.76326
	Q0E491	Os02g0130200 protein; cDNA clone:002-116-B12, full insert sequence	0.0627569	1.51987	0.203121	-3.99408	0.603945	-2.29959
	A0A0P0VED8	Os02g0131100 protein	0.949993	1.20211	1.46143	-0.0740112	0.265564	0.547379
	A0A0P0VEB3	Os02g0131700 protein	1.36558	1.90038	1.41125	0.449517	0.926285	0.496975
	A0A0P0VEN2	Os02g0137400 protein	0.884098	0.958687	1.35722	-0.177722	-0.0608682	0.440656
	Q6YXX5	Os02g0138000 protein; Putative extensin	0.432714	0.543988	0.571276	-1.20852	-0.878355	-0.807739
	A0A0P0VEM7	Os02g0139600 protein	0.879633	1.34323	1.80984	-0.185027	0.425705	0.855858
	A0A0P0VEQ0	Os02g0146700 protein (Fragment) OS=Oryza sativa subsp. japonica OX=39947 GN=Os02g0146700 PE=4 SV=1	0.797294	0.921858	0.955054	-0.326817	-0.117384	-0.0663461
	A0A0P0VF30	Os02g0161900 protein; Os06g0681400 protein; Polyubiquitin; Polyubiquitin 6; cDNA clone:J033048M20, full insert sequence	0.86167	1.30764	0.915247	-0.214793	0.38696	-0.127767
	Q6H7T1	Os02g0162500 protein; Putative ribosomal protein S14; cDNA clone:001-008-D11, full insert sequence; cDNA clone:J023090I10, full insert sequence ; Belongs to the universal ribosomal protein uS11 family	0.792294	0.886984	0.751435	-0.335893	-0.17302	-0.41228
	A0A0P0VF92	Os02g0167300 protein (Fragment) OS=Oryza sativa subsp. japonica OX=39947 GN=Os02g0167300 PE=3 SV=1	0.26666	1.26217	0.988234	-1.90692	0.335904	-0.0170757
	Q6H4V4	Os02g0167700 protein; Putative TIP120 protein; cDNA clone:J023003N20, full insert sequence	0.680954	0.858537	1.1599	-0.55437	-0.220048	0.214001
	A0A0P0VFC8	Os02g0168800 protein (Fragment) OS=Oryza sativa subsp. japonica OX=39947 GN=Os02g0168800 PE=3 SV=1	2.29572	2.19771	2.44022	1.19895	1.136	1.28701
	A0A0P0VFF6	Os02g0171100 protein OS=Oryza sativa subsp. japonica OX=39947 GN=Os02g0171100 PE=4 SV=1	0.306145	0.297389	0.212599	-1.70771	-1.74957	-2.2338
	A0A0P0VFG7	Os02g0173900 protein OS=Oryza sativa subsp. japonica OX=39947 GN=Os02g0173900 PE=4 SV=1	1.51758	1.59305	1.81456	0.601776	0.671792	0.859622
	Q8GV28	Os02g0174200 protein; Serine/threonine protein kinase; cDNA clone:J033034G09, full insert sequence	0.765484	0.691534	0.975887	-0.385556	-0.532129	-0.0352144
	Q6EUQ9	Os02g0175400 protein; Putative vacuolar proton-ATPase	1.06408	1.26845	1.29281	0.0896041	0.343066	0.370514
	Q6ETN4	Os02g0177500 protein; Putative small nuclear ribonucleoprotein polypeptide F	1.25063	1.00237	0.548972	0.322655	0.00340834	-0.865195
	A0A0P0VFD3	Os02g0177600 protein (Fragment) OS=Oryza sativa subsp. japonica OX=39947 GN=Os02g0177600 PE=4 SV=1	0.843202	0.763044	0.698821	-0.246049	-0.390162	-0.517004
	A0A0N7KET0	Os02g0177900 protein	0.924306	0.64736	1.01117	-0.113557	-0.62736	0.0160233
	Q0E3F2	Os02g0177900 protein (Fragment) OS=Oryza sativa subsp. japonica OX=39947 GN=Os02g0177900 PE=4 SV=1	0.924306	0.64736	1.01117	-0.113557	-0.62736	0.0160233
	Q6ETK1	Os02g0180200 protein; Putative uncharacterized protein P0544B02.33	1.48067	1.58242	1.65677	0.566248	0.662133	0.728376
	A0A0P0VFU1	Os02g0187800 protein (Fragment) OS=Oryza sativa subsp. japonica OX=39947 GN=Os02g0187800 PE=3 SV=1	1.21443	1.19066	0.984651	0.28028	0.251766	-0.0223162
	A0A0P0VFX8	Os02g0196800 protein (Fragment) OS=Oryza sativa subsp. japonica OX=39947 GN=Os02g0196800 PE=4 SV=1	1.10086	1.45709	1.74961	0.138625	0.543088	0.807032
	A0A0P0VG16	Os02g0198600 protein (Fragment) OS=Oryza sativa subsp. japonica OX=39947 GN=Os02g0198600 PE=4 SV=1	0.672759	0.693902	0.86811	-0.571837	-0.527196	-0.20405
	A0A0N7KEV9	Os02g0199900 protein (Fragment) OS=Oryza sativa subsp. japonica OX=39947 GN=Os02g0199900 PE=3 SV=1	1.24699	1.18478	1.1541	0.318455	0.244618	0.206767
	A0A0P0VG21	Os02g0199900 protein OS=Oryza sativa subsp. japonica OX=39947 GN=Os02g0199900 PE=4 SV=1	1.1918	0.982343	1.17519	0.253138	-0.0257012	0.232898
	Q6Z782	Os02g0202400 protein; Putative Brittle-1 protein, chloroplast ; Belongs to the mitochondrial carrier (TC 2.A.29) family	0.962826	9.01633	1.15907	-0.0546533	3.17254	0.212969
	Q0E2X7	Os02g0205200 protein	0.632574	0.838658	0.0555821	-0.660693	-0.253845	-4.16924
	Q6Z6C8	Os02g0205400 protein; Putative serine-threonine kinase receptor-associated protein	1.20404	1.09144	1.51123	0.267883	0.126231	0.595722
	A0A0P0VGB7	Os02g0208900 protein (Fragment) OS=Oryza sativa subsp. japonica OX=39947 GN=Os02g0208900 PE=4 SV=1	1.0494	0.929264	1.53859	0.0695621	-0.10584	0.621613
	Q6H8D7	Os02g0208900 protein OS=Oryza sativa subsp. japonica OX=39947 GN=OJ1006_A02.21-2 PE=4 SV=1	1.0494	0.929264	1.53859	0.0695621	-0.10584	0.621613
	A0A0P0VGI4	Os02g0218200 protein (Fragment) OS=Oryza sativa subsp. japonica OX=39947 GN=Os02g0218200 PE=4 SV=1	1.15626	1.36215	1.36084	0.20947	0.445886	0.444494
	A0A0P0VGJ4	Os02g0220600 protein (Fragment) OS=Oryza sativa subsp. japonica OX=39947 GN=Os02g0220600 PE=3 SV=1	0.547971	2.59386	1.87186	-0.867827	1.3751	0.904476
	Q6YVH3	Os02g0221500 protein; Putative heterogeneous nuclearribonucleoprotein A2	1.31768	1.57241	2.14795	0.398004	0.652979	1.10296
	Q6EUK2	Os02g0234800 protein; Putative U2 snRNP protein A'; cDNA clone:J023062O22, full insert sequence	0.870609	0.949501	1.01096	-0.199903	-0.0747587	0.0157279
	Q0E2I8	Os02g0235600 protein; cDNA clone:J013093C14, full insert sequence ; Belongs to the universal ribosomal protein uL5 family	0.52794	0.652689	0.831194	-0.921553	-0.615531	-0.266743
	A0A0P0VH17	Os02g0244700 protein (Fragment) OS=Oryza sativa subsp. japonica OX=39947 GN=Os02g0244700 PE=4 SV=1	1.17611	1.25254	1.68431	0.234022	0.324855	0.752154
	Q6EUD8	Os02g0244700 protein OS=Oryza sativa subsp. japonica OX=39947 GN=OJ1134_F06.2-2 PE=4 SV=1	1.15376	1.26532	1.4263	0.206347	0.339506	0.512279
	A0A0P0VGY4	Os02g0245000 protein (Fragment) OS=Oryza sativa subsp. japonica OX=39947 GN=Os02g0245000 PE=4 SV=1	1.0418	0.986876	1.93419	0.0590753	-0.0190588	0.951731
	Q6EUD5	Os02g0245000 protein; Putative splicing factor 3a	1.0418	0.986876	1.93419	0.0590753	-0.0190588	0.951731
	Q0E2E9	Os02g0246300 protein	1.65269	1.2139	0.668686	0.724815	0.279645	-0.580598
	Q6KA29	Os02g0250600 protein; Putative late embryogenesis abundant domain-containing protein	0.388526	0.61451	0.26209	-1.36392	-0.702492	-1.93187
	Q6K542	Os02g0252100 protein; Putative pre-mRNA splicing factor; cDNA clone:J013151F04, full insert sequence	2.26876	1.78755	1.34812	1.1819	0.837982	0.430948
	A0A0P0VHH4	Os02g0274100 protein (Fragment) OS=Oryza sativa subsp. japonica OX=39947 GN=Os02g0274100 PE=4 SV=1	0.407974	0.656696	0.479703	-1.29345	-0.606703	-1.05979
	A0A0P0VHN3	Os02g0284500 protein; Putative far-red impaired response protein	0.0594616	0.0650063	0.1147	-4.0719	-3.94328	-3.12407
	Q6K4S7	Os02g0285300 protein; Putative DREPP2 protein; cDNA clone:001-018-A12, full insert sequence	1.29375	0.885378	1.36597	0.371556	-0.175635	0.449922
	A0A0P0VI65	Os02g0317400 protein OS=Oryza sativa subsp. japonica OX=39947 GN=Os02g0317400 PE=4 SV=1	0.855654	0.575762	0.0590068	-0.2249	-0.796456	-4.08297
	A0A0P0VIA4	Os02g0321900 protein (Fragment) OS=Oryza sativa subsp. japonica OX=39947 GN=Os02g0321900 PE=4 SV=1	1.38207	1.00529	1.13762	0.466827	0.00761284	0.186022
	A0A0P0VIA6	Os02g0325100 protein (Fragment) OS=Oryza sativa subsp. japonica OX=39947 GN=Os02g0325100 PE=3 SV=1	0.891279	0.952522	1.11501	-0.166051	-0.0701757	0.157057
	Q6Z875	Os02g0325100 protein; Putative 26S proteasome regulatory particle triple-A ATPase subunit3; cDNA clone:J023091H23, full insert sequence ; Belongs to the AAA ATPase family	0.891279	0.952522	1.11501	-0.166051	-0.0701757	0.157057
	Q6Z6B5	Os02g0328300 protein; Putative fruit protein; cDNA clone:001-039-C06, full insert sequence; cDNA clone:006-201-C10, full insert sequence; cDNA clone:J013154E10, full insert sequence	0.526394	1.15035	0.592183	-0.925784	0.202068	-0.755886
	A0A0P0VIE7	Os02g0332200 protein (Fragment) OS=Oryza sativa subsp. japonica OX=39947 GN=Os02g0332200 PE=3 SV=1	0.75739	1.04048	1.02116	-0.400891	0.057256	0.0302107
	A0A0N7KF87	Os02g0457100 protein; Putative histone H3.2	3.56274	1.27486	3.45104	1.83299	0.350344	1.78703
	A0A0P0VIN6	Os02g0457300 protein; Putative histone H3.2	3.56274	1.27486	3.45104	1.83299	0.350344	1.78703
	Q6K7A3	Os02g0469600 protein; Putative cysteine proteinase 1; cDNA clone:J013002F17, full insert sequence; cDNA clone:J013063O07, full insert sequence; cDNA clone:J023020I09, full insert sequence ; Belongs to the peptidase C1 family	0.680126	0.882271	0.620573	-0.556126	-0.180707	-0.688326
	Q6K6G8	Os02g0474700 protein; Putative Importin 7<Ran-binding protein 7	0.560902	1.04906	1.21368	-0.834179	0.0691008	0.27939
	Q6K5R6	Os02g0478600 protein; Putative ribosomal protein S15; cDNA clone:002-175-C06, full insert sequence ; Belongs to the universal ribosomal protein uS8 family	0.723588	1.0901	0.908062	-0.466759	0.124461	-0.139137
	Q6K667	Os02g0503400 protein; Putative 60S ribosomal protein L35; cDNA clone:001-025-A09, full insert sequence; cDNA clone:002-157-D08, full insert sequence	0.904045	1.02989	1.04608	-0.145534	0.0424914	0.0649953
	A0A0N7KFC3	Os02g0504500 protein (Fragment) OS=Oryza sativa subsp. japonica OX=39947 GN=Os02g0504500 PE=4 SV=1	0.589478	1.1214	0.932376	-0.762489	0.165296	-0.101017
	Q6K653	Os02g0504500 protein; Ubiquitin-associated (UBA)/TS-N domain-containing protein-like; cDNA clone:J033115G09, full insert sequence	0.589478	1.1214	0.932376	-0.762489	0.165296	-0.101017
	A0A0N7KFC5	Os02g0506500 protein OS=Oryza sativa subsp. japonica OX=39947 GN=Os02g0506500 PE=4 SV=1	0.106223	0.430293	0.141429	-3.23483	-1.21661	-2.82185
	A0A0P0VJM7	Os02g0519900 protein (Fragment) OS=Oryza sativa subsp. japonica OX=39947 GN=Os02g0519900 PE=4 SV=1	1.00651	0.777878	0.902394	0.00936676	-0.362384	-0.148171
	A0A0P0VJL8	Os02g0519900 protein (Fragment) OS=Oryza sativa subsp. japonica OX=39947 GN=Os02g0519900 PE=4 SV=1	1.04911	0.808959	0.9535	0.0691625	-0.305861	-0.0686947
	A0A0P0VJN8	Os02g0519900 protein (Fragment) OS=Oryza sativa subsp. japonica OX=39947 GN=Os02g0519900 PE=4 SV=1	1.06265	0.779091	0.897031	0.0876684	-0.360137	-0.15677
	A0A0P0VJQ0	Os02g0519900 protein (Fragment) OS=Oryza sativa subsp. japonica OX=39947 GN=Os02g0519900 PE=4 SV=1	1.06265	0.779091	0.897031	0.0876684	-0.360137	-0.15677
	A0A0N7KFE2	Os02g0523500 protein (Fragment) OS=Oryza sativa subsp. japonica OX=39947 GN=Os02g0523500 PE=4 SV=1	1.01652	0.911544	0.915082	0.0236443	-0.133616	-0.128028
	Q6H547	Os02g0523500 protein; RNA binding protein Rp120	0.931811	0.90075	0.994911	-0.101892	-0.150801	-0.00736013
	A0A0P0VJQ7	Os02g0525900 protein (Fragment) OS=Oryza sativa subsp. japonica OX=39947 GN=Os02g0525900 PE=4 SV=1	0.671839	0.760726	0.832063	-0.573813	-0.394552	-0.265236
	A0A0P0VJT1	Os02g0530100 protein; Copper chaperone homolog CCH	0.642951	0.810087	0.783913	-0.637219	-0.303852	-0.351234
	Q6ER91	Os02g0537900 protein; Putative vacuolar-type H+-translocating inorganic pyrophosphatase	0.489721	0.983427	1.29478	-1.02997	-0.0241104	0.372706
	Q6ESY6	Os02g0543000 protein OS=Oryza sativa subsp. japonica OX=39947 GN=P0472F10.20-2 PE=4 SV=1	0.357661	0.245264	0.409658	-1.48334	-2.0276	-1.28751
	Q6ESY5	Os02g0543000 protein OS=Oryza sativa subsp. japonica OX=39947 GN=P0472F10.20-3 PE=4 SV=1	0.118849	0.155394	0.13417	-3.0728	-2.686	-2.89786
	Q6ESY3	Os02g0543000 protein OS=Oryza sativa subsp. japonica OX=39947 GN=P0472F10.20-4 PE=4 SV=1	0.357661	0.245264	0.409658	-1.48334	-2.0276	-1.28751
	A0A0P0VKH1	Os02g0559400 protein OS=Oryza sativa subsp. japonica OX=39947 GN=Os02g0559400 PE=4 SV=1	0.283177	0.174639	0.283887	-1.82022	-2.51755	-1.81661
	A0A0N7KFI2	Os02g0564400 protein; cDNA, clone: J100065N04, full insert sequence	1.02913	1.02321	1.39752	0.041432	0.033099	0.482871
	Q6EP40	Os02g0580500 protein; Putative prohibitin	0.176627	0.868442	0.407733	-2.50122	-0.203498	-1.2943
	Q6EPT1	Os02g0582900 protein; Putative uncharacterized protein OSJNBa0016D04.20	13.8855	3.15588	4.32674	3.79551	1.65804	2.11328
	Q6YY17	Os02g0586400 protein; Putative GTP-binding protein yptm3; cDNA clone:006-207-A09, full insert sequence; cDNA clone:J023004J08, full insert sequence	1.18128	1.13503	1.44422	0.24035	0.182732	0.530287
	A0A0P0VLD7	Os02g0595700 protein OS=Oryza sativa subsp. japonica OX=39947 GN=Os02g0595700 PE=4 SV=1	1.16438	1.34994	1.32806	0.219556	0.43289	0.409316
	Q6ZI51	Os02g0595800 protein; Putative eukaryotic translation initiation factor	0.779004	1.25855	1.00022	-0.360298	0.331764	0.000316853
	Q0DZN5	Os02g0608600 protein	0.962678	1.04222	1.49488	-0.0548745	0.0596534	0.580034
	Q6K623	Os02g0612900 protein; Putative emperature stress-induced lipocalin; cDNA clone:J023078B21, full insert sequence ; Belongs to the calycin superfamily. Lipocalin family	1.72146	1.29147	1.43296	0.783631	0.369018	0.519
	B9F144	Os02g0618250 protein	0.808973	0.724721	0.0904179	-0.305836	-0.464502	-3.46725
	Q0DZE5	Os02g0625500 protein	1.10295	0.769959	0.956728	0.141363	-0.377147	-0.0638188
	A0A0P0VLT9	Os02g0625500 protein (Fragment) OS=Oryza sativa subsp. japonica OX=39947 GN=Os02g0625500 PE=4 SV=1	1.10295	0.769959	0.956728	0.141363	-0.377147	-0.0638188
	A0A0P0VLX6	Os02g0626100 protein (Fragment) OS=Oryza sativa subsp. japonica OX=39947 GN=Os02g0626100 PE=3 SV=1	0.674781	0.666878	0.588819	-0.56751	-0.584505	-0.764103
	A0A0P0VM36	Os02g0626100 protein (Fragment) OS=Oryza sativa subsp. japonica OX=39947 GN=Os02g0626100 PE=4 SV=1	0.657441	0.636337	0.572075	-0.605067	-0.652136	-0.805724
	A0A0P0VLY5	Os02g0626400 protein (Fragment) OS=Oryza sativa subsp. japonica OX=39947 GN=Os02g0626400 PE=3 SV=1	0.0131814	0.408336	0.468817	-6.24536	-1.29217	-1.0929
	A0A0N7KFQ4	Os02g0626400 protein (Fragment) OS=Oryza sativa subsp. japonica OX=39947 GN=Os02g0626400 PE=3 SV=1	0.0131814	0.408336	0.468817	-6.24536	-1.29217	-1.0929
	A0A0N7KFQ6	Os02g0628800 protein; Ubiquitin-like protein	1.10447	1.38617	1.63809	0.143361	0.471105	0.712011
	A0A0P0VMC4	Os02g0637000 protein (Fragment) OS=Oryza sativa subsp. japonica OX=39947 GN=Os02g0637000 PE=4 SV=1	1.2893	0.998485	0.746068	0.366592	-0.00218747	-0.422621
	Q6H7E0	Os02g0640300 protein; Steroid membrane binding protein-like ; Belongs to the cytochrome b5 family	1.93611	1.44236	1.57396	0.953164	0.528436	0.654401
	A0A0P0VM71	Os02g0644100 protein (Fragment) OS=Oryza sativa subsp. japonica OX=39947 GN=Os02g0644100 PE=4 SV=1	1.09336	1.1746	1.13937	0.128765	0.232166	0.188238
	Q6H660	Os02g0644100 protein; Putative stress-induced protein sti1	0.986852	0.961012	1.03448	-0.0190938	-0.0573737	0.0489092
	Q6H3Z7	Os02g0649800 protein; Putative cytochrome b5; cDNA clone:J013079M22, full insert sequence	1.63179	1.42828	2.15479	0.706455	0.514281	1.10755
	A0A0N7KFT0	Os02g0653200 protein; Putative uclacyanin 3	1.24321	0.732503	0.917411	0.314075	-0.449093	-0.124359
	Q6H8G5	Os02g0653400 protein; Transferase-like	0.96626	1.22471	0.590329	-0.0495172	0.292442	-0.760408
	Q6H8G2	Os02g0653800 protein; Putative GTP-binding protein YPTM2; cDNA, clone: J100058B03, full insert sequence	0.890013	0.841532	0.606445	-0.168102	-0.248909	-0.721552
	A0A0N7KFT8	Os02g0661000 protein; Peroxisomal protein PEX19-like	1.01233	0.703192	1.178	0.0176808	-0.50801	0.236343
	A0A0P0VML9	Os02g0664300 protein (Fragment) OS=Oryza sativa subsp. japonica OX=39947 GN=Os02g0664300 PE=4 SV=1	0.802581	0.493044	0.656557	-0.31728	-1.02021	-0.607008
	A0A0N7KFU2	Os02g0664300 protein (Fragment) OS=Oryza sativa subsp. japonica OX=39947 GN=Os02g0664300 PE=4 SV=1	0.825246	0.675029	0.900378	-0.277103	-0.566978	-0.151398
	Q0DYW1	Os02g0665000 protein OS=Oryza sativa subsp. japonica OX=39947 GN=Os02g0665000 PE=4 SV=1	0.923489	1.41792	1.34882	-0.114834	0.503777	0.431701
	Q6ESQ0	Os02g0670400 protein; Putative high mobility group protein	3.53079	0.977893	1.88961	1.81999	-0.0322509	0.918091
	Q6EPQ1	Os02g0678400 protein; cDNA clone:J023111H09, full insert sequence; dTDP-D-glucose 4,6-dehydratase-like	0.281946	0.492354	0.877714	-1.82651	-1.02223	-0.188177
	Q6ZHC3	Os02g0686400 protein; Putative aspartate-tRNA ligase; cDNA clone:J013093E04, full insert sequence	1.10342	1.14272	1.43927	0.141983	0.192471	0.525335
	Q6ZHC0	Os02g0686600 protein; Putative GAMM1 protein	0.56664	0.94738	0.985432	-0.819494	-0.0779848	-0.0211711
	Q6ZGS9	Os02g0690800 protein; Putative silverleaf whitefly-induced protein 1; cDNA clone:001-204-H10, full insert sequence; cDNA clone:J033050F24, full insert sequence	1.00061	1.05386	1.16967	0.000873622	0.0756775	0.226097
	Q6Z8E0	Os02g0699600 protein; Putative 60S ribosomal protein L12; cDNA clone:J033076B01, full insert sequence ; Belongs to the universal ribosomal protein uL11 family	1.02509	0.875417	0.958101	0.0357502	-0.191957	-0.0617497
	A0A0P0VNL4	Os02g0708100 protein (Fragment) OS=Oryza sativa subsp. japonica OX=39947 GN=Os02g0708100 PE=4 SV=1	0.738125	1.10945	0.035752	-0.438062	0.149847	-4.80583
	Q0DY86	Os02g0709200 protein; cDNA clone:001-020-G08, full insert sequence; cDNA clone:J023002D16, full insert sequence	1.34181	0.84047	1.10604	0.424179	-0.250732	0.145405
	Q6ZFX8	Os02g0710900 protein; Putative growth regulator ; Belongs to the heat shock protein 70 family	1.15763	0.997799	1.1539	0.211176	-0.0031795	0.206513
	Q6ZHP6	Os02g0715400 protein; Putative uncharacterized protein OJ1191_G08.15	0.756941	1.38966	1.12351	-0.401748	0.474737	0.168017
	Q6Z5M6	Os02g0722800 protein; Transducin / WD-40 repeat protein-like	0.658977	0.935522	0.844003	-0.6017	-0.0961564	-0.244681
	B7EW17	Os02g0725100 protein; cDNA clone:001-003-A01, full insert sequence	1.24279	0.595087	0.684704	0.313587	-0.748828	-0.546448
	A0A0N7KG13	Os02g0730000 protein OS=Oryza sativa subsp. japonica OX=39947 GN=Os02g0730000 PE=4 SV=1	1.18842	1.1662	1.44969	0.24904	0.221815	0.535747
	A3AB40	Os02g0734600 protein OS=Oryza sativa subsp. japonica OX=39947 GN=Os02g0734600 PE=4 SV=1	1.47423	2.01507	0.945558	0.559965	1.01083	-0.0807629
	Q0DXR0	Os02g0738900 protein ; Belongs to the TRAFAC class dynamin-like GTPase superfamily. Dynamin/Fzo/YdjA family	0.632795	0.816149	0.885919	-0.660189	-0.293095	-0.174754
	Q6Z7R9	Os02g0741500 protein; Translocated promoter region-like	1.112	1.02921	1.39785	0.153162	0.0415355	0.483212
	A0A0P0VQ25	Os02g0749500 protein	0.473584	1.24808	1.43539	-1.07831	0.319714	0.521443
	Q6Z8I7	Os02g0752200 protein; Putative beta-D-xylosidase	0.715271	0.94601	1.00866	-0.483439	-0.0800728	0.0124444
	Q0DXF4	Os02g0756800 protein; Putative phosphate-induced protein 1; cDNA clone:001-118-C09, full insert sequence	1.07448	1.3538	1.37349	0.10364	0.43701	0.457842
	Q6Z7V4	Os02g0757900 protein OS=Oryza sativa subsp. japonica OX=39947 GN=P0471A11.31-1 PE=2 SV=1	1.30657	2.02193	1.66593	0.385782	1.01573	0.736327
	Q6Z6H8	Os02g0761100 protein; Putative peptidylprolyl isomerase D; cDNA clone:J023054M07, full insert sequence	1.8939	2.01529	3.89301	0.921358	1.01099	1.96089
	A0A0P0VQ05	Os02g0766900 protein OS=Oryza sativa subsp. japonica OX=39947 GN=Os02g0766900 PE=4 SV=1	0.395966	0.726026	0.818684	-1.33655	-0.461906	-0.288622
	Q0DX85	Os02g0768600 protein	1.52925	1.31188	2.05739	0.612824	0.391641	1.04082
	Q6ZGJ8	Os02g0768600 protein OS=Oryza sativa subsp. japonica OX=39947 GN=OJ1767_D02.15-2 PE=2 SV=1	1.52925	1.31188	2.05739	0.612824	0.391641	1.04082
	A0A0P0VQ65	Os02g0774300 protein (Fragment) OS=Oryza sativa subsp. japonica OX=39947 GN=Os02g0774300 PE=3 SV=1	1.33912	0.936616	0.986287	0.42129	-0.094471	-0.0199203
	Q6Z7L1	Os02g0774300 protein; Putative dnaK-type molecular chaperone ; Belongs to the heat shock protein 70 family	1.26683	0.934298	0.949614	0.341225	-0.098045	-0.0745861
	A0A0P0VQ78	Os02g0779200 protein (Fragment) OS=Oryza sativa subsp. japonica OX=39947 GN=Os02g0779200 PE=4 SV=1	1.33297	1.07381	1.49811	0.41464	0.102732	0.58314
	Q6K7G5	Os02g0779200 protein; Putative subtilisin-like proteinase	1.33297	1.07381	1.49811	0.41464	0.102732	0.58314
	Q6K8U8	Os02g0785800 protein; Putative ribosomal protein L35A; cDNA clone:001-122-D08, full insert sequence; cDNA clone:J033092B03, full insert sequence	0.864568	0.913142	0.882029	-0.209949	-0.13109	-0.181103
	Q6K685	Os02g0793100 protein; Putative uncharacterized protein OJ1249_F12.29; Putative uncharacterized protein P0700F06.17	2.34295	3.07315	2.83471	1.22832	1.61972	1.5032
	A0A0P0VQT9	Os02g0793700 protein (Fragment) OS=Oryza sativa subsp. japonica OX=39947 GN=Os02g0793700 PE=4 SV=1	1.0287	1.24892	0.234873	0.0408265	0.320682	-2.09005
	Q6K670	Os02g0794600 protein; Putative copper chaperone COX17-1	0.229638	0.275217	0.218844	-2.12256	-1.86136	-2.19202
	A0A0P0VQV1	Os02g0802500 protein (Fragment) OS=Oryza sativa subsp. japonica OX=39947 GN=Os02g0802500 PE=4 SV=1	0.740564	0.952837	1.19174	-0.433303	-0.0696993	0.253071
	Q75U53	Os02g0802500 protein; Proton translocating pyrophosphatase; Vacuolar proton pyrophosphatase	0.67458	0.980554	1.06974	-0.567939	-0.0283304	0.0972539
	A0A0P0VQU4	Os02g0803700 protein OS=Oryza sativa subsp. japonica OX=39947 GN=Os02g0803700 PE=4 SV=1	0.558667	0.817336	0.978585	-0.839939	-0.290999	-0.031231
	Q6K840	Os02g0805600 protein; Putative quinone oxidoreductase; cDNA clone:006-205-D12, full insert sequence; cDNA clone:006-307-G03, full insert sequence	1.14609	0.807215	0.890964	0.196721	-0.308976	-0.166561
	Q6K3F7	Os02g0812400 protein; Putative translation initiation factor eIF-2B epsilon subunit; cDNA clone:J013049P14, full insert sequence	0.729865	1.09286	1.22057	-0.454299	0.128104	0.287558
	A0A0P0VR27	Os02g0813500 protein (Fragment) OS=Oryza sativa subsp. japonica OX=39947 GN=Os02g0813500 PE=4 SV=1	1.15027	0.953251	0.774839	0.201975	-0.0690724	-0.368031
	A0A0P0VR44	Os02g0813500 protein (Fragment) OS=Oryza sativa subsp. japonica OX=39947 GN=Os02g0813500 PE=4 SV=1	1.30997	0.998956	0.898337	0.389535	-0.00150655	-0.154672
	Q6K6A4	Os02g0816800 protein; Putative NADH dehydrogenase	0.511283	0.964642	1.2274	-0.967807	-0.0519349	0.295602
	Q6K720	Os02g0819600 protein; Putative uncharacterized protein OJ1202_E07.22; Putative uncharacterized protein P0474F11.3	2.32377	1.09273	1.19917	1.21647	0.127939	0.262037
	Q6K714	Os02g0820400 protein; Putative anthocyanin acyltransferase; cDNA clone:001-019-D06, full insert sequence	0.524262	0.807088	0.518015	-0.931639	-0.309202	-0.948934
	Q0DWC5	Os02g0821200 protein	0.905608	1.1707	0.754035	-0.143041	0.227366	-0.407296
	B7EUQ4	Os02g0821800 protein OS=Oryza sativa subsp. japonica OX=39947 GN=Os02g0821800 PE=2 SV=1	0.932753	0.496783	0.385871	-0.100432	-1.00931	-1.37381
	A0A0N7KGC5	Os02g0821800 protein; cDNA clone:J033130D23, full insert sequence	0.932753	0.496783	0.385871	-0.100432	-1.00931	-1.37381
	Q6KA00	Os02g0822600 protein; Putative 50S ribosomal protein L9, chloroplast; cDNA clone:001-014-G04, full insert sequence; cDNA clone:006-309-C08, full insert sequence; cDNA clone:J023111I07, full insert sequence	1.06845	1.23392	2.25092	0.0955237	0.303252	1.17051
	A0A0P0VRN6	Os02g0830100 protein (Fragment) OS=Oryza sativa subsp. japonica OX=39947 GN=Os02g0830100 PE=3 SV=1	0.539428	0.85976	1.58213	-0.890498	-0.217993	0.661866
	A0A0N7KGD8	Os02g0830100 protein OS=Oryza sativa subsp. japonica OX=39947 GN=Os02g0830100 PE=3 SV=1	1.22581	0.659284	0.890223	0.293737	-0.601028	-0.167762
	Q6K969	Os02g0831800 protein; Putative homoserine kinase; cDNA clone:001-020-B10, full insert sequence	0.36781	1.09008	0.373872	-1.44297	0.124436	-1.41939
	A0A0P0VRW1	Os03g0101600 protein	1.71732	2.42302	2.78583	0.780157	1.27681	1.47811
	A0A0P0VSD5	Os03g0121200 protein OS=Oryza sativa subsp. japonica OX=39947 GN=Os03g0121200 PE=3 SV=1	1.34403	1.01057	1.42405	0.426568	0.0151708	0.510005
	Q10SE9	Os03g0124900 protein; Polygalacturonase, putative, expressed	0.157048	0.724509	1.00978	-2.67072	-0.464924	0.0140366
	A0A0P0VSI8	Os03g0129300 protein (Fragment) OS=Oryza sativa subsp. japonica OX=39947 GN=Os03g0129300 PE=4 SV=1	1.35225	1.55202	1.91587	0.43536	0.634149	0.938001
	A0A0P0VSW3	Os03g0131900 protein (Fragment) OS=Oryza sativa subsp. japonica OX=39947 GN=Os03g0131900 PE=4 SV=1	2.17508	2.17522	3.29491	1.12107	1.12116	1.72024
	Q0DVD9	Os03g0135200 protein	1.44149	1.12253	1.56825	0.527559	0.166756	0.649155
	A0A0P0VSS6	Os03g0136900 protein (Fragment) OS=Oryza sativa subsp. japonica OX=39947 GN=Os03g0136900 PE=4 SV=1	1.37498	1.24087	1.35117	0.459411	0.311347	0.434211
	A0A0P0VT87	Os03g0144700 protein; Belongs to the histone H2A family	2.75758	1.12283	2.30316	1.4634	0.167141	1.20361
	Q0DV72	Os03g0145800 protein	1.02897	1.00424	0.117301	0.0411986	0.00609752	-3.09171
	A0A0P0VT12	Os03g0145800 protein (Fragment) OS=Oryza sativa subsp. japonica OX=39947 GN=Os03g0145800 PE=4 SV=1	1.02897	1.00424	0.117301	0.0411986	0.00609752	-3.09171
	Q0DV43	Os03g0151100 protein	1.8375	1.24176	1.72198	0.877745	0.312392	0.784072
	Q0DV39	Os03g0151600 protein OS=Oryza sativa subsp. japonica OX=39947 GN=Os03g0151600 PE=4 SV=1	1.07605	0.628404	0.910718	0.105742	-0.670236	-0.134924
	A0A0P0VT75	Os03g0151800 protein (Fragment) OS=Oryza sativa subsp. japonica OX=39947 GN=Os03g0151800 PE=3 SV=1	1.08846	0.841919	0.770632	0.122283	-0.248246	-0.375886
	A0A0P0VT94	Os03g0158500 protein (Fragment) OS=Oryza sativa subsp. japonica OX=39947 GN=Os03g0158500 PE=4 SV=1	0.793568	0.702019	1.12813	-0.333574	-0.510418	0.173936
	A0A0P0VTA0	Os03g0158500 protein (Fragment) OS=Oryza sativa subsp. japonica OX=39947 GN=Os03g0158500 PE=4 SV=1	0.793568	0.702019	1.12813	-0.333574	-0.510418	0.173936
	A0A0P0VT81	Os03g0158500 protein (Fragment) OS=Oryza sativa subsp. japonica OX=39947 GN=Os03g0158500 PE=4 SV=1	0.793568	0.702019	1.12813	-0.333574	-0.510418	0.173936
	Q10RI4	Os03g0158500 protein; YT521-B-like family protein, expressed	0.793568	0.702019	1.12813	-0.333574	-0.510418	0.173936
	A0A0P0VTB7	Os03g0161800 protein (Fragment) OS=Oryza sativa subsp. japonica OX=39947 GN=Os03g0161800 PE=4 SV=1	1.14532	0.694863	0.632677	0.195756	-0.525199	-0.660459
	A0A0N7KGP4	Os03g0177400 protein (Fragment) OS=Oryza sativa subsp. japonica OX=39947 GN=Os03g0177400 PE=4 SV=1	1.15431	0.971686	1.22041	0.207026	-0.0414384	0.287364
	A0A0P0VTT8	Os03g0177900 protein OS=Oryza sativa subsp. japonica OX=39947 GN=Os03g0177900 PE=4 SV=1	1.22103	0.994395	1.26965	0.288094	-0.00810919	0.344427
	C7IZV1	Os03g0182600 protein OS=Oryza sativa subsp. japonica OX=39947 GN=Os03g0182600 PE=4 SV=1	0.747456	0.854839	0.095203	-0.41994	-0.226275	-3.39285
	A0A0P0VTX8	Os03g0182600 protein OS=Oryza sativa subsp. japonica OX=39947 GN=Os03g0182600 PE=4 SV=1	0.747456	0.854839	0.095203	-0.41994	-0.226275	-3.39285
	A0A0P0VTU7	Os03g0183900 protein	0.873658	1.05987	1.22337	-0.194859	0.0838828	0.290865
	Q10QN9	Os03g0189600 protein; Oxidoreductase, zinc-binding dehydrogenase family protein, expressed; cDNA clone:001-042-C10, full insert sequence; cDNA clone:J013062F20, full insert sequence	0.73661	0.694149	0.791463	-0.441027	-0.526683	-0.337406
	A0A0P0VUB4	Os03g0197300 protein	0.904194	1.58257	0.903301	-0.145296	0.662267	-0.146721
	A0A0P0VUA6	Os03g0200500 protein (Fragment) OS=Oryza sativa subsp. japonica OX=39947 GN=Os03g0200500 PE=3 SV=1	0.941238	1.06181	1.61571	-0.0873689	0.0865199	0.692171
	A0A0P0VUN0	Os03g0212700 protein (Fragment) OS=Oryza sativa subsp. japonica OX=39947 GN=Os03g0212700 PE=4 SV=1	0.57895	0.804452	0.831595	-0.78849	-0.313921	-0.266047
	Q0DTX5	Os03g0219200 protein; Superoxide dismutase [Cu-Zn]	1.00972	0.845846	0.79123	0.0139531	-0.241533	-0.337831
	A0A0N7KGV0	Os03g0223000 protein OS=Oryza sativa subsp. japonica OX=39947 GN=Os03g0223000 PE=4 SV=1	0.986717	1.16104	2.12204	-0.0192922	0.215422	1.08546
	A0A0P0VUW3	Os03g0223000 protein OS=Oryza sativa subsp. japonica OX=39947 GN=Os03g0223000 PE=4 SV=1	0.986717	1.16104	2.12204	-0.0192922	0.215422	1.08546
	Q10PA9	Os03g0240800 protein; Small nuclear ribonucleoprotein Sm D3, putative, expressed; cDNA clone:001-025-E05, full insert sequence; cDNA clone:006-209-D01, full insert sequence; cDNA clone:J033033E14, full insert sequence	0.120771	1.02828	0.0215304	-3.04965	0.0402315	-5.53748
	A0A0P0VVF6	Os03g0246800 protein (Fragment) OS=Oryza sativa subsp. japonica OX=39947 GN=Os03g0246800 PE=4 SV=1	0.414367	0.505554	0.125335	-1.27102	-0.984064	-2.99613
	A0A0N7KGX7	Os03g0246800 protein OS=Oryza sativa subsp. japonica OX=39947 GN=Os03g0246800 PE=4 SV=1	0.479349	0.595534	0.241434	-1.06085	-0.747744	-2.0503
	A0A0P0VVE7	Os03g0246800 protein; Sec7 domain containing protein, expressed	0.414367	0.505554	0.125335	-1.27102	-0.984064	-2.99613
	Q10NZ7	Os03g0253100 protein; Phosphomevalonate kinase, putative, expressed	1.12353	1.15875	1.62384	0.168043	0.212564	0.699408
	Q10NX2	Os03g0255500 protein; Phosphoenolpyruvate carboxykinase, putative, expressed; cDNA clone:J033092F07, full insert sequence	0.539153	1.34409	0.732305	-0.891233	0.426625	-0.449484
	A0A0P0VVQ5	Os03g0264400 protein (Fragment) OS=Oryza sativa subsp. japonica OX=39947 GN=Os03g0264400 PE=4 SV=1	1.11698	0.574735	1.54374	0.1596	-0.799031	0.626431
	Q0DT68	Os03g0266200 protein; Enolase	1.56742	1.66041	2.08972	0.64839	0.731539	1.06331
	A0A0P0VVX9	Os03g0271200 protein (Fragment) OS=Oryza sativa subsp. japonica OX=39947 GN=Os03g0271200 PE=4 SV=1	0.508582	1.44772	0.12873	-0.975447	0.533785	-2.95758
	A0A0P0VWD0	Os03g0274000 protein (Fragment) OS=Oryza sativa subsp. japonica OX=39947 GN=Os03g0274000 PE=4 SV=1	0.719386	0.473305	0.47707	-0.475161	-1.07916	-1.06773
	Q10NC7	Os03g0274000 protein; Oxysterol-binding protein, expressed ; Belongs to the OSBP family	0.719386	0.473305	0.47707	-0.475161	-1.07916	-1.06773
	A0A0P0VW37	Os03g0277500 protein	1.00561	1.97943	0.721007	0.00807294	0.985085	-0.471916
	A0A0P0VWQ0	Os03g0278000 protein (Fragment) OS=Oryza sativa subsp. japonica OX=39947 GN=Os03g0278000 PE=4 SV=1	0.829516	0.500657	0.545493	-0.269659	-0.998105	-0.874367
	Q8W3J0	Os03g0278000 protein; RmlD substrate binding domain containing protein, expressed; UDP-glucuronic acid decarboxylase; cDNA clone:006-303-H02, full insert sequence; cDNA clone:J023132F05, full insert sequence	0.556216	0.610133	0.691961	-0.846283	-0.712804	-0.531237
	Q0DSZ9	Os03g0278300 protein (Fragment) OS=Oryza sativa subsp. japonica OX=39947 GN=Os03g0278300 PE=4 SV=1	1.51208	1.38899	1.47163	0.596534	0.474033	0.557419
	A0A0P0VWN2	Os03g0278300 protein (Fragment) OS=Oryza sativa subsp. japonica OX=39947 GN=Os03g0278300 PE=4 SV=1	1.51208	1.38899	1.47163	0.596534	0.474033	0.557419
	Q0DSY0	Os03g0281600 protein ; Belongs to the cation transport ATPase (P-type) (TC 3.A.3) family	0.418458	0.790573	1.27021	-1.25685	-0.339029	0.345061
	Q10N19	Os03g0285900 protein; RNA recognition motif family protein, expressed	0.941707	1.00271	1.32614	-0.0866492	0.00390816	0.407237
	A0A0P0VX19	Os03g0293500 protein (Fragment) OS=Oryza sativa subsp. japonica OX=39947 GN=Os03g0293500 PE=4 SV=1	1.21173	1.54452	1.52332	0.277073	0.627161	0.607215
	A0A0N7KH34	Os03g0294900 protein; Ubiquitin-activating enzyme E1 3, putative, expressed; cDNA clone:J013129J22, full insert sequence ; Belongs to the ubiquitin-activating E1 family	0.882745	1.14007	1.26509	-0.179931	0.18912	0.339241
	A0A0P0VX70	Os03g0298400 protein (Fragment) OS=Oryza sativa subsp. japonica OX=39947 GN=Os03g0298400 PE=3 SV=1	1.03333	0.953616	0.918551	0.0472999	-0.0685193	-0.122568
	Q10MP7	Os03g0300400 protein; Pathogenesis-related protein 1, putative, expressed; cDNA clone:J023127E15, full insert sequence ; Belongs to the BetVI family	0.881442	0.543506	0.614605	-0.182062	-0.879633	-0.702269
	Q10MC6	Os03g0314100 protein; Pre-mRNA splicing factor ATP-dependent RNA helicase, putative, expressed; cDNA clone:J013000K17, full insert sequence	0.914126	0.851761	1.18719	-0.129534	-0.231479	0.247555
	Q0DSD6	Os03g0315800 protein	0.545539	1.56673	1.95052	-0.874245	0.647757	0.963862
	A0A0P0VWS3	Os03g0315800 protein (Fragment) OS=Oryza sativa subsp. japonica OX=39947 GN=Os03g0315800 PE=4 SV=1	0.940364	1.27094	3.06718	-0.0887095	0.345899	1.61691
	Q0DSC3	Os03g0320100 protein	1.9514	2.76294	0.062661	0.964507	1.4662	-3.99629
	A0A0P0VX12	Os03g0333300 protein (Fragment) OS=Oryza sativa subsp. japonica OX=39947 GN=Os03g0333300 PE=4 SV=1	0.0683852	0.961894	0.467501	-3.87017	-0.0560497	-1.09696
	A0A0P0VX34	Os03g0333300 protein (Fragment) OS=Oryza sativa subsp. japonica OX=39947 GN=Os03g0333300 PE=4 SV=1	0.0787817	0.93041	0.370156	-3.666	-0.104061	-1.43379
	Q10LV7	Os03g0333400 protein; Possible Photosystem II reaction center Psb27 protein, putative, expressed	1.47216	1.79679	2.9806	0.557934	0.845424	1.5756
	Q10LT8	Os03g0335300 protein; Vacuolar sorting receptor 1, putative, expressed; cDNA clone:J013000C17, full insert sequence; cDNA clone:J023133A05, full insert sequence	0.256043	0.556764	0.472297	-1.96554	-0.844863	-1.08223
	Q0DS36	Os03g0336100 protein	0.90228	1.42975	0.59189	-0.148354	0.515765	-0.7566
	A0A0P0VX85	Os03g0338000 protein; Alanine-glyoxylate aminotransferase 2, mitochondrial, putative, expressed; Os03g0338000 protein ; Belongs to the class-III pyridoxal-phosphate-dependent aminotransferase family	0.579241	0.497603	1.01924	-0.787764	-1.00693	0.0274906
	A0A0P0VY50	Os03g0339300 protein OS=Oryza sativa subsp. japonica OX=39947 GN=Os03g0339300 PE=3 SV=1	2.63432	0.954296	1.11408	1.39743	-0.0674914	0.155848
	Q0DRZ2	Os03g0344100 protein OS=Oryza sativa subsp. japonica OX=39947 GN=Os03g0344100 PE=4 SV=1	1.63321	1.24382	1.78236	0.707706	0.314773	0.833786
	A0A0N7KH91	Os03g0345700 protein; Heavy metal-associated domain containing protein, expressed	0.599529	1.06337	0.926814	-0.738098	0.0886483	-0.109649
	A0A0P0VXC6	Os03g0347200 protein (Fragment) OS=Oryza sativa subsp. japonica OX=39947 GN=Os03g0347200 PE=4 SV=1	1.77327	1.01422	1.74011	0.826412	0.020367	0.799178
	A0A0P0VXC8	Os03g0347200 protein (Fragment) OS=Oryza sativa subsp. japonica OX=39947 GN=Os03g0347200 PE=4 SV=1	1.77327	1.01422	1.74011	0.826412	0.020367	0.799178
	Q0DRW2	Os03g0350100 protein (Fragment) OS=Oryza sativa subsp. japonica OX=39947 GN=Os03g0350100 PE=4 SV=1	0.58324	0.445894	0.207876	-0.777838	-1.16523	-2.2662
	Q10LE6	Os03g0353333 protein	1.02311	0.796343	0.873987	0.0329581	-0.328537	-0.194316
	Q0DRT9	Os03g0355600 protein	1.30474	1.32442	1.09762	0.383762	0.405366	0.134378
	A0A0P0VXI9	Os03g0355600 protein (Fragment) OS=Oryza sativa subsp. japonica OX=39947 GN=Os03g0355600 PE=4 SV=1	1.34602	1.70693	0.538407	0.428705	0.771405	-0.89323
	A0A0P0VXK2	Os03g0355600 protein (Fragment) OS=Oryza sativa subsp. japonica OX=39947 GN=Os03g0355600 PE=4 SV=1	1.34602	1.70693	0.538407	0.428705	0.771405	-0.89323
	A0A0N7KHA0	Os03g0355600 protein (Fragment) OS=Oryza sativa subsp. japonica OX=39947 GN=Os03g0355600 PE=4 SV=1	1.34602	1.70693	0.538407	0.428705	0.771405	-0.89323
	A0A0P0VYG1	Os03g0356700 protein (Fragment) OS=Oryza sativa subsp. japonica OX=39947 GN=Os03g0356700 PE=4 SV=1	0.778923	0.874744	1.07985	-0.360447	-0.193067	0.110826
	C7IZX5	Os03g0359100 protein	0.919925	0.668249	0.930726	-0.120411	-0.581542	-0.103572
	A0A0P0VYG4	Os03g0359100 protein (Fragment) OS=Oryza sativa subsp. japonica OX=39947 GN=Os03g0359100 PE=4 SV=1	0.919925	0.668249	0.930726	-0.120411	-0.581542	-0.103572
	Q0DRI8	Os03g0379500 protein	0.757806	1.11828	1.02841	-0.4001	0.161287	0.0404163
	Q0DRH6	Os03g0383800 protein (Fragment) OS=Oryza sativa subsp. japonica OX=39947 GN=Os03g0383800 PE=4 SV=1	0.0704315	0.4968	0.42311	-3.82763	-1.00926	-1.2409
	A0A0P0VY62	Os03g0383800 protein (Fragment) OS=Oryza sativa subsp. japonica OX=39947 GN=Os03g0383800 PE=4 SV=1	1.02548	0.888497	1.21025	0.0363054	-0.170562	0.275302
	Q7XXQ9	Os03g0390700 protein; Putative transthyretin, having alternative splicing products; Transthyretin family protein, expressed; cDNA clone:J033133F17, full insert sequence	0.511434	0.896056	0.204796	-0.967379	-0.158339	-2.28774
	Q0DRB3	Os03g0399800 protein	2.02586	1.54185	2.09949	1.01854	0.624659	1.07004
	A0A0P0VYH2	Os03g0401300 protein (Fragment) OS=Oryza sativa subsp. japonica OX=39947 GN=Os03g0401300 PE=3 SV=1	0.747906	0.98069	0.834291	-0.419072	-0.0281303	-0.261377
	A0A0P0VYG9	Os03g0401300 protein (Fragment) OS=Oryza sativa subsp. japonica OX=39947 GN=Os03g0401300 PE=4 SV=1	0.872077	1.25164	1.40913	-0.197472	0.323825	0.494804
	A0A0P0VZB8	Os03g0405500 protein (Fragment) OS=Oryza sativa subsp. japonica OX=39947 GN=Os03g0405500 PE=4 SV=1	0.718151	0.617372	0.517225	-0.477641	-0.695789	-0.951137
	A0A0P0VYY3	Os03g0426900 protein (Fragment) OS=Oryza sativa subsp. japonica OX=39947 GN=Os03g0426900 PE=3 SV=1	0.862051	1.04534	1.22741	-0.214154	0.0639768	0.295612
	A0A0P0VZX4	Os03g0441500 protein (Fragment) OS=Oryza sativa subsp. japonica OX=39947 GN=Os03g0441500 PE=4 SV=1	1.71612	1.50603	0.970763	0.779149	0.590753	-0.0428095
	A0A0P0W096	Os03g0569900 protein (Fragment) OS=Oryza sativa subsp. japonica OX=39947 GN=Os03g0569900 PE=4 SV=1	1.18732	1.49973	1.35804	0.247711	0.584703	0.441523
	A0A0P0W000	Os03g0596900 protein OS=Oryza sativa subsp. japonica OX=39947 GN=Os03g0596900 PE=4 SV=1	0.91824	0.852195	1.24454	-0.123057	-0.230745	0.315611
	Q10H87	Os03g0597600 protein; Transposon protein, putative, unclassified, expressed; cDNA clone:J023020F03, full insert sequence	1.77013	1.20284	1.10977	0.823857	0.266444	0.150264
	Q6AV32	Os03g0618300 protein; Oxidoreductase, 2OG-Fe oxygenase family protein, expressed; Putative oxidoreductase; cDNA clone:J033026A10, full insert sequence ; Belongs to the iron/ascorbate-dependent oxidoreductase family	2.53663	0.335426	0.86426	1.34291	-1.57593	-0.210463
	A0A0N7KHQ4	Os03g0645100 protein (Fragment) OS=Oryza sativa subsp. japonica OX=39947 GN=Os03g0645100 PE=4 SV=1	0.890345	0.90318	1.02928	-0.167564	-0.146914	0.0416303
	A0A0P0W0N2	Os03g0645100 protein (Fragment) OS=Oryza sativa subsp. japonica OX=39947 GN=Os03g0645100 PE=4 SV=1	0.890345	0.90318	1.02928	-0.167564	-0.146914	0.0416303
	A0A0P0W0Q4	Os03g0648400 protein (Fragment) OS=Oryza sativa subsp. japonica OX=39947 GN=Os03g0648400 PE=4 SV=1	0.46453	0.266898	0.838606	-1.10616	-1.90564	-0.253935
	A0A0P0W1E1	Os03g0648900 protein OS=Oryza sativa subsp. japonica OX=39947 GN=Os03g0648900 PE=4 SV=1	0.153261	1.09737	0.418698	-2.70594	0.134048	-1.25602
	A0A0P0W1R4	Os03g0655700 protein (Fragment) OS=Oryza sativa subsp. japonica OX=39947 GN=Os03g0655700 PE=4 SV=1	0.98359	0.834753	0.923706	-0.0238712	-0.260578	-0.114494
	A0A0P0W1B6	Os03g0661600 protein; P21 protein, putative, expressed; Putative antifungal zeamatin-like protein; Putative pathogenesis-related thaumatin-like protein; cDNA clone:001-018-D06, full insert sequence	1.0081	1.12675	1.34799	0.0116388	0.172164	0.430807
	Q0DPU1	Os03g0663500 protein	0.495134	0.849462	1.43708	-1.01411	-0.235379	0.523139
	Q75H96	Os03g0666200 protein; Pleckstriny domain-containing protein, putative, expressed; Putative PH domain containing protein	0.639813	0.65203	0.37131	-0.644277	-0.616989	-1.4293
	A0A0P0W1P1	Os03g0669100 protein OS=Oryza sativa subsp. japonica OX=39947 GN=Os03g0669100 PE=4 SV=1	0.99374	1.67744	1.49561	-0.00905987	0.746257	0.58073
	B9FP52	Os03g0669100 protein OS=Oryza sativa subsp. japonica OX=39947 GN=Os03g0669100 PE=4 SV=1	0.99374	1.67744	1.49561	-0.00905987	0.746257	0.58073
	A0A0P0W1Y6	Os03g0670700 protein OS=Oryza sativa subsp. japonica OX=39947 GN=Os03g0670700 PE=4 SV=1	0.670352	0.593661	0.55412	-0.57701	-0.752288	-0.851731
	A0A0P0W1U8	Os03g0670700 protein OS=Oryza sativa subsp. japonica OX=39947 GN=Os03g0670700 PE=4 SV=1	0.670352	0.593661	0.55412	-0.57701	-0.752288	-0.851731
	Q10FE7	Os03g0670700 protein; Retrotransposon protein, putative, Ty1-copia subclass, expressed	0.670352	0.593661	0.55412	-0.57701	-0.752288	-0.851731
	C7J044	Os03g0673100 protein	0.445988	0.296927	0.556225	-1.16492	-1.75182	-0.846259
	Q10F11	Os03g0685600 protein; Vegetatible incompatibility protein HET-E-1, putative, expressed; cDNA clone:J033024B20, full insert sequence	0.96506	0.889403	1.35299	-0.0513091	-0.16909	0.436149
	Q6AV57	Os03g0691400 protein; Putative thioesterase family protein; Thioesterase family protein, putative, expressed; cDNA clone:J023084L19, full insert sequence	1.05427	1.54735	3.25078	0.0762443	0.629804	1.70079
	Q851K9	Os03g0694900 protein; Putative valyl tRNA synthetase; Valyl-tRNA synthetase, putative, expressed ; Belongs to the class-I aminoacyl-tRNA synthetase family	0.819203	0.925812	1.10251	-0.287707	-0.11121	0.140792
	A0A0P0W1W2	Os03g0701000 protein (Fragment) OS=Oryza sativa subsp. japonica OX=39947 GN=Os03g0701000 PE=4 SV=1	0.826565	0.618566	0.874014	-0.2748	-0.693	-0.194271
	A0A0P0W1U0	Os03g0703000 protein (Fragment) OS=Oryza sativa subsp. japonica OX=39947 GN=Os03g0703000 PE=3 SV=1	0.858376	0.917865	1.16891	-0.220318	-0.123645	0.22516
	A0A0P0W1U9	Os03g0703100 protein (Fragment) OS=Oryza sativa subsp. japonica OX=39947 GN=Os03g0703100 PE=3 SV=1	1.14248	0.995399	1.60441	0.192163	-0.00665342	0.68204
	A0A0P0W2H2	Os03g0703100 protein (Fragment) OS=Oryza sativa subsp. japonica OX=39947 GN=Os03g0703100 PE=3 SV=1	1.14248	0.995399	1.60441	0.192163	-0.00665342	0.68204
	Q10E03	Os03g0712300 protein; Ubiquitin-conjugating enzyme family protein, expressed; cDNA clone:J023038L10, full insert sequence ; Belongs to the ubiquitin-conjugating enzyme family	2.00008	1.83288	2.51817	1.00006	0.874111	1.33237
	A0A0N7KHX7	Os03g0712700 protein (Fragment) OS=Oryza sativa subsp. japonica OX=39947 GN=Os03g0712700 PE=4 SV=1	0.889289	0.965092	1.1706	-0.169275	-0.0512621	0.227246
	A0A0P0W241	Os03g0712700 protein OS=Oryza sativa subsp. japonica OX=39947 GN=Os03g0712700 PE=4 SV=1	0.659424	0.511533	0.682817	-0.600722	-0.967101	-0.550429
	Q9AUQ4	Os03g0712700 protein; Phosphoglucomutase; Phosphoglucomutase, cytoplasmic 2, putative, expressed; cDNA clone:J023019M17, full insert sequence ; Belongs to the phosphohexose mutase family	0.82598	0.858977	1.01238	-0.275821	-0.219308	0.0177531
	A0A0P0W251	Os03g0713400 protein (Fragment) OS=Oryza sativa subsp. japonica OX=39947 GN=Os03g0713400 PE=4 SV=1	0.935644	0.885205	0.680761	-0.0959685	-0.175916	-0.554781
	A0A0P0W348	Os03g0713400 protein (Fragment) OS=Oryza sativa subsp. japonica OX=39947 GN=Os03g0713400 PE=4 SV=1	1.03187	0.904959	0.78903	0.0452573	-0.144076	-0.341848
	A0A0P0W308	Os03g0720300 protein (Fragment) OS=Oryza sativa subsp. japonica OX=39947 GN=Os03g0720300 PE=4 SV=1	0.569298	0.833818	0.852755	-0.812744	-0.262195	-0.229796
	Q7XXR0	Os03g0744600 protein; Stem-specific protein TSJT1, putative, expressed; cDNA clone:J013037C05, full insert sequence	0.677911	0.927641	0.929377	-0.560833	-0.108362	-0.105664
	A0A0N7KI20	Os03g0749300 protein (Fragment) OS=Oryza sativa subsp. japonica OX=39947 GN=Os03g0749300 PE=4 SV=1	1.24074	1.36388	1.51235	0.311198	0.44772	0.596791
	A0A0P0W356	Os03g0756700 protein	2.30307	0.993836	0.457561	1.20356	-0.00892025	-1.12796
	Q0DN24	Os03g0780500 protein OS=Oryza sativa subsp. japonica OX=39947 GN=Os03g0780500 PE=4 SV=1	0.893305	0.784158	0.806285	-0.162776	-0.350784	-0.310637
	Q0DMV6	Os03g0790900 protein (Fragment) OS=Oryza sativa subsp. japonica OX=39947 GN=Os03g0790900 PE=4 SV=1	0.896941	0.849226	1.20469	-0.156915	-0.23578	0.268666
	A0A0P0W4P0	Os03g0790900 protein (Fragment) OS=Oryza sativa subsp. japonica OX=39947 GN=Os03g0790900 PE=4 SV=1	0.92973	0.998464	1.20417	-0.105117	-0.00221741	0.268037
	A0A0P0W4J1	Os03g0790900 protein (Fragment) OS=Oryza sativa subsp. japonica OX=39947 GN=Os03g0790900 PE=4 SV=1	0.987045	1.03243	1.11954	-0.0188126	0.0460476	0.162903
	A0A0P0W429	Os03g0790900 protein (Fragment) OS=Oryza sativa subsp. japonica OX=39947 GN=Os03g0790900 PE=4 SV=1	0.987045	1.03243	1.11954	-0.0188126	0.0460476	0.162903
	Q7Y1I5	Os03g0796501 protein; Putative 60S ribosomal protein L1	0.747268	1.14708	1.49374	-0.420303	0.197969	0.578927
	Q84SZ1	Os03g0803000 protein; Synaptobrevin-like protein; Vesicle-associated membrane protein 724, putative, expressed ; Belongs to the synaptobrevin family	0.769797	0.769392	0.955943	-0.37745	-0.378209	-0.0650031
	A0A0P0W4K0	Os03g0807700 protein (Fragment) OS=Oryza sativa subsp. japonica OX=39947 GN=Os03g0807700 PE=4 SV=1	0.832603	1.08409	1.39357	-0.2643	0.116487	0.478789
	A0A0P0W4M9	Os03g0810600 protein (Fragment) OS=Oryza sativa subsp. japonica OX=39947 GN=Os03g0810600 PE=4 SV=1	0.778241	0.825941	0.837569	-0.361711	-0.275889	-0.255721
	A0A0P0W4W6	Os03g0810600 protein (Fragment) OS=Oryza sativa subsp. japonica OX=39947 GN=Os03g0810600 PE=4 SV=1	0.778241	0.825941	0.837569	-0.361711	-0.275889	-0.255721
	A0A0P0W4M8	Os03g0814600 protein; Putative prohibitin; SPFH domain/Band 7 family protein	0.606713	0.855545	0.368555	-0.720914	-0.225084	-1.44005
	A0A0P0W573	Os03g0815200 protein (Fragment) OS=Oryza sativa subsp. japonica OX=39947 GN=Os03g0815200 PE=4 SV=1	0.934471	0.908636	1.05573	-0.0977782	-0.138226	0.0782466
	A0A0P0W4Q0	Os03g0815200 protein (Fragment) OS=Oryza sativa subsp. japonica OX=39947 GN=Os03g0815200 PE=4 SV=1	0.981312	0.932955	1.11636	-0.0272156	-0.100121	0.158801
	Q852B4	Os03g0823700 protein; Ras-related GTP-binding protein; Ras-related protein Rab11A, putative, expressed; cDNA clone:006-303-B12, full insert sequence	1.32569	1.06219	1.8609	0.406738	0.08704	0.895999
	Q0DM69	Os03g0825400 protein	0.532887	0.845991	0.589042	-0.908098	-0.241285	-0.763557
	A0A0P0W5N0	Os03g0827700 protein (Fragment) OS=Oryza sativa subsp. japonica OX=39947 GN=Os03g0827700 PE=4 SV=1	0.610531	1.16338	1.78547	-0.711862	0.218324	0.836301
	Q850Z8	Os03g0831500 protein; Phosphoribosylformylglycinamidine cyclo-ligase,chloroplast/mitochondrial, putative, expressed; Putative 5'-phosphoribosyl-5-aminoimidazole synthetase; cDNA clone:J033031B01, full insert sequence	0.82379	1.06616	1.30318	-0.279651	0.0924236	0.38204
	Q851A2	Os03g0831800 protein; Putative coat protein complex II (COPII) component; Putative uncharacterized protein OSJNBa0078D06.24; SEC13-related protein, putative, expressed; cDNA clone:J033132M13, full insert sequence ; Belongs to the WD repeat SEC13 family	0.767375	1.21881	0.891158	-0.381996	0.285469	-0.166246
	A0A0P0W5A5	Os03g0833900 protein OS=Oryza sativa subsp. japonica OX=39947 GN=Os03g0833900 PE=4 SV=1	0.579947	1.09905	0.978038	-0.786007	0.13626	-0.0320374
	A0A0P0W559	Os03g0835600 protein (Fragment) OS=Oryza sativa subsp. japonica OX=39947 GN=Os03g0835600 PE=4 SV=1	1.12526	1.41404	1.85072	0.170265	0.499824	0.888088
	Q75LJ7	Os03g0836200 protein; Putative RNA binding protein; RNA recognition motif family protein, expressed; cDNA clone:001-015-G03, full insert sequence; cDNA clone:J013095N17, full insert sequence; cDNA clone:J033031E20, full insert sequence	1.47947	1.27454	1.5726	0.565085	0.349979	0.65315
[truncated: 1,512 more rows]

## Sheet: Pi
	gene_symbol	log2FoldChange	pvalue	diffexpressed	delabel
649	A0A0P0XD18	9.83	2e-50	UP	A0A0P0XD18
2901	Q7XIU5	5.79	2.58e-08	UP	Q7XIU5
781	A0A0P0Y3X8	5.43	2.02e-11	UP	A0A0P0Y3X8
717	A0A0P0XQE7	5.31	2e-50	UP	A0A0P0XQE7
2390	Q6K6A7	4.96	1.38e-10	UP	Q6K6A7
1645	Q2QX45	4.79	8.55e-07	UP	Q2QX45
1776	Q53P85	4.79	8.55e-07	UP	Q53P85
3193	Q8L3W2	4.69	2e-50	UP	Q8L3W2
690	A0A0P0XJD2	4.58	2.49e-06	UP	A0A0P0XJD2
2498	Q6YZ99	4.57	4.58e-09	UP	Q6YZ99
2500	Q6YZA4	4.57	4.58e-09	UP	Q6YZA4
2501	Q6YZA6	4.57	4.58e-09	UP	Q6YZA6
2510	Q6YZY5	4.57	4.58e-09	UP	Q6YZY5
1610	Q2QNT1	4.46	8.33e-10	UP	Q2QNT1
2473	Q6YVY0	4.34	0.000255374	UP	Q6YVY0
1928	Q5W659	4.21	0.00760673	UP	Q5W659
2200	Q6ATW6	4.21	0.00760673	UP	Q6ATW6
2379	Q6K5X1	4.21	0.00760673	UP	Q6K5X1
3329	Q941W1	4.21	0.00760673	UP	Q941W1
791	A0A0P0Y6L9	4.17	0.000766971	UP	A0A0P0Y6L9
39	A0A0N7KI36	4.1	0.00014498	UP	A0A0N7KI36
1450	Q10ET8	4.1	0.00014498	UP	Q10ET8
706	A0A0P0XN12	4.02	0.00228587	UP	A0A0P0XN12
9	A0A0N7KDI2	3.98	2.62e-05	UP	A0A0N7KDI2
3122	Q8GTK1	3.97	0.000128829	UP	Q8GTK1
588	A0A0P0X635	3.9	0.00227977	UP	A0A0P0X635
2454	Q6YTM0	3.9	0.00227977	UP	Q6YTM0
2691	Q6ZL66	3.9	0.00227977	UP	Q6ZL66
2632	Q6ZG42	3.84	0.00271931	UP	Q6ZG42
2236	Q6EPT1	3.8	4.56e-07	UP	Q6EPT1
520	A0A0P0WTM4	3.79	0.000144342	UP	A0A0P0WTM4
2114	Q69K64	3.79	0.000144342	UP	Q69K64
3427	Q9FVZ9	3.7	0.00317008	UP	Q9FVZ9
1713	Q337C4	3.66	0.000185941	UP	Q337C4
580	A0A0P0X550	3.62	0.000135909	UP	A0A0P0X550
2407	Q6K8R2	3.62	0.00121417	UP	Q6K8R2
3140	Q8H3C9	3.62	0.000135909	UP	Q8H3C9
517	A0A0P0WT04	3.47	8.1e-06	UP	A0A0P0WT04
3041	Q84MP7	3.45	6.17e-06	UP	Q84MP7
3173	Q8H7Y8	3.45	6.17e-06	UP	Q8H7Y8
516	A0A0P0WT03	3.35	4.81e-05	UP	A0A0P0WT03
1579	Q2QLL6	3.35	0.0023058	UP	Q2QLL6
647	A0A0P0XCR2	3.33	0.000804915	UP	A0A0P0XCR2
2523	Q6Z1C0	3.33	0.000804915	UP	Q6Z1C0
2902	Q7XIV4	3.25	1.83e-07	UP	Q7XIV4
1773	Q53NP8	3.18	0.000449184	UP	Q53NP8
2054	Q65X78	2.93	0.000785309	UP	Q65X78
2497	Q6YZ97	2.93	0.0378569	UP	Q6YZ97
2499	Q6YZA1	2.93	0.0378569	UP	Q6YZA1
2511	Q6YZZ2	2.93	0.0378569	UP	Q6YZZ2
685	A0A0P0XJ88	2.91	0.00418701	UP	A0A0P0XJ88
1561	Q10RM2	2.91	0.00418701	UP	Q10RM2
2350	Q6K258	2.91	0.00418701	UP	Q6K258
2028	Q652Q1	2.9	0.0260603	UP	Q652Q1
1761	Q53LC7	2.85	1.78e-06	UP	Q53LC7
1730	Q33BK6	2.84	0.000105503	UP	Q33BK6
828	A0A0P0YCG8	2.81	0.0117097	UP	A0A0P0YCG8
2112	Q69JW2	2.54	0.00693492	UP	Q69JW2
2725	Q75IA5	2.49	0.00622468	UP	Q75IA5
34	A0A0N7KHX3	2.47	0.0149211	UP	A0A0N7KHX3
3148	Q8H4E4	2.45	5.86e-06	UP	Q8H4E4
3314	Q8W425	2.42	4.15e-05	UP	Q8W425
2624	Q6ZFI6	2.41	0.00433853	UP	Q6ZFI6
2878	Q7XDY9	2.37	0.00651622	UP	Q7XDY9
1348	Q0JBZ3	2.31	0.0309256	UP	Q0JBZ3
3271	Q8S3P3	2.25	7.7e-11	UP	Q8S3P3
577	A0A0P0X410	2.23	0.015427	UP	A0A0P0X410
3388	Q9AS12	2.2	1.46e-06	UP	Q9AS12
1171	Q0DHQ1	2.07	0.215944	NO	NA
2735	Q75IS1	2.07	5.61e-09	UP	Q75IS1
1163	Q0DGB3	1.97	0.106758	NO	NA
3472	Q9LX04	1.96	0.000981658	UP	Q9LX04
96	A0A0N7KSB1	1.95	0.0463053	UP	A0A0N7KSB1
2168	Q69V11	1.92	0.00155452	UP	Q69V11
1733	Q35322	1.88	0.0598956	NO	NA
2841	Q7JAI4	1.88	0.0598956	NO	NA
12	A0A0N7KF87	1.83	0.00638607	UP	A0A0N7KF87
244	A0A0P0VIN6	1.83	0.00638607	UP	A0A0P0VIN6
2255	Q6ESQ0	1.82	0.144766	NO	NA
2270	Q6EU94	1.81	0.00324589	UP	Q6EU94
2964	Q7XSQ9	1.81	0.00324589	UP	Q7XSQ9
3489	Q9SXF8	1.81	0.00324589	UP	Q9SXF8
2296	Q6H443	1.79	0.0109521	UP	Q6H443
439	A0A0P0WF51	1.76	0.00624567	UP	A0A0P0WF51
2980	Q7XTT4	1.76	0.00624567	UP	Q7XTT4
901	B7FAN0	1.74	0.00914721	UP	B7FAN0
324	A0A0P0VXU6	1.72	3.44e-05	UP	A0A0P0VXU6
614	A0A0P0X9R7	1.72	3.44e-05	UP	A0A0P0X9R7
615	A0A0P0X9S3	1.72	3.44e-05	UP	A0A0P0X9S3
1473	Q10KW1	1.72	3.44e-05	UP	Q10KW1
1893	Q5U1Q1	1.72	3.44e-05	UP	Q5U1Q1
2444	Q6UU25	1.7	2.23e-06	UP	Q6UU25
1888	Q5U1F8	1.69	0.00660619	UP	Q5U1F8
1891	Q5U1G3	1.69	0.00660619	UP	Q5U1G3
3474	Q9MAX6	1.69	0.0160996	UP	Q9MAX6
398	A0A0P0W8S0	1.68	0.0059696	UP	A0A0P0W8S0
2097	Q67X81	1.68	0.239792	NO	NA
837	A2ZNT5	1.66	0.0139489	UP	A2ZNT5
2808	Q7F757	1.66	0.0139489	UP	Q7F757
2809	Q7F757-2	1.66	0.0139489	UP	Q7F757-2
1833	Q5N801	1.65	0.0217724	UP	Q5N801
2885	Q7XHB1	1.64	1.69e-06	UP	Q7XHB1
1038	P31674	1.63	0.00363049	UP	P31674
3091	Q851P5	1.63	0.00363049	UP	Q851P5
533	A0A0P0WVP5	1.61	0.0223527	UP	A0A0P0WVP5
1945	Q5Z4M1	1.61	0.0223527	UP	Q5Z4M1
1689	Q2R6H4	1.57	0.000517606	UP	Q2R6H4
1196	Q0DKY6	1.54	0.000145102	UP	Q0DKY6
3197	Q8L5K0	1.54	0.0530099	NO	NA
910	B9FCW0	1.52	0.0658434	NO	NA
3286	Q8S857	1.52	6.96e-08	UP	Q8S857
1315	Q0J722	1.5	0.0184666	UP	Q0J722
796	A0A0P0Y832	1.49	0.00408881	UP	A0A0P0Y832
1828	Q5N7W3	1.48	0.145805	NO	NA
3189	Q8H936	1.47	0.119667	NO	NA
171	A0A0P0V5S4	1.46	0.00355319	UP	A0A0P0V5S4
293	A0A0P0VT87	1.46	3.42e-07	UP	A0A0P0VT87
526	A0A0P0WUM7	1.46	3.42e-07	UP	A0A0P0WUM7
810	A0A0P0YAX3	1.46	0.183736	NO	NA
814	A0A0P0YB77	1.46	0.183736	NO	NA
1958	Q5Z800	1.45	0.0886118	NO	NA
2069	Q65XR9	1.44	0.267652	NO	NA
2177	Q69X22	1.44	0.267652	NO	NA
3322	Q93WY5	1.43	0.0222862	UP	Q93WY5
420	A0A0P0WC10	1.42	0.241828	NO	NA
422	A0A0P0WCK4	1.42	0.241828	NO	NA
2816	Q7F8Y1	1.42	0.241828	NO	NA
2472	Q6YVW0	1.41	0.00469611	UP	Q6YVW0
99	A0A0N7KST9	1.4	0.00439724	UP	A0A0N7KST9
326	A0A0P0VY50	1.4	0.000376505	UP	A0A0P0VY50
933	C7IZT8	1.4	0.00439724	UP	C7IZT8
1869	Q5QNM7	1.4	0.00439724	UP	Q5QNM7
1887	Q5U1F7	1.4	0.00439724	UP	Q5U1F7
1890	Q5U1G2	1.4	0.00439724	UP	Q5U1G2
1894	Q5U1Q2	1.4	0.000376505	UP	Q5U1Q2
1953	Q5Z7J7	1.4	0.00439724	UP	Q5Z7J7
2239	Q6ER49	1.4	0.00439724	UP	Q6ER49
2925	Q7XMP4	1.4	0.00439724	UP	Q7XMP4
391	A0A0P0W6L8	1.39	0.00071327	UP	A0A0P0W6L8
1491	Q10LW5	1.39	0.0454613	UP	Q10LW5
1528	Q10NH4	1.39	0.136819	NO	NA
1886	Q5U1F6	1.39	0.0724081	NO	NA
3292	Q8W084	1.39	0.0330482	UP	Q8W084
931	C0L6K1	1.38	0.380717	NO	NA
143	A0A0P0V2C2	1.37	0.00034194	UP	A0A0P0V2C2
982	P0C380	1.37	0.383348	NO	NA
2532	Q6Z2Z4	1.36	0.22335	NO	NA
3049	Q84PB4	1.35	0.217153	NO	NA
3160	Q8H574	1.35	0.0191205	UP	Q8H574
1582	Q2QLS9	1.34	0.00250409	UP	Q2QLS9
2215	Q6AV32	1.34	0.172846	NO	NA
3450	Q9LHW4	1.34	0.0096632	UP	Q9LHW4
1539	Q10P51	1.33	0.353256	NO	NA
1327	Q0J9Q1	1.32	0.0346727	UP	Q0J9Q1
1356	Q0JCX3	1.31	0.0278184	UP	Q0JCX3
1697	Q2RAT1	1.31	0.0287156	UP	Q2RAT1
1398	Q0JKR1	1.3	0.0992048	NO	NA
1471	Q10KU8	1.3	0.0400872	UP	Q10KU8
1763	Q53LW0	1.3	0.000581216	UP	Q53LW0
675	A0A0P0XHN6	1.29	0.215873	NO	NA
2801	Q7F2G3	1.29	0.000144871	UP	Q7F2G3
3018	Q7XZX4	1.29	0.101831	NO	NA
1986	Q5ZBH8	1.28	0.0236551	UP	Q5ZBH8
3105	Q852G4	1.28	0.000399275	UP	Q852G4
191	A0A0P0VAC8	1.27	0.158534	NO	NA
2036	Q654S0	1.27	0.000452573	UP	Q654S0
2797	Q7F1U2	1.27	5.37e-07	UP	Q7F1U2
1672	Q2R1V1	1.26	0.0203526	UP	Q2R1V1
2117	Q69LE4	1.26	0.0303185	UP	Q69LE4
2179	Q69X84	1.26	0.0303185	UP	Q69X84
2439	Q6L5J3	1.26	0.0303185	UP	Q6L5J3
45	A0A0N7KJF0	1.25	0.00155866	UP	A0A0N7KJF0
194	A0A0P0VAX3	1.24	0.214157	NO	NA
2970	Q7XSV2	1.24	2.25e-08	UP	Q7XSV2
59	A0A0N7KKF8	1.23	0.000476723	UP	A0A0N7KKF8
1278	Q0IU89	1.23	0.138016	NO	NA
2388	Q6K685	1.23	0.138016	NO	NA
3419	Q9FTN6	1.23	0.000365284	UP	Q9FTN6
4	A0A0N7KCU3	1.22	0.0926471	NO	NA
5	A0A0N7KCW8	1.22	0.0926471	NO	NA
82	A0A0N7KPF6	1.22	0.0926471	NO	NA
103	A0A0N7KT65	1.22	0.0926471	NO	NA
141	A0A0P0V290	1.22	0.0926471	NO	NA
159	A0A0P0V4B7	1.22	0.0926471	NO	NA
164	A0A0P0V549	1.22	0.0561203	NO	NA
440	A0A0P0WF95	1.22	0.0926471	NO	NA
583	A0A0P0X5A7	1.22	0.0926471	NO	NA
589	A0A0P0X671	1.22	0.0926471	NO	NA
594	A0A0P0X6U9	1.22	0.0926471	NO	NA
654	A0A0P0XDF2	1.22	0.0926471	NO	NA
723	A0A0P0XSR5	1.22	0.0926471	NO	NA
726	A0A0P0XT91	1.22	0.0926471	NO	NA
763	A0A0P0Y0P8	1.22	0.0926471	NO	NA
955	O22080	1.22	0.328274	NO	NA
1108	Q0D3H2	1.22	0.0926471	NO	NA
1115	Q0D4F7	1.22	0.0926471	NO	NA
1123	Q0D5S8	1.22	0.0926471	NO	NA
1124	Q0D5T4	1.22	0.0926471	NO	NA
1273	Q0ITI9	1.22	0.0926471	NO	NA
1317	Q0J7D9	1.22	0.0926471	NO	NA
1368	Q0JEV4	1.22	0.0926471	NO	NA
1973	Q5Z9Q3	1.22	0.0926471	NO	NA
1982	Q5ZAV5	1.22	0.0926471	NO	NA
2034	Q654A0	1.22	0.0926471	NO	NA
2145	Q69SG8	1.22	0.0926471	NO	NA
2201	Q6AUA1	1.22	0.0926471	NO	NA
2294	Q6H3Z1	1.22	0.0926471	NO	NA
2397	Q6K720	1.22	0.0926471	NO	NA
2794	Q7F1L6	1.22	0.0926471	NO	NA
2880	Q7XE14	1.22	0.0926471	NO	NA
2884	Q7XH16	1.22	0.0926471	NO	NA
2887	Q7XHL0	1.22	0.0926471	NO	NA
2930	Q7XN81	1.22	0.0926471	NO	NA
2982	Q7XTU1	1.22	0.0926471	NO	NA
2989	Q7XUI8	1.22	0.0926471	NO	NA
2993	Q7XUP7	1.22	0.000297508	UP	Q7XUP7
3103	Q852A9	1.22	0.0926471	NO	NA
3238	Q8LQN6	1.22	0.0926471	NO	NA
3406	Q9AX68	1.22	0.0561203	NO	NA
904	B9EWG6	1.21	0.120525	NO	NA
917	B9FMH1	1.21	0.120525	NO	NA
3078	Q84VF0	1.21	0.264376	NO	NA
220	A0A0P0VFC8	1.2	0.00982057	UP	A0A0P0VFC8
365	A0A0P0W356	1.2	0.0533595	NO	NA
2060	Q65XE5	1.19	0.046257	UP	Q65XE5
2625	Q6ZFJ3	1.19	0.397313	NO	NA
2626	Q6ZFJ4	1.19	0.397313	NO	NA
2741	Q75K72	1.19	0.0547371	NO	NA
266	A0A0P0VPW9	1.18	0.0921667	NO	NA
1598	Q2QNB0	1.18	0.246476	NO	NA
2185	Q69XZ1	1.18	0.0383295	UP	Q69XZ1
2373	Q6K542	1.18	0.246476	NO	NA
2253	Q6ESK5	1.17	0.174916	NO	NA
662	A0A0P0XF43	1.16	0.130674	NO	NA
857	A3C6G9	1.16	0.018907	UP	A3C6G9
3221	Q8LMW8	1.16	0.000282947	UP	Q8LMW8
2524	Q6Z1G7	1.15	0.021021	UP	Q6Z1G7
2898	Q7XIE9	1.15	0.176373	NO	NA
351	A0A0P0W1T3	1.14	0.108735	NO	NA
1783	Q53RB0	1.14	0.108735	NO	NA
2557	Q6Z6G8	1.14	0.0658937	NO	NA
1149	Q0DCP0	1.13	0.205243	NO	NA
1952	Q5Z7J2	1.13	3.33e-06	UP	Q5Z7J2
2026	Q652P9	1.13	0.111291	NO	NA
2027	Q652Q0	1.13	0.111291	NO	NA
288	A0A0P0VSW3	1.12	0.312008	NO	NA
551	A0A0P0X007	1.12	0.0264368	UP	A0A0P0X007
1143	Q0DAE4	1.12	0.0264368	UP	Q0DAE4
2018	Q651B1	1.12	0.171219	NO	NA
2599	Q6ZBK6	1.12	0.117926	NO	NA
3245	Q8LSQ2	1.12	0.312008	NO	NA
1821	Q5KQJ9	1.11	0.076414	NO	NA
3051	Q84PW3	1.11	0.00187247	UP	Q84PW3
163	A0A0P0V4Q5	1.1	0.0903791	NO	NA
1281	Q0IVD2	1.1	0.0131977	UP	Q0IVD2
1424	Q0JR27	1.1	0.0208184	UP	Q0JR27
2038	Q654T3	1.1	0.143809	NO	NA
3004	Q7XWP9	1.1	0.000460005	UP	Q7XWP9
1741	Q40684	1.09	0.0598016	NO	NA
3166	Q8H5R6	1.09	0.0759276	NO	NA
409	A0A0P0WA64	1.08	0.000201701	UP	A0A0P0WA64
513	A0A0P0WSK4	1.08	0.000201701	UP	A0A0P0WSK4
519	A0A0P0WTA4	1.08	0.000201701	UP	A0A0P0WTA4
1693	Q2RAD9	1.08	0.000201701	UP	Q2RAD9
2351	Q6K268	1.08	0.191824	NO	NA
418	A0A0P0WBK9	1.07	0.259799	NO	NA
1956	Q5Z7N3	1.07	0.0492892	UP	Q5Z7N3
459	A0A0P0WI62	1.06	0.168752	NO	NA
525	A0A0P0WU69	1.06	0.0109345	UP	A0A0P0WU69
1617	Q2QPD1	1.06	0.0747599	NO	NA
2923	Q7XMK5	1.06	0.00134829	UP	Q7XMK5
1006	P14654	1.05	0.00045123	UP	P14654
2471	Q6YVU7	1.05	0.0170372	UP	Q6YVU7
2950	Q7XQZ6	1.05	0.114463	NO	NA
2283	Q6F322	1.04	0.136223	NO	NA
3465	Q9LWE3	1.04	0.321413	NO	NA
866	B7E9D7	1.03	0.0632527	NO	NA
3240	Q8LR50	1.03	0.0389519	UP	Q8LR50
33	A0A0N7KHW1	1.02	0.213785	NO	NA
305	A0A0P0VV85	1.02	0.0698697	NO	NA
360	A0A0P0W2N8	1.02	0.213785	NO	NA
416	A0A0P0WBB0	1.02	0.00366271	UP	A0A0P0WBB0
1208	Q0DRB3	1.02	0.0791958	NO	NA
1628	Q2QSW7	1.02	0.00366271	UP	Q2QSW7
465	A0A0P0WJ51	1.01	0.0208651	UP	A0A0P0WJ51
1056	P41344	1.01	0.0783254	NO	NA
2366	Q6K4J4	1.01	0.016175	UP	Q6K4J4
2897	Q7XIE2	1.01	0.0429165	UP	Q7XIE2
246	A0A0P0VIR6	1	0.0145127	UP	A0A0P0VIR6
617	A0A0P0X9T1	1	0.0367585	UP	A0A0P0X9T1
644	A0A0P0XC11	1	0.17155	NO	NA
859	A9XMT5	1	0.0145127	UP	A9XMT5
1448	Q10E03	1	0.0145127	UP	Q10E03
2156	Q69TI2	1	0.0082914	UP	Q69TI2
2790	Q7EZD2	1	0.17155	NO	NA
1157	Q0DFD6	0.99	0.0341712	UP	Q0DFD6
2007	Q60EH3	0.99	0.0325065	UP	Q60EH3
3365	Q94ED2	0.99	0.0325065	UP	Q94ED2
2043	Q655S1	0.98	0.194787	NO	NA
3144	Q8H3S1	0.98	0.0238415	UP	Q8H3S1
150	A0A0P0V312	0.97	0.0119682	UP	A0A0P0V312
629	A0A0P0XAM0	0.97	0.211817	NO	NA
1156	Q0DFC9	0.97	0.00827554	UP	Q0DFC9
1640	Q2QVK7	0.97	0.025398	UP	Q2QVK7
2428	Q6L500	0.97	0.0118486	UP	Q6L500
3382	Q94LH1	0.97	0.145734	NO	NA
1216	Q0DSC3	0.96	0.230313	NO	NA
1834	Q5N806	0.96	0.176797	NO	NA
2224	Q6AVR6	0.96	0.241811	NO	NA
2916	Q7XLI9	0.96	0.241811	NO	NA
3177	Q8H8C7	0.96	0.0217048	UP	Q8H8C7
3364	Q94E96	0.96	0.0126178	UP	Q94E96
743	A0A0P0XW12	0.95	0.0527135	NO	NA
905	B9EXM2	0.95	0.0601499	NO	NA
924	B9G1J0	0.95	0.199515	NO	NA
2004	Q60E59	0.95	0.126082	NO	NA
2311	Q6H6D2	0.95	0.0285485	UP	Q6H6D2
2320	Q6H7E0	0.95	0.0527135	NO	NA
118	A0A0P0UYM7	0.94	0.273328	NO	NA
1571	Q10SN3	0.94	0.136204	NO	NA
2463	Q6YUH7	0.94	0.0233195	UP	Q6YUH7
3418	Q9FTN5	0.94	2.68e-05	UP	Q9FTN5
765	A0A0P0Y1E8	0.93	0.469022	NO	NA
961	O24230	0.93	0.234345	NO	NA
1844	Q5NAY4	0.93	0.0404592	UP	Q5NAY4
518	A0A0P0WT28	0.92	0.362484	NO	NA
736	A0A0P0XV01	0.92	0.195385	NO	NA
851	A3BLC3	0.92	0.0627792	NO	NA
852	A3BLC3-2	0.92	0.0627792	NO	NA
1768	Q53MW2	0.92	0.419558	NO	NA
2151	Q69TG8	0.92	0.182462	NO	NA
2207	Q6AUG4	0.92	0.0203045	UP	Q6AUG4
2480	Q6YXT5	0.92	0.00847689	UP	Q6YXT5
2559	Q6Z6H8	0.92	0.182462	NO	NA
2705	Q75GU9	0.92	0.272928	NO	NA
3060	Q84R00	0.92	0.263626	NO	NA
3466	Q9LWJ5	0.92	0.362484	NO	NA
720	A0A0P0XR31	0.91	0.000633467	UP	A0A0P0XR31
2807	Q7F731	0.91	0.0139871	UP	Q7F731
2886	Q7XHB3	0.91	0.000633467	UP	Q7XHB3
3422	Q9FU74	0.91	0.343791	NO	NA
3426	Q9FVZ7	0.91	0.0453007	UP	Q9FVZ7
956	O22386	0.9	0.0415588	UP	O22386
957	O22386-2	0.9	0.0415588	UP	O22386-2
1053	P40393	0.9	0.0470045	UP	P40393
2155	Q69TI0	0.9	0.00852374	UP	Q69TI0
2205	Q6AUF8	0.9	0.0470045	UP	Q6AUF8
2285	Q6F332	0.9	0.022587	UP	Q6F332
2352	Q6K2P6	0.9	0.0470045	UP	Q6K2P6
2727	Q75II9	0.9	0.0470045	UP	Q75II9
2769	Q75M17	0.9	0.0470045	UP	Q75M17
3253	Q8RZ83	0.9	0.0470045	UP	Q8RZ83
3509	Q9ZWF5	0.9	0.0415588	UP	Q9ZWF5
8	A0A0N7KDG4	0.89	0.110048	NO	NA
508	A0A0P0WRT9	0.89	0.0359525	UP	A0A0P0WRT9
1035	P29835	0.89	0.00330815	UP	P29835
1155	Q0DFA8	0.89	0.28037	NO	NA
1353	Q0JCT1	0.89	0.0359525	UP	Q0JCT1
1901	Q5VND6	0.89	0.0611512	NO	NA
2312	Q6H6D2-2	0.89	0.0536633	NO	NA
2753	Q75LD8	0.89	0.26169	NO	NA
2775	Q75T45	0.89	0.000141152	UP	Q75T45
2987	Q7XUC9	0.89	9.91e-05	UP	Q7XUC9
661	A0A0P0XF10	0.88	0.106849	NO	NA
1225	Q0DV43	0.88	0.194963	NO	NA
1256	Q0ILB9	0.88	0.140993	NO	NA
1577	Q2EIG9	0.88	0.305462	NO	NA
1578	Q2QLJ8	0.88	0.160684	NO	NA
1729	Q33BE1	0.88	0.305462	NO	NA
1805	Q5JLU1	0.88	0.0866086	NO	NA
2540	Q6Z3Y9	0.88	0.311625	NO	NA
2879	Q7XDZ9	0.88	0.194963	NO	NA
638	A0A0P0XBB0	0.87	0.147261	NO	NA
1127	Q0D6K6	0.87	0.136958	NO	NA
1376	Q0JG30	0.87	0.133292	NO	NA
1765	Q53M10	0.87	0.314319	NO	NA
2245	Q6ERW5	0.87	0.172266	NO	NA
2476	Q6YW78	0.87	0.126557	NO	NA
2745	Q75KR1	0.87	0.10696	NO	NA
3169	Q8H634	0.87	0.314319	NO	NA
3456	Q9LRE9	0.87	0.0512834	NO	NA
255	A0A0P0VLJ4	0.86	0.124735	NO	NA
1466	Q10I42	0.86	0.0613071	NO	NA
2159	Q69TY4	0.86	0.00798381	UP	Q69TY4
2804	Q7F354	0.86	0.140252	NO	NA
3223	Q8LNF2	0.86	0.187273	NO	NA
731	A0A0P0XU09	0.85	0.296694	NO	NA
744	A0A0P0XWH9	0.85	0.471608	NO	NA
1716	Q337E9	0.85	0.471608	NO	NA
1923	Q5VS63	0.85	0.0408113	UP	Q5VS63
2826	Q7FAT9	0.85	0.145813	NO	NA
3373	Q94I34	0.85	0.0955194	NO	NA
140	A0A0P0V1N4	0.84	0.115565	NO	NA
476	A0A0P0WLH4	0.84	0.115565	NO	NA
1492	Q10LW8	0.84	0.0149532	UP	Q10LW8
2180	Q69X86	0.84	0.205937	NO	NA
36	A0A0N7KI05	0.83	0.000496492	UP	A0A0N7KI05
320	A0A0P0VXC6	0.83	0.246648	NO	NA
321	A0A0P0VXC8	0.83	0.246648	NO	NA
998	P0DKK1	0.83	0.0268276	UP	P0DKK1
1482	Q10LJ0	0.83	0.246648	NO	NA
3031	Q84J76	0.83	0.0112532	UP	Q84J76
3061	Q84R32	0.83	0.000496492	UP	Q84R32
1461	Q10H87	0.82	0.204889	NO	NA
2560	Q6Z6L4	0.82	0.0316552	UP	Q6Z6L4
2920	Q7XM15	0.82	0.298042	NO	NA
462	A0A0P0WIJ3	0.81	0.0731505	NO	NA
496	A0A0P0WQ70	0.81	0.11699	NO	NA
714	A0A0P0XPW0	0.81	0.0073646	UP	A0A0P0XPW0
718	A0A0P0XQK6	0.81	0.0073646	UP	A0A0P0XQK6
2785	Q7EY69	0.81	0.40245	NO	NA
1147	Q0DBN4	0.8	0.251757	NO	NA
2279	Q6EUS1	0.8	0.00448868	UP	Q6EUS1
190	A0A0P0VA75	0.79	0.146315	NO	NA
485	A0A0P0WNF0	0.79	0.146315	NO	NA
688	A0A0P0XJA3	0.79	0.16575	NO	NA
1861	Q5QMG3	0.79	0.146315	NO	NA
2011	Q60EQ4	0.79	0.146315	NO	NA
2426	Q6L4X7	0.79	0.20794	NO	NA
2593	Q6ZA06	0.79	0.234242	NO	NA
2666	Q6ZJ18	0.79	0.16575	NO	NA
3504	Q9ZP20	0.79	0.0435656	UP	Q9ZP20
282	A0A0P0VRW1	0.78	0.198025	NO	NA
339	A0A0P0VZX4	0.78	0.372424	NO	NA
705	A0A0P0XMX9	0.78	0.195969	NO	NA
1470	Q10KN9	0.78	0.559875	NO	NA
1906	Q5VPF1	0.78	0.445686	NO	NA
1969	Q5Z9H8	0.78	0.00600274	UP	Q5Z9H8
1970	Q5Z9H9	0.78	0.00600274	UP	Q5Z9H9
2066	Q65XN4	0.78	0.204793	NO	NA
2082	Q67UZ0	0.78	0.195969	NO	NA
2380	Q6K623	0.78	0.128716	NO	NA
2490	Q6YYB3	0.78	0.270333	NO	NA
2675	Q6ZJX3	0.78	0.270333	NO	NA
2676	Q6ZJX4	0.78	0.270333	NO	NA
2677	Q6ZJX8	0.78	0.270333	NO	NA
3215	Q8LJJ2	0.78	0.224425	NO	NA
3259	Q8S091	0.78	0.230931	NO	NA
106	A0A0N7KTP4	0.77	0.0768144	NO	NA
624	A0A0P0XA87	0.77	0.103454	NO	NA
1110	Q0D3Q1	0.77	0.103454	NO	NA
1459	Q10GH8	0.77	0.0983644	NO	NA
1941	Q5WMY1	0.77	0.169378	NO	NA
1957	Q5Z7T4	0.77	0.0424741	UP	Q5Z7T4
2927	Q7XMU7	0.77	0.33432	NO	NA
425	A0A0P0WD08	0.76	0.042325	UP	A0A0P0WD08
2429	Q6L502	0.76	0.132508	NO	NA
2495	Q6YYW3	0.76	0.114776	NO	NA
2644	Q6ZH98	0.76	5.02e-05	UP	Q6ZH98
2890	Q7XHP7	0.76	0.132508	NO	NA
3070	Q84TA8	0.76	0.132508	NO	NA
598	A0A0P0X7J0	0.75	0.204742	NO	NA
1164	Q0DGE4	0.75	0.126292	NO	NA
1409	Q0JMV6	0.75	0.00968892	UP	Q0JMV6
1747	Q42997	0.75	0.00968892	UP	Q42997
1832	Q5N7Z9	0.75	0.126292	NO	NA
2037	Q654S1	0.75	0.00695245	UP	Q654S1
2250	Q6ESF0	0.75	0.121426	NO	NA
2968	Q7XSU8	0.75	0.024394	UP	Q7XSU8
6	A0A0N7KCY0	0.74	0.0105723	UP	A0A0N7KCY0
1227	Q0DV73	0.74	0.134891	NO	NA
1885	Q5TKQ5	0.74	0.119648	NO	NA
2802	Q7F2P0	0.73	0.182524	NO	NA
729	A0A0P0XTT3	0.72	0.0734304	NO	NA
987	P0C491	0.72	0.165274	NO	NA
1243	Q0E2E9	0.72	0.0958224	NO	NA
1262	Q0INM3	0.72	0.0840903	NO	NA
2084	Q67VB8	0.72	0.23322	NO	NA
3244	Q8LRJ4	0.72	0.191895	NO	NA
451	A0A0P0WGN9	0.71	0.144594	NO	NA
1214	Q0DRZ2	0.71	0.14759	NO	NA
1483	Q10LL5	0.71	0.14759	NO	NA
2295	Q6H3Z7	0.71	0.34836	NO	NA
2658	Q6ZIF9	0.71	0.172993	NO	NA
2728	Q75IJ1	0.71	0.128261	NO	NA
2795	Q7F1U0	0.71	0.00379892	UP	Q7F1U0
2967	Q7XSU7	0.71	0.407099	NO	NA
812	A0A0P0YB50	0.7	0.0987782	NO	NA
1245	Q0E2L3	0.7	0.321427	NO	NA
1654	Q2QYK4	0.7	0.463893	NO	NA
1702	Q2RBC6	0.7	0.463893	NO	NA
2478	Q6YXG8	0.7	0.299112	NO	NA
1295	Q0J0P9	0.69	0.487272	NO	NA
1991	Q5ZCC2	0.69	0.538042	NO	NA
1993	Q5ZDH6	0.69	0.346398	NO	NA
2638	Q6ZGP5	0.69	0.266365	NO	NA
2876	Q7XDI5	0.69	0.319054	NO	NA
2934	Q7XPI5	0.69	0.161809	NO	NA
3066	Q84T92	0.69	0.0395906	UP	Q84T92
3145	Q8H3X4	0.69	0.149612	NO	NA
1564	Q10RW9	0.68	0.101989	NO	NA
2235	Q6EPR4	0.68	0.195884	NO	NA
2634	Q6ZG89	0.68	0.343559	NO	NA
2698	Q6ZXK6	0.68	0.0195681	UP	Q6ZXK6
3102	Q852A3	0.68	0.0655191	NO	NA
3116	Q8GSB5	0.68	0.348183	NO	NA
1129	Q0D701	0.67	0.24958	NO	NA
1160	Q0DG27	0.67	0.228534	NO	NA
1560	Q10RI7	0.67	0.0394817	UP	Q10RI7
2010	Q60EM2	0.67	0.285553	NO	NA
2793	Q7F1H3	0.67	0.133636	NO	NA
2854	Q7X8U6	0.67	0.141079	NO	NA
2992	Q7XUP6	0.67	0.120311	NO	NA
3220	Q8LMR3	0.67	0.398284	NO	NA
198	A0A0P0VBP1	0.66	0.14451	NO	NA
514	A0A0P0WSQ4	0.66	0.00610086	UP	A0A0P0WSQ4
818	A0A0P0YBH9	0.66	0.00792019	UP	A0A0P0YBH9
858	A5HEI2	0.66	0.00867155	UP	A5HEI2
986	P0C457	0.66	0.354017	NO	NA
1838	Q5N9F1	0.66	0.152143	NO	NA
1877	Q5SNH5	0.66	0.273427	NO	NA
1917	Q5VRK8	0.66	0.335497	NO	NA
2427	Q6L4Z4	0.66	0.399624	NO	NA
2840	Q7GDU7	0.66	0.00748035	UP	Q7GDU7
3285	Q8S7U3	0.66	0.0946011	NO	NA
902	B9ETE4	0.65	0.272291	NO	NA
1221	Q0DT68	0.65	0.171293	NO	NA
1521	Q10N21	0.65	0.000552374	UP	Q10N21
2315	Q6H713	0.65	0.032525	UP	Q6H713
2334	Q6I544	0.65	0.385064	NO	NA
2412	Q6K9N6	0.65	0.00529423	UP	Q6K9N6
3026	Q7Y1V2	0.65	0.0966481	NO	NA
336	A0A0P0VZ16	0.64	0.303515	NO	NA
1370	Q0JF58	0.64	0.377466	NO	NA
2075	Q67U69	0.64	0.173607	NO	NA
2188	Q69Y99	0.64	0.0231195	UP	Q69Y99
2411	Q6K9C3	0.64	0.207881	NO	NA
2469	Q6YVU3	0.64	0.123751	NO	NA
2470	Q6YVU4	0.64	0.123751	NO	NA
3014	Q7XZG9	0.64	0.210727	NO	NA
438	A0A0P0WF18	0.63	0.0476996	UP	A0A0P0WF18
1128	Q0D6N1	0.63	0.354339	NO	NA
1300	Q0J103	0.63	0.361066	NO	NA
2369	Q6K4P1	0.63	0.172744	NO	NA
2460	Q6YU90	0.63	0.519786	NO	NA
2514	Q6Z058	0.63	0.255812	NO	NA
3190	Q8HCP8	0.63	0.0311668	UP	Q8HCP8
201	A0A0P0VC54	0.62	0.279214	NO	NA
535	A0A0P0WX12	0.62	0.268488	NO	NA
611	A0A0P0X9A3	0.62	0.208528	NO	NA
664	A0A0P0XF80	0.62	0.351796	NO	NA
735	A0A0P0XUY5	0.62	0.351796	NO	NA
805	A0A0P0Y952	0.62	0.0401304	UP	A0A0P0Y952
834	A0A0P0YDB6	0.62	0.0104018	UP	A0A0P0YDB6
1428	Q109K8	0.62	0.351796	NO	NA
1429	Q109L0	0.62	0.351796	NO	NA
1594	Q2QMG7	0.62	0.0642988	NO	NA
1635	Q2QV45	0.62	0.0401304	UP	Q2QV45
2166	Q69UZ3	0.62	0.2452	NO	NA
2167	Q69UZ3-2	0.62	0.2452	NO	NA
2813	Q7F8S5	0.62	0.182515	NO	NA
2935	Q7XPL2	0.62	0.180983	NO	NA
3492	Q9XEA6	0.62	0.0104018	UP	Q9XEA6
483	A0A0P0WN72	0.61	0.00796906	UP	A0A0P0WN72
710	A0A0P0XNS4	0.61	0.40215	NO	NA
1232	Q0DX85	0.61	0.0381437	UP	Q0DX85
1265	Q0IPE5	0.61	0.265836	NO	NA
1479	Q10LF8	0.61	0.195079	NO	NA
1501	Q10MD5	0.61	0.122626	NO	NA
1867	Q5QNA5	0.61	0.43267	NO	NA
2486	Q6YY47	0.61	0.0704025	NO	NA
2637	Q6ZGJ8	0.61	0.0381437	UP	Q6ZGJ8
3071	Q84TB3	0.61	0.0549569	NO	NA
3204	Q8LHL4	0.61	0.305714	NO	NA
206	A0A0P0VDW7	0.6	0.437184	NO	NA
224	A0A0P0VFG7	0.6	0.250337	NO	NA
312	A0A0P0VWN2	0.6	0.254719	NO	NA
445	A0A0P0WFX4	0.6	0.341259	NO	NA
1021	P25776	0.6	0.00463111	UP	P25776
1220	Q0DSZ9	0.6	0.254719	NO	NA
1504	Q10MJ5	0.6	0.362233	NO	NA
1523	Q10N90	0.6	0.254719	NO	NA
1897	Q5VMJ3	0.6	0.0278348	UP	Q5VMJ3
3217	Q8LJU5	0.6	0.400278	NO	NA
44	A0A0N7KJB1	0.59	0.17387	NO	NA
149	A0A0P0V310	0.59	0.0102178	UP	A0A0P0V310
630	A0A0P0XAM5	0.59	0.0278036	UP	A0A0P0XAM5
673	A0A0P0XHD8	0.59	0.00937408	UP	A0A0P0XHD8
843	A3AGM4	0.59	0.00937408	UP	A3AGM4
915	B9FLB9	0.59	0.314258	NO	NA
1422	Q0JQL7	0.59	0.0102178	UP	Q0JQL7
1875	Q5SN59	0.59	0.0986796	NO	NA
2288	Q6F362	0.59	0.00937408	UP	Q6F362
2443	Q6T5D1	0.59	0.147287	NO	NA
2600	Q6ZBP3	0.59	0.00937408	UP	Q6ZBP3
2635	Q6ZG90	0.59	0.0260951	UP	Q6ZG90
2767	Q75M08	0.59	0.0254731	UP	Q75M08
2768	Q75M08-2	0.59	0.0254731	UP	Q75M08-2
2837	Q7GBK0	0.59	0.00946776	UP	Q7GBK0
3279	Q8S702	0.59	0.589505	NO	NA
3339	Q943L2	0.59	0.00937408	UP	Q943L2
3377	Q94JE1	0.59	0.00946776	UP	Q94JE1
3380	Q94JJ4	0.59	0.00946776	UP	Q94JJ4
3381	Q94JJ7	0.59	0.00946776	UP	Q94JJ7
3444	Q9LGH4	0.59	0.00953554	UP	Q9LGH4
3445	Q9LGH8	0.59	0.00953554	UP	Q9LGH8
3446	Q9LGI2	0.59	0.00937408	UP	Q9LGI2
3508	Q9ZTS1	0.59	0.0974536	NO	NA
147	A0A0P0V2N1	0.58	0.166473	NO	NA
442	A0A0P0WFN4	0.58	0.00741728	UP	A0A0P0WFN4
657	A0A0P0XDW1	0.58	0.174614	NO	NA
854	A3C4N5	0.58	0.374689	NO	NA
1176	Q0DIY4	0.58	0.204121	NO	NA
1275	Q0ITU1	0.58	0.317849	NO	NA
1374	Q0JFH7	0.58	0.3286	NO	NA
1599	Q2QND8	0.58	0.107809	NO	NA
1728	Q33AZ5	0.58	0.191328	NO	NA
1759	Q53K63	0.58	0.304503	NO	NA
2099	Q688M5	0.58	0.327427	NO	NA
2771	Q75M32	0.58	0.0519688	NO	NA
3125	Q8GTK8	0.58	0.482532	NO	NA
658	A0A0P0XEA1	0.57	0.151208	NO	NA
1049	P37834	0.57	0.253069	NO	NA
1119	Q0D4Z6	0.57	0.401013	NO	NA
1475	Q10L32	0.57	0.0997922	NO	NA
1712	Q337C1	0.57	0.414159	NO	NA
1738	Q40677	0.57	0.0229876	UP	Q40677
2266	Q6ETK1	0.57	0.425052	NO	NA
2406	Q6K8J4	0.57	0.149584	NO	NA
2693	Q6ZLA3	0.57	0.401013	NO	NA
2761	Q75LJ7	0.57	0.316748	NO	NA
2903	Q7XIX1	0.57	0.07734	NO	NA
2958	Q7XR93	0.57	0.414159	NO	NA
3079	Q84VG0	0.57	0.0587937	NO	NA
221	A0A0P0VFD2	0.56	0.374344	NO	NA
607	A0A0P0X8K6	0.56	0.503662	NO	NA
841	A3AB40	0.56	0.570731	NO	NA
1172	Q0DI00	0.56	0.0281725	UP	Q0DI00
1326	Q0J9M3	0.56	0.28032	NO	NA
1489	Q10LV7	0.56	0.166752	NO	NA
1690	Q2R837	0.56	0.40728	NO	NA
2309	Q6H6B9	0.56	0.374344	NO	NA
2485	Q6YY46	0.56	0.144721	NO	NA
2527	Q6Z2H7	0.56	0.570731	NO	NA
2975	Q7XTG3	0.56	0.133745	NO	NA
3138	Q8H2T7	0.56	0.180236	NO	NA
53	A0A0N7KK10	0.55	0.190295	NO	NA
452	A0A0P0WH35	0.55	0.190295	NO	NA
813	A0A0P0YB67	0.55	0.116543	NO	NA
1259	Q0IMS5	0.55	0.116543	NO	NA
1591	Q2QME6	0.55	0.345015	NO	NA
1592	Q2QME7	0.55	0.345015	NO	NA
1811	Q5JMX9	0.55	0.158493	NO	NA
1971	Q5Z9I0	0.55	0.140572	NO	NA
2442	Q6T367	0.55	0.0983811	NO	NA
3277	Q8S694	0.55	0.435164	NO	NA
3361	Q94E46	0.55	0.28675	NO	NA
610	A0A0P0X986	0.54	0.0350972	UP	A0A0P0X986
1299	Q0J0Z5	0.54	0.151007	NO	NA
1414	Q0JNL7	0.54	0.00888142	UP	Q0JNL7
1785	Q53RM0	0.54	0.164069	NO	NA
1800	Q5JKR6	0.54	0.408481	NO	NA
1999	Q5ZDX8	0.54	0.33289	NO	NA
2094	Q67WU6	0.54	0.262022	NO	NA
2973	Q7XTB5	0.54	0.38339	NO	NA
3296	Q8W0C5	0.54	0.212626	NO	NA
3359	Q94DM2	0.54	0.485534	NO	NA
3408	Q9FE01	0.54	0.00693938	UP	Q9FE01
3417	Q9FTH0	0.54	0.138987	NO	NA
3454	Q9LI45	0.54	0.37422	NO	NA
271	A0A0P0VQP6	0.53	0.134639	NO	NA
361	A0A0P0W2R2	0.53	0.0276079	UP	A0A0P0W2R2
573	A0A0P0X3D0	0.53	0.135877	NO	NA
776	A0A0P0Y2W5	0.53	0.147319	NO	NA
874	B7EL80	0.53	0.498793	NO	NA
1001	P12085	0.53	0.13086	NO	NA
1150	Q0DDV4	0.53	0.0633304	NO	NA
1170	Q0DHF7	0.53	0.297196	NO	NA
1228	Q0DVD9	0.53	0.535255	NO	NA
1565	Q10S34	0.53	0.0282178	UP	Q10S34
2361	Q6K456	0.53	0.286056	NO	NA
2528	Q6Z2M4	0.53	0.608398	NO	NA
2737	Q75IZ9	0.53	0.418021	NO	NA
2787	Q7EYK9	0.53	0.418021	NO	NA
3199	Q8L6I2	0.53	0.135877	NO	NA
3254	Q8RZA1	0.53	0.363589	NO	NA
3261	Q8S0N4	0.53	0.498793	NO	NA
67	A0A0N7KLP9	0.52	0.114601	NO	NA
402	A0A0P0W9M5	0.52	0.193192	NO	NA
906	B9EZD5	0.52	0.405615	NO	NA
1344	Q0JBH9	0.52	0.171824	NO	NA
1445	Q10D68	0.52	0.0285881	UP	Q10D68
1819	Q5KQJ2	0.52	0.347353	NO	NA
2576	Q6Z7V2	0.52	0.372786	NO	NA
2653	Q6ZI55	0.52	0.375649	NO	NA
2657	Q6ZIB4	0.52	0.119206	NO	NA
2772	Q75M67	0.52	0.293212	NO	NA
437	A0A0P0WF16	0.51	0.25524	NO	NA
479	A0A0P0WM49	0.51	0.280424	NO	NA
823	A0A0P0YC74	0.51	0.189555	NO	NA
1518	Q10N04	0.51	0.358064	NO	NA
1709	Q336R9-2	0.51	0.327098	NO	NA
2783	Q7DNA1	0.51	0.280424	NO	NA
2836	Q7G794	0.51	0.259847	NO	NA
3478	Q9SDD6	0.51	0.185818	NO	NA
145	A0A0P0V2K0	0.5	0.241759	NO	NA
676	A0A0P0XI05	0.5	0.165214	NO	NA
870	B7EE22	0.5	0.289557	NO	NA
2588	Q6Z9F9	0.5	0.338224	NO	NA
3090	Q851L6	0.5	0.452106	NO	NA
3157	Q8H534	0.5	0.285191	NO	NA
3203	Q8LHG8	0.5	0.186155	NO	NA
78	A0A0N7KNK4	0.49	0.345792	NO	NA
180	A0A0P0V7M3	0.49	0.133719	NO	NA
448	A0A0P0WG85	0.49	0.319766	NO	NA
453	A0A0P0WH75	0.49	0.295379	NO	NA
1097	Q01883	0.49	0.289747	NO	NA
1391	Q0JJQ7	0.49	0.133719	NO	NA
1581	Q2QLS8	0.49	0.455317	NO	NA
1816	Q5KQD2	0.49	0.331751	NO	NA
1988	Q5ZBN0	0.49	0.202819	NO	NA
2402	Q6K853	0.49	0.1855	NO	NA
207	A0A0P0VDX8	0.48	0.0459319	NO	NA
348	A0A0P0W1N1	0.48	0.16037	NO	NA
380	A0A0P0W5B6	0.48	0.358294	NO	NA
492	A0A0P0WP74	0.48	0.186815	NO	NA
633	A0A0P0XAY7	0.48	0.277565	NO	NA
1549	Q10QL6	0.48	0.303659	NO	NA
1621	Q2QQB5	0.48	0.636046	NO	NA
1820	Q5KQJ3	0.48	0.369817	NO	NA
1883	Q5TKJ2	0.48	0.127229	NO	NA
2163	Q69UI2	0.48	0.277565	NO	NA
2515	Q6Z0G0	0.48	0.246701	NO	NA
2870	Q7XCK0	0.48	0.426662	NO	NA
3089	Q851L5	0.48	0.319509	NO	NA
241	A0A0P0VIA4	0.47	0.141117	NO	NA
1271	Q0IT04	0.47	0.626784	NO	NA
1619	Q2QQ48	0.47	0.284481	NO	NA
2017	Q651B0	0.47	0.200523	NO	NA
2240	Q6ER67	0.47	0.141117	NO	NA
2434	Q6L590	0.47	0.142302	NO	NA
2568	Q6Z744	0.47	0.118462	NO	NA
2859	Q7XBA4	0.47	0.436523	NO	NA
3027	Q7Y1V3	0.47	0.725066	NO	NA
3268	Q8S2G0	0.47	0.510778	NO	NA
3348	Q94CN9	0.47	0.25726	NO	NA
3356	Q94DH7	0.47	0.436523	NO	NA
3430	Q9FWK4	0.47	0.224411	NO	NA
121	A0A0P0UZ22	0.46	0.0907519	NO	NA
192	A0A0P0VAJ9	0.46	0.358142	NO	NA
286	A0A0P0VSS6	0.46	0.115309	NO	NA
681	A0A0P0XIQ4	0.46	0.294769	NO	NA
942	C7J582	0.46	0.200561	NO	NA
1050	P37890	0.46	0.469539	NO	NA
1153	Q0DEU8	0.46	0.0189793	NO	NA
1305	Q0J3D9	0.46	0.381974	NO	NA
1395	Q0JKD5	0.46	0.578012	NO	NA
1430	Q109W0	0.46	0.336731	NO	NA
1515	Q10MU1	0.46	0.382888	NO	NA
1574	Q10T57	0.46	0.160426	NO	NA
1913	Q5VR12	0.46	0.122535	NO	NA
1939	Q5WA72	0.46	0.522063	NO	NA
2172	Q69WE3	0.46	0.389413	NO	NA
2433	Q6L561	0.46	0.313876	NO	NA
2819	Q7F9U3	0.46	0.367984	NO	NA
3149	Q8H4K0	0.46	0.465601	NO	NA
95	A0A0N7KS92	0.45	0.513071	NO	NA
181	A0A0P0V883	0.45	0.295055	NO	NA
212	A0A0P0VEB3	0.45	0.296567	NO	NA
217	A0A0P0VEU1	0.45	0.255152	NO	NA
567	A0A0P0X2Y8	0.45	0.202708	NO	NA
737	A0A0P0XV80	0.45	0.255152	NO	NA
860	B7E390	0.45	0.309367	NO	NA
899	B7FAL5	0.45	0.409271	NO	NA
900	B7FAL5-2	0.45	0.409271	NO	NA
963	O64464	0.45	0.114141	NO	NA
1020	P25766	0.45	0.295055	NO	NA
1162	Q0DG35	0.45	0.537244	NO	NA
1283	Q0IVG1	0.45	0.513071	NO	NA
1357	Q0JD02	0.45	0.301622	NO	NA
1433	Q10A56	0.45	0.32643	NO	NA
1724	Q338Z5	0.45	0.295055	NO	NA
1790	Q5JK10	0.45	0.0287886	NO	NA
1974	Q5Z9Q7	0.45	0.295055	NO	NA
2022	Q652A2	0.45	0.295055	NO	NA
2203	Q6AUF3	0.45	0.46136	NO	NA
2919	Q7XLZ6	0.45	0.513071	NO	NA
3058	Q84QW0	0.45	0.295055	NO	NA
3206	Q8LHP5	0.45	0.295055	NO	NA
3237	Q8LQN2	0.45	0.112573	NO	NA
3255	Q8RZU5	0.45	0.406733	NO	NA
3337	Q943L0	0.45	0.234089	NO	NA
135	A0A0P0V197	0.44	0.370472	NO	NA
154	A0A0P0V3A0	0.44	0.266941	NO	NA
285	A0A0P0VSI8	0.44	0.0949036	NO	NA
829	A0A0P0YCJ3	0.44	0.238524	NO	NA
1257	Q0IM09	0.44	0.238524	NO	NA
1641	Q2QW42	0.44	0.544124	NO	NA
1802	Q5JKV3	0.44	0.356373	NO	NA
1996	Q5ZDL5	0.44	0.475859	NO	NA
2570	Q6Z7B0	0.44	0.0452286	NO	NA
3168	Q8H631	0.44	0.153159	NO	NA
3367	Q94FT7	0.44	0.246229	NO	NA
3368	Q94FT8	0.44	0.246229	NO	NA
31	A0A0N7KHA0	0.43	0.537848	NO	NA
142	A0A0P0V2A4	0.43	0.140841	NO	NA
179	A0A0P0V7L8	0.43	0.186805	NO	NA
283	A0A0P0VSD0	0.43	0.140841	NO	NA
284	A0A0P0VSD5	0.43	0.140841	NO	NA
322	A0A0P0VXI9	0.43	0.537848	NO	NA
323	A0A0P0VXK2	0.43	0.537848	NO	NA
561	A0A0P0X1D6	0.43	0.140841	NO	NA
698	A0A0P0XK72	0.43	0.426428	NO	NA
1070	P49100	0.43	0.131772	NO	NA
1412	Q0JN60	0.43	0.140841	NO	NA
1569	Q10SI9	0.43	0.140841	NO	NA
1889	Q5U1F9	0.43	0.140841	NO	NA
1892	Q5U1P4	0.43	0.140841	NO	NA
2047	Q656D4	0.43	0.140841	NO	NA
2116	Q69LD9	0.43	0.550817	NO	NA
2220	Q6AVG6	0.43	0.389616	NO	NA
2231	Q6EP33	0.43	0.140841	NO	NA
2232	Q6EP34	0.43	0.140841	NO	NA
2791	Q7F190	0.43	0.326418	NO	NA
2937	Q7XPR2	0.43	0.0996981	NO	NA
2972	Q7XT99	0.43	0.213234	NO	NA
3044	Q84NW1	0.43	0.478708	NO	NA
3131	Q8GVN8	0.43	0.140841	NO	NA
3132	Q8GVP1	0.43	0.140841	NO	NA
3305	Q8W2X2	0.43	0.140841	NO	NA
3484	Q9SLY8	0.43	0.251192	NO	NA
3485	Q9SLY8-2	0.43	0.251192	NO	NA
269	A0A0P0VQ65	0.42	0.0764257	NO	NA
848	A3AYR1	0.42	0.660209	NO	NA
1177	Q0DJ73	0.42	0.191602	NO	NA
1235	Q0DY86	0.42	0.423721	NO	NA
2904	Q7XJ02	0.42	0.121367	NO	NA
3383	Q94LP4	0.42	0.57296	NO	NA
77	A0A0N7KNH1	0.41	0.366471	NO	NA
205	A0A0P0VDW6	0.41	0.652502	NO	NA
270	A0A0P0VQ78	0.41	0.169286	NO	NA
599	A0A0P0X7J8	0.41	0.513946	NO	NA
604	A0A0P0X806	0.41	0.513946	NO	NA
883	B7F5R6	0.41	0.321054	NO	NA
1037	P31673	0.41	0.399078	NO	NA
1187	Q0DJT2	0.41	0.447416	NO	NA
1661	Q2QYY5	0.41	0.64065	NO	NA
1673	Q2R1V2	0.41	0.275031	NO	NA
1742	Q40723	0.41	0.321054	NO	NA
1836	Q5N8I8	0.41	0.466948	NO	NA
2139	Q69QY4	0.41	0.513946	NO	NA
2176	Q69X21	0.41	0.475619	NO	NA
2213	Q6AUW7	0.41	0.614758	NO	NA
2399	Q6K7G5	0.41	0.169286	NO	NA
2717	Q75HW4	0.41	0.517096	NO	NA
2749	Q75L18	0.41	0.660952	NO	NA
2755	Q75LE2	0.41	0.311771	NO	NA
2983	Q7XTV3	0.41	0.424966	NO	NA
3029	Q84J50	0.41	0.399078	NO	NA
3053	Q84Q72	0.41	0.399078	NO	NA
3104	Q852B4	0.41	0.321054	NO	NA
3226	Q8LNN1	0.41	0.321042	NO	NA
3327	Q941S7	0.41	0.321054	NO	NA
3334	Q943E7	0.41	0.399078	NO	NA
3374	Q94J09	0.41	0.321054	NO	NA
3423	Q9FU80	0.41	0.254401	NO	NA
3502	Q9XJ29	0.41	0.403689	NO	NA
419	A0A0P0WBW9	0.4	0.0382411	NO	NA
559	A0A0P0X161	0.4	0.435385	NO	NA
560	A0A0P0X168	0.4	0.435385	NO	NA
853	A3C0C6	0.4	0.317465	NO	NA
1055	P41095	0.4	0.1218	NO	NA
1092	Q01401	0.4	0.435385	NO	NA
1093	Q01401-2	0.4	0.435385	NO	NA
1323	Q0J8M2	0.4	0.148676	NO	NA
1367	Q0JEQ2	0.4	0.0936623	NO	NA
1394	Q0JKD0	0.4	0.339999	NO	NA
1431	Q10A14	0.4	0.143911	NO	NA
1808	Q5JMG1	0.4	0.285226	NO	NA
1854	Q5QLQ5	0.4	0.220109	NO	NA
2467	Q6YVH3	0.4	0.383754	NO	NA
2721	Q75I27	0.4	0.378582	NO	NA
2851	Q7X8A1	0.4	0.202654	NO	NA
2965	Q7XSU2	0.4	0.0898419	NO	NA
196	A0A0P0VBK7	0.39	0.540647	NO	NA
276	A0A0P0VR44	0.39	0.266694	NO	NA
637	A0A0P0XB48	0.39	0.373804	NO	NA
680	A0A0P0XIM9	0.39	0.446573	NO	NA
692	A0A0P0XJM4	0.39	0.446573	NO	NA
908	B9F3B6	0.39	0.282208	NO	NA
1086	P93407	0.39	0.103485	NO	NA
1182	Q0DJB9	0.39	0.189155	NO	NA
1381	Q0JGY1	0.39	0.540647	NO	NA
1601	Q2QNE1	0.39	0.381643	NO	NA
1965	Q5Z8Y4	0.39	0.389968	NO	NA
2446	Q6YPF2	0.39	0.373804	NO	NA
2577	Q6Z7V3	0.39	0.608997	NO	NA
2578	Q6Z7V4	0.39	0.608997	NO	NA
2959	Q7XRA0	0.39	0.315976	NO	NA
3108	Q852M0	0.39	0.0933875	NO	NA
3200	Q8L6I3	0.39	0.201677	NO	NA
3440	Q9LDX7	0.39	0.341043	NO	NA
953	O04985	0.38	0.145977	NO	NA
1211	Q0DRT9	0.38	0.479555	NO	NA
1341	Q0JBC9	0.38	0.402929	NO	NA
1444	Q10CU9	0.38	0.179182	NO	NA
1630	Q2QT65	0.38	0.684164	NO	NA
1653	Q2QYB7	0.38	0.46606	NO	NA
1960	Q5Z858	0.38	0.49645	NO	NA
2292	Q6F4N5	0.38	0.294766	NO	NA
2815	Q7F8T6-2	0.38	0.524951	NO	NA
3198	Q8L6I1	0.38	0.200844	NO	NA
262	A0A0P0VMC4	0.37	0.0412491	NO	NA
427	A0A0P0WD35	0.37	0.266069	NO	NA
499	A0A0P0WQR3	0.37	0.635203	NO	NA
724	A0A0P0XT60	0.37	0.479311	NO	NA
1005	P14614	0.37	0.202938	NO	NA
1114	Q0D401	0.37	0.182985	NO	NA
1646	Q2QX46	0.37	0.310985	NO	NA
1708	Q336R9	0.37	0.372986	NO	NA
1739	Q40680	0.37	0.0866907	NO	NA
2000	Q5ZEL4	0.37	0.641882	NO	NA
2169	Q69V57	0.37	0.265685	NO	NA
2244	Q6ERU3	0.37	0.202938	NO	NA
2307	Q6H5X0	0.37	0.0412491	NO	NA
2370	Q6K4S7	0.37	0.248539	NO	NA
3309	Q8W3D9	0.37	0.496721	NO	NA
3310	Q8W3D9-2	0.37	0.496721	NO	NA
421	A0A0P0WC18	0.36	0.311981	NO	NA
1057	P41345	0.36	0.152299	NO	NA
1101	Q06967	0.36	0.0594976	NO	NA
1467	Q10KF0	0.36	0.219833	NO	NA
1762	Q53LQ0	0.36	0.0531334	NO	NA
1916	Q5VRH3	0.36	0.258582	NO	NA
1922	Q5VRZ8	0.36	0.694993	NO	NA
1940	Q5WMV0	0.36	0.435735	NO	NA
2221	Q6AVI0	0.36	0.470541	NO	NA
2329	Q6H852	0.36	0.219833	NO	NA
2519	Q6Z0R0	0.36	0.539578	NO	NA
2615	Q6ZD98	0.36	0.493406	NO	NA
2659	Q6ZIQ1	0.36	0.483593	NO	NA
2660	Q6ZIT9	0.36	0.519472	NO	NA
2722	Q75I90	0.36	0.483593	NO	NA
2733	Q75IR2	0.36	0.525842	NO	NA
2742	Q75K79	0.36	0.483593	NO	NA
3048	Q84PB3	0.36	0.311981	NO	NA
3249	Q8RV12	0.36	0.483593	NO	NA
3395	Q9ASP4	0.36	0.0810287	NO	NA
48	A0A0N7KJP5	0.35	0.298816	NO	NA
81	A0A0N7KP88	0.35	0.408523	NO	NA
84	A0A0N7KQA6	0.35	0.28563	NO	NA
613	A0A0P0X9Q0	0.35	0.346503	NO	NA
665	A0A0P0XF97	0.35	0.463792	NO	NA
666	A0A0P0XFB4	0.35	0.463792	NO	NA
760	A0A0P0XZP3	0.35	0.0595297	NO	NA
806	A0A0P0Y9L8	0.35	0.425248	NO	NA
807	A0A0P0Y9S4	0.35	0.300312	NO	NA
1011	P15280	0.35	0.463792	NO	NA
1012	P15280-2	0.35	0.463792	NO	NA
1437	Q10AZ4	0.35	0.647517	NO	NA
1813	Q5JNB0	0.35	0.150214	NO	NA
1866	Q5QN02	0.35	0.578178	NO	NA
2131	Q69Q32	0.35	0.259002	NO	NA
2174	Q69WH2	0.35	0.552221	NO	NA
2212	Q6AUW6	0.35	0.458273	NO	NA
2447	Q6YPG2	0.35	0.624474	NO	NA
2513	Q6Z050	0.35	0.398093	NO	NA
2530	Q6Z2T6	0.35	0.605692	NO	NA
2605	Q6ZCF0	0.35	0.520433	NO	NA
2849	Q7X7N2	0.35	0.275685	NO	NA
2929	Q7XN12	0.35	0.534697	NO	NA
3022	Q7Y139	0.35	0.283495	NO	NA
3082	Q84ZC0	0.35	0.284934	NO	NA
3355	Q94DH6	0.35	0.34259	NO	NA
175	A0A0P0V6N3	0.34	0.471665	NO	NA
790	A0A0P0Y6A6	0.34	0.278268	NO	NA
811	A0A0P0YB25	0.34	0.395773	NO	NA
1068	P48642	0.34	0.19753	NO	NA
1087	P93408	0.34	0.304575	NO	NA
1468	Q10KG1	0.34	0.304575	NO	NA
1526	Q10NA9	0.34	0.0933388	NO	NA
1658	Q2QYL2	0.34	0.278268	NO	NA
1826	Q5N760	0.34	0.328983	NO	NA
1873	Q5SMQ0	0.34	0.626852	NO	NA
1880	Q5TKF4	0.34	0.123931	NO	NA
1881	Q5TKF9	0.34	0.584423	NO	NA
2005	Q60EA3	0.34	0.293439	NO	NA
2126	Q69P55	0.34	0.626852	NO	NA
2152	Q69TG9	0.34	0.70144	NO	NA
2572	Q6Z7L1	0.34	0.102652	NO	NA
2751	Q75L45	0.34	0.405741	NO	NA
2865	Q7XC09	0.34	0.564194	NO	NA
2881	Q7XEL9	0.34	0.510263	NO	NA
2906	Q7XJ39	0.34	0.276997	NO	NA
2996	Q7XUY5	0.34	0.496703	NO	NA
3037	Q84M69	0.34	0.710614	NO	NA
3176	Q8H859	0.34	0.319748	NO	NA
3225	Q8LNM7	0.34	0.411539	NO	NA
3352	Q94CU3	0.34	0.530332	NO	NA
531	A0A0P0WUZ1	0.33	0.300333	NO	NA
545	A0A0P0WYK7	0.33	0.344017	NO	NA
884	B7F6I0	0.33	0.404066	NO	NA
1151	Q0DEF1	0.33	0.36643	NO	NA
1355	Q0JCW9	0.33	0.404066	NO	NA
1879	Q5SNJ4	0.33	0.237766	NO	NA
2129	Q69PS6	0.33	0.561867	NO	NA
2313	Q6H6I1	0.33	0.668615	NO	NA
2357	Q6K3R8	0.33	0.34896	NO	NA
2623	Q6ZFH9	0.33	0.635397	NO	NA
2671	Q6ZJI9	0.33	0.257324	NO	NA
3052	Q84PX0	0.33	0.452507	NO	NA
3433	Q9FXT8	0.33	0.253054	NO	NA
3487	Q9SNK3	0.33	0.0902858	NO	NA
3490	Q9SXP2	0.33	0.128636	NO	NA
11	A0A0N7KEV9	0.32	0.269976	NO	NA
290	A0A0P0VT22	0.32	0.595115	NO	NA
802	A0A0P0Y8Z9	0.32	0.313484	NO	NA
932	C7IWJ1	0.32	0.397441	NO	NA
1079	P52428	0.32	0.228824	NO	NA
1439	Q10BT5	0.32	0.634349	NO	NA
1486	Q10LR5	0.32	0.215289	NO	NA
1557	Q10R90	0.32	0.634349	NO	NA
1665	Q2R066	0.32	0.52733	NO	NA
1987	Q5ZBJ9	0.32	0.557622	NO	NA
2064	Q65XN1	0.32	0.334763	NO	NA
2268	Q6ETN4	0.32	0.52733	NO	NA
2276	Q6EUP4	0.32	0.168852	NO	NA
2286	Q6F357	0.32	0.564247	NO	NA
2542	Q6Z4E4	0.32	0.190679	NO	NA
2848	Q7X7M4	0.32	0.622858	NO	NA
2947	Q7XQP9	0.32	0.531348	NO	NA
3295	Q8W0C4	0.32	0.131971	NO	NA
19	A0A0N7KFT0	0.31	0.452308	NO	NA
37	A0A0N7KI20	0.31	0.313043	NO	NA
446	A0A0P0WG33	0.31	0.171078	NO	NA
880	B7EW17	0.31	0.403488	NO	NA
922	B9FSC8	0.31	0.515822	NO	NA
1013	P17070	0.31	0.376367	NO	NA
1272	Q0IT25	0.31	0.223244	NO	NA
1616	Q2QP62	0.31	0.412067	NO	NA
1664	Q2QZL4	0.31	0.546259	NO	NA
1771	Q53NL9	0.31	0.381606	NO	NA
1935	Q5W6J3	0.31	0.488913	NO	NA
2289	Q6F385	0.31	0.404231	NO	NA
2362	Q6K489	0.31	0.62781	NO	NA
2942	Q7XPY2	0.31	0.157741	NO	NA
3017	Q7XZW5	0.31	0.680556	NO	NA
3059	Q84QW4	0.31	0.490588	NO	NA
3205	Q8LHN4	0.31	0.561217	NO	NA
3234	Q8LQD2	0.31	0.536593	NO	NA
443	A0A0P0WFR6	0.3	0.200382	NO	NA
509	A0A0P0WRU0	0.3	0.804494	NO	NA
1081	P53683	0.3	0.443706	NO	NA
1364	Q0JE83	0.3	0.527402	NO	NA
2106	Q69IN8	0.3	0.306602	NO	NA
2161	Q69UF2	0.3	0.269551	NO	NA
2198	Q6ATF9	0.3	0.517931	NO	NA
2262	Q6ESZ6	0.3	0.529547	NO	NA
2323	Q6H7I9	0.3	0.313924	NO	NA
2431	Q6L509	0.3	0.42505	NO	NA
3321	Q93WM3	0.3	0.397082	NO	NA
24	A0A0N7KGD8	0.29	0.336701	NO	NA
69	A0A0N7KLZ5	0.29	0.573982	NO	NA
71	A0A0N7KMJ5	0.29	0.236384	NO	NA
297	A0A0P0VTT8	0.29	0.0591583	NO	NA
532	A0A0P0WVJ1	0.29	0.263872	NO	NA
799	A0A0P0Y8U7	0.29	0.384968	NO	NA
820	A0A0P0YBW4	0.29	0.406478	NO	NA
1047	P37832	0.29	0.360126	NO	NA
1595	Q2QMN7	0.29	0.406478	NO	NA
1670	Q2R1M8	0.29	0.435956	NO	NA
1864	Q5QMK7	0.29	0.109562	NO	NA
2141	Q69RJ0	0.29	0.335835	NO	NA
2318	Q6H795	0.29	0.484758	NO	NA
2413	Q6K9T1	0.29	0.336701	NO	NA
2564	Q6Z702	0.29	0.449104	NO	NA
2730	Q75IM9	0.29	0.508481	NO	NA
2758	Q75LJ3-2	0.29	0.423503	NO	NA
2914	Q7XL03	0.29	0.484758	NO	NA
3154	Q8H4V1	0.29	0.388267	NO	NA
3398	Q9AUR7	0.29	0.468805	NO	NA
225	A0A0P0VFU1	0.28	0.288251	NO	NA
316	A0A0P0VX19	0.28	0.374528	NO	NA
434	A0A0P0WET4	0.28	0.562059	NO	NA
556	A0A0P0X0X9	0.28	0.204798	NO	NA
578	A0A0P0X424	0.28	0.347588	NO	NA
875	B7ELQ3	0.28	0.614069	NO	NA
1418	Q0JPA6	0.28	0.17198	NO	NA
1419	Q0JPK7	0.28	0.558575	NO	NA
2046	Q655Y3	0.28	0.683296	NO	NA
2263	Q6ET41	0.28	0.740878	NO	NA
2585	Q6Z901	0.28	0.794264	NO	NA
2823	Q7FAS1	0.28	0.742514	NO	NA
2824	Q7FAS1-2	0.28	0.742514	NO	NA
2979	Q7XTP6	0.28	0.562059	NO	NA
3260	Q8S0I1	0.28	0.570842	NO	NA
3275	Q8S5T1	0.28	0.543572	NO	NA
3331	Q942L2	0.28	0.403869	NO	NA
3436	Q9LD82	0.28	0.352517	NO	NA
3496	Q9XGX7	0.28	0.40156	NO	NA
684	A0A0P0XJ66	0.27	0.263034	NO	NA
691	A0A0P0XJL9	0.27	0.422927	NO	NA
830	A0A0P0YCJ7	0.27	0.625437	NO	NA
894	B7FA23	0.27	0.572268	NO	NA
1084	P56724	0.27	0.350527	NO	NA
1120	Q0D529	0.27	0.558938	NO	NA
1531	Q10NT8	0.27	0.523008	NO	NA
1580	Q2QLR2	0.27	0.308932	NO	NA
1825	Q5N754	0.27	0.34143	NO	NA
1847	Q5NB69	0.27	0.350527	NO	NA
2062	Q65XK0	0.27	0.274609	NO	NA
2254	Q6ESP9	0.27	0.560173	NO	NA
2338	Q6I5H0	0.27	0.632446	NO	NA
2450	Q6YSB2	0.27	0.493579	NO	NA
2552	Q6Z5N4	0.27	0.263572	NO	NA
2555	Q6Z6C8	0.27	0.581206	NO	NA
2679	Q6ZKB1	0.27	0.495837	NO	NA
2818	Q7F9I1	0.27	0.297644	NO	NA
2928	Q7XN11	0.27	0.365151	NO	NA
2999	Q7XV86	0.27	0.250989	NO	NA
3011	Q7XXS4	0.27	0.528769	NO	NA
3074	Q84U04	0.27	0.493579	NO	NA
3299	Q8W0E8	0.27	0.632446	NO	NA
3357	Q94DK6	0.27	0.560173	NO	NA
362	A0A0P0W2T2	0.26	0.514302	NO	NA
366	A0A0P0W363	0.26	0.264527	NO	NA
468	A0A0P0WK33	0.26	0.782757	NO	NA
575	A0A0P0X3S2	0.26	0.744889	NO	NA
667	A0A0P0XFH1	0.26	0.42845	NO	NA
815	A0A0P0YBE9	0.26	0.685091	NO	NA
862	B7E707	0.26	0.309615	NO	NA
995	P0C5D5	0.26	0.469767	NO	NA
1008	P14655-2	0.26	0.529343	NO	NA
1034	P29545	0.26	0.16326	NO	NA
1125	Q0D673	0.26	0.75319	NO	NA
1261	Q0IN14	0.26	0.360606	NO	NA
1274	Q0ITS8	0.26	0.391007	NO	NA
1291	Q0J0H4	0.26	0.309615	NO	NA
2181	Q69XE4	0.26	0.588641	NO	NA
2230	Q6AVZ8	0.26	0.165593	NO	NA
3188	Q8H903	0.26	0.141849	NO	NA
3291	Q8SA35	0.26	0.207444	NO	NA
3318	Q93W07	0.26	0.231203	NO	NA
3421	Q9FTY4	0.26	0.353361	NO	NA
3439	Q9LDN2	0.26	0.496401	NO	NA
22	A0A0N7KG13	0.25	0.57486	NO	NA
146	A0A0P0V2K1	0.25	0.404593	NO	NA
158	A0A0P0V3W4	0.25	0.676264	NO	NA
200	A0A0P0VC15	0.25	0.676264	NO	NA
229	A0A0P0VG21	0.25	0.466392	NO	NA
341	A0A0P0W096	0.25	0.695008	NO	NA
605	A0A0P0X879	0.25	0.74213	NO	NA
618	A0A0P0X9T5	0.25	0.446581	NO	NA
795	A0A0P0Y7M5	0.25	0.658231	NO	NA
1007	P14655	0.25	0.51526	NO	NA
1464	Q10HZ8	0.25	0.695008	NO	NA
1500	Q10MD1	0.25	0.6195	NO	NA
1643	Q2QWU7	0.25	0.658231	NO	NA
1794	Q5JKF2	0.25	0.676264	NO	NA
1795	Q5JKF2-2	0.25	0.676264	NO	NA
1801	Q5JKU5	0.25	0.153554	NO	NA
1829	Q5N7W4	0.25	0.676264	NO	NA
1830	Q5N7W4-2	0.25	0.676264	NO	NA
1855	Q5QLS1	0.25	0.461988	NO	NA
1909	Q5VQL1	0.25	0.676264	NO	NA
1910	Q5VQL1-2	0.25	0.676264	NO	NA
1911	Q5VQL1-3	0.25	0.676264	NO	NA
2051	Q65WW3	0.25	0.242709	NO	NA
2120	Q69LL7	0.25	0.692522	NO	NA
2237	Q6EQ04	0.25	0.399953	NO	NA
2324	Q6H7M1	0.25	0.44691	NO	NA
2491	Q6YYB9	0.25	0.48491	NO	NA
2746	Q75KZ3	0.25	0.396592	NO	NA
2946	Q7XQN5	0.25	0.618056	NO	NA
3156	Q8H530	0.25	0.554311	NO	NA
130	A0A0P0V0M7	0.24	0.65442	NO	NA
195	A0A0P0VB29	0.24	0.362535	NO	NA
387	A0A0P0W630	0.24	0.506268	NO	NA
461	A0A0P0WIG6	0.24	0.56659	NO	NA
549	A0A0P0WZY9	0.24	0.411237	NO	NA
616	A0A0P0X9S7	0.24	0.437632	NO	NA
793	A0A0P0Y723	0.24	0.519178	NO	NA
1138	Q0D9E5	0.24	0.638372	NO	NA
1435	Q10AA4	0.24	0.506268	NO	NA
1647	Q2QXL3	0.24	0.519178	NO	NA
1650	Q2QXY9	0.24	0.380392	NO	NA
1681	Q2R3G3	0.24	0.49966	NO	NA
1696	Q2RAP8	0.24	0.380392	NO	NA
1900	Q5VND2	0.24	0.545124	NO	NA
1936	Q5W6J8	0.24	0.506268	NO	NA
1968	Q5Z990	0.24	0.638372	NO	NA
2103	Q688X1	0.24	0.500604	NO	NA
2474	Q6YW46	0.24	0.338876	NO	NA
2475	Q6YW46-2	0.24	0.338876	NO	NA
2483	Q6YY17	0.24	0.537318	NO	NA
2493	Q6YYV1	0.24	0.308739	NO	NA
2496	Q6YYX5	0.24	0.414091	NO	NA
2738	Q75J18	0.24	0.277445	NO	NA
2960	Q7XRA2	0.24	0.703655	NO	NA
51	A0A0N7KJY2	0.23	0.592284	NO	NA
52	A0A0N7KJY7	0.23	0.686593	NO	NA
235	A0A0P0VH17	0.23	0.661426	NO	NA
464	A0A0P0WJ39	0.23	0.614217	NO	NA
504	A0A0P0WR87	0.23	0.423896	NO	NA
1652	Q2QY88	0.23	0.608292	NO	NA
1679	Q2R2W2	0.23	0.489889	NO	NA
1719	Q337Y2	0.23	0.686064	NO	NA
1772	Q53NM9	0.23	0.107482	NO	NA
1997	Q5ZDX6	0.23	0.654968	NO	NA
1998	Q5ZDX7	0.23	0.654968	NO	NA
2058	Q65XA2	0.23	0.620854	NO	NA
2080	Q67UK9	0.23	0.724474	NO	NA
2229	Q6AVZ7	0.23	0.55934	NO	NA
2336	Q6I581	0.23	0.448798	NO	NA
2591	Q6Z9R0	0.23	0.72337	NO	NA
2597	Q6ZBF6	0.23	0.47974	NO	NA
2649	Q6ZHS4	0.23	0.326392	NO	NA
2743	Q75KD7	0.23	0.476846	NO	NA
3034	Q84M34	0.23	0.432717	NO	NA
3216	Q8LJK2	0.23	0.505435	NO	NA
3256	Q8RZU9	0.23	0.435064	NO	NA
3379	Q94JJ0	0.23	0.307387	NO	NA
3415	Q9FRX7	0.23	0.29617	NO	NA
176	A0A0P0V6Q2	0.22	0.152592	NO	NA
254	A0A0P0VLD7	0.22	0.570418	NO	NA
693	A0A0P0XJN9	0.22	0.637635	NO	NA
835	A1L4T4	0.22	0.680827	NO	NA
990	P0C540	0.22	0.409703	NO	NA
1083	P55857	0.22	0.443146	NO	NA
1197	Q0DKZ2	0.22	0.269664	NO	NA
1306	Q0J3L4	0.22	0.637635	NO	NA
1393	Q0JKB4	0.22	0.152592	NO	NA
1623	Q2QS11	0.22	0.435958	NO	NA
1930	Q5W6C3	0.22	0.341862	NO	NA
1932	Q5W6C6	0.22	0.346819	NO	NA
2050	Q656U1	0.22	0.702935	NO	NA
2073	Q67IX6	0.22	0.517957	NO	NA
2731	Q75IP4	0.22	0.706902	NO	NA
2750	Q75L39	0.22	0.686446	NO	NA
2757	Q75LJ3	0.22	0.481526	NO	NA
2981	Q7XTU0	0.22	0.670646	NO	NA
3187	Q8H8U7	0.22	0.533956	NO	NA
26	A0A0N7KGP4	0.21	0.130005	NO	NA
83	A0A0N7KQ70	0.21	0.641437	NO	NA
231	A0A0P0VGI4	0.21	0.615072	NO	NA
495	A0A0P0WQ12	0.21	0.176048	NO	NA
563	A0A0P0X1X5	0.21	0.502319	NO	NA
700	A0A0P0XL64	0.21	0.520295	NO	NA
775	A0A0P0Y2V3	0.21	0.407447	NO	NA
989	P0C522	0.21	0.201744	NO	NA
1046	P35687	0.21	0.476941	NO	NA
1085	P92683	0.21	0.425063	NO	NA
1094	Q01859	0.21	0.160548	NO	NA
1555	Q10R17	0.21	0.555008	NO	NA
1786	Q53WK4	0.21	0.489642	NO	NA
1845	Q5NB63	0.21	0.379092	NO	NA
2021	Q651T8	0.21	0.283152	NO	NA
2273	Q6EUD8	0.21	0.435932	NO	NA
2347	Q6K1Q6	0.21	0.332699	NO	NA
2465	Q6YUR8	0.21	0.58766	NO	NA
2631	Q6ZFX8	0.21	0.507615	NO	NA
2650	Q6ZHS7	0.21	0.663276	NO	NA
2655	Q6ZI95	0.21	0.641437	NO	NA
2845	Q7X752	0.21	0.332699	NO	NA
3023	Q7Y199	0.21	0.476941	NO	NA
3386	Q9AQZ5	0.21	0.264051	NO	NA
153	A0A0P0V384	0.2	0.684754	NO	NA
275	A0A0P0VR27	0.2	0.552561	NO	NA
296	A0A0P0VTB7	0.2	0.460736	NO	NA
543	A0A0P0WYB4	0.2	0.688677	NO	NA
641	A0A0P0XBI6	0.2	0.552357	NO	NA
921	B9FSC3	0.2	0.575804	NO	NA
1310	Q0J5H3	0.2	0.421733	NO	NA
1753	Q4W8D0	0.2	0.810677	NO	NA
1774	Q53NQ9	0.2	0.601664	NO	NA
1865	Q5QMT0	0.2	0.684754	NO	NA
2142	Q69RL1	0.2	0.790909	NO	NA
2197	Q6AT40	0.2	0.720669	NO	NA
2401	Q6K840	0.2	0.529298	NO	NA
2821	Q7FAH2	0.2	0.191844	NO	NA
2907	Q7XJB4	0.2	0.283799	NO	NA
2969	Q7XSV1	0.2	0.583517	NO	NA
3358	Q94DL4	0.2	0.736936	NO	NA
40	A0A0N7KIH5	0.19	0.746074	NO	NA
354	A0A0P0W1U9	0.19	0.718833	NO	NA
359	A0A0P0W2H2	0.19	0.718833	NO	NA
389	A0A0P0W6A1	0.19	0.746074	NO	NA
623	A0A0P0XA86	0.19	0.703583	NO	NA
773	A0A0P0Y2R8	0.19	0.434279	NO	NA
869	B7EC39	0.19	0.723231	NO	NA
964	O64937	0.19	0.144313	NO	NA
1544	Q10PW2	0.19	0.653609	NO	NA
1558	Q10RE5	0.19	0.421505	NO	NA
1841	Q5N9Z8	0.19	0.410362	NO	NA
1842	Q5NA06	0.19	0.723231	NO	NA
2085	Q67VC7	0.19	0.704402	NO	NA
2183	Q69XM7	0.19	0.403165	NO	NA
2287	Q6F361	0.19	0.243679	NO	NA
2502	Q6YZA9	0.19	0.514171	NO	NA
2724	Q75I94	0.19	0.718833	NO	NA
2977	Q7XTK1	0.19	0.746074	NO	NA
512	A0A0P0WS14	0.18	0.416384	NO	NA
540	A0A0P0WXV2	0.18	0.426943	NO	NA
582	A0A0P0X592	0.18	0.691169	NO	NA
997	P0DKJ9	0.18	0.458176	NO	NA
1019	P25765	0.18	0.300956	NO	NA
1166	Q0DGW8	0.18	0.723166	NO	NA
1402	Q0JLN7	0.18	0.672545	NO	NA
1420	Q0JQ62	0.18	0.678122	NO	NA
1815	Q5JNT2	0.18	0.621336	NO	NA
1954	Q5Z7K0	0.18	0.639528	NO	NA
2088	Q67VZ0	0.18	0.477321	NO	NA
2310	Q6H6C7	0.18	0.205541	NO	NA
2603	Q6ZBZ8	0.18	0.568571	NO	NA
2612	Q6ZD35	0.18	0.544646	NO	NA
2664	Q6ZJ11	0.18	0.658356	NO	NA
2814	Q7F8T6	0.18	0.685158	NO	NA
3196	Q8L4L4	0.18	0.339204	NO	NA
3340	Q943W1	0.18	0.331344	NO	NA
377	A0A0P0W559	0.17	0.733133	NO	NA
493	A0A0P0WPI9	0.17	0.763557	NO	NA
494	A0A0P0WPN5	0.17	0.763557	NO	NA
659	A0A0P0XEB2	0.17	0.67645	NO	NA
739	A0A0P0XVP1	0.17	0.703792	NO	NA
832	A0A0P0YCW0	0.17	0.541352	NO	NA
1301	Q0J1E1	0.17	0.46665	NO	NA
1517	Q10MW8	0.17	0.506037	NO	NA
1536	Q10NZ7	0.17	0.724554	NO	NA
1608	Q2QNS7	0.17	0.226265	NO	NA
1797	Q5JKQ2	0.17	0.57272	NO	NA
1978	Q5Z9Z8	0.17	0.669401	NO	NA
2076	Q67UE5	0.17	0.46665	NO	NA
2452	Q6YT00	0.17	0.439937	NO	NA
2759	Q75LJ4	0.17	0.733133	NO	NA
2760	Q75LJ4-2	0.17	0.733133	NO	NA
3202	Q8LH97	0.17	0.365349	NO	NA
3441	Q9LE07	0.17	0.714162	NO	NA
308	A0A0P0VVQ5	0.16	0.695849	NO	NA
381	A0A0P0W5I6	0.16	0.64444	NO	NA
1359	Q0JDA2	0.16	0.575563	NO	NA
1612	Q2QNV3	0.16	0.683686	NO	NA
1852	Q5NBT9	0.16	0.815443	NO	NA
1931	Q5W6C5	0.16	0.423864	NO	NA
2150	Q69TB0	0.16	0.563382	NO	NA
2223	Q6AVK1	0.16	0.731139	NO	NA
2875	Q7XDC8	0.16	0.223796	NO	NA
2877	Q7XDQ8	0.16	0.66223	NO	NA
2917	Q7XLP7	0.16	0.465472	NO	NA
3073	Q84TX6	0.16	0.806514	NO	NA
3155	Q8H4X9	0.16	0.672291	NO	NA
3369	Q94GF1	0.16	0.695849	NO	NA
85	A0A0N7KQC7	0.15	0.491441	NO	NA
401	A0A0P0W9J4	0.15	0.605075	NO	NA
547	A0A0P0WYT0	0.15	0.681891	NO	NA
621	A0A0P0XA19	0.15	0.647594	NO	NA
626	A0A0P0XAC9	0.15	0.828385	NO	NA
709	A0A0P0XNQ6	0.15	0.290306	NO	NA
785	A0A0P0Y5S2	0.15	0.418939	NO	NA
896	B7FA89	0.15	0.726092	NO	NA
947	C7JA48	0.15	0.820988	NO	NA
1077	P51431	0.15	0.669289	NO	NA
1136	Q0D867	0.15	0.625436	NO	NA
1144	Q0DB53	0.15	0.681891	NO	NA
1434	Q10A81	0.15	0.781483	NO	NA
1494	Q10LY9	0.15	0.523974	NO	NA
1602	Q2QNF3	0.15	0.374655	NO	NA
1870	Q5SMI5	0.15	0.634185	NO	NA
1871	Q5SMI6	0.15	0.634185	NO	NA
2015	Q650Z3	0.15	0.713516	NO	NA
2123	Q69MU0	0.15	0.703041	NO	NA
2173	Q69WE5	0.15	0.625436	NO	NA
2371	Q6K4T1	0.15	0.535873	NO	NA
2574	Q6Z7R9	0.15	0.704401	NO	NA
2619	Q6ZDX3	0.15	0.828385	NO	NA
2856	Q7XAL3	0.15	0.542433	NO	NA
3015	Q7XZH5	0.15	0.792895	NO	NA
3114	Q8GRU7	0.15	0.674105	NO	NA
3258	Q8RZZ3	0.15	0.771687	NO	NA
7	A0A0N7KD50	0.14	0.527463	NO	NA
18	A0A0N7KFQ6	0.14	0.769387	NO	NA
227	A0A0P0VFX8	0.14	0.754096	NO	NA
256	A0A0P0VLT9	0.14	0.285848	NO	NA
534	A0A0P0WVX8	0.14	0.772448	NO	NA
585	A0A0P0X5N3	0.14	0.726129	NO	NA
755	A0A0P0XYN0	0.14	0.769387	NO	NA
794	A0A0P0Y727	0.14	0.769387	NO	NA
797	A0A0P0Y838	0.14	0.292569	NO	NA
873	B7EKD7	0.14	0.621436	NO	NA
1189	Q0DK50	0.14	0.641607	NO	NA
1239	Q0DZE5	0.14	0.285848	NO	NA
1510	Q10MS3	0.14	0.549163	NO	NA
1823	Q5N725	0.14	0.199821	NO	NA
1924	Q5VS73	0.14	0.540475	NO	NA
1925	Q5VS74	0.14	0.540475	NO	NA
2105	Q69IM6	0.14	0.706998	NO	NA
2148	Q69T76	0.14	0.772448	NO	NA
2553	Q6Z6A7	0.14	0.462694	NO	NA
2646	Q6ZHC3	0.14	0.592751	NO	NA
2692	Q6ZL94	0.14	0.38052	NO	NA
2732	Q75IQ4	0.14	0.730585	NO	NA
2872	Q7XCY0	0.14	0.678345	NO	NA
3159	Q8H567	0.14	0.579987	NO	NA
3325	Q93Y73	0.14	0.526627	NO	NA
260	A0A0P0VM71	0.13	0.568829	NO	NA
548	A0A0P0WYZ5	0.13	0.578804	NO	NA
886	B7F845	0.13	0.610873	NO	NA
946	C7JA12	0.13	0.783548	NO	NA
1260	Q0IMX5	0.13	0.758144	NO	NA
1277	Q0ITW7	0.13	0.519744	NO	NA
1304	Q0J3C0	0.13	0.715654	NO	NA
1324	Q0J957	0.13	0.761563	NO	NA
1633	Q2QU06	0.13	0.436151	NO	NA
1981	Q5ZAM8	0.13	0.697115	NO	NA
2272	Q6EUD7	0.13	0.541003	NO	NA
2359	Q6K439	0.13	0.715654	NO	NA
2558	Q6Z6H0	0.13	0.516967	NO	NA
2674	Q6ZJW9	0.13	0.662481	NO	NA
2762	Q75LK5	0.13	0.73647	NO	NA
2953	Q7XR49	0.13	0.761563	NO	NA
3067	Q84T99	0.13	0.752406	NO	NA
3230	Q8LQ41	0.13	0.752837	NO	NA
105	A0A0N7KTP2	0.12	0.639299	NO	NA
165	A0A0P0V5B0	0.12	0.711864	NO	NA
291	A0A0P0VT75	0.12	0.411899	NO	NA
407	A0A0P0WA31	0.12	0.676832	NO	NA
491	A0A0P0WP33	0.12	0.487882	NO	NA
528	A0A0P0WUS0	0.12	0.669697	NO	NA
592	A0A0P0X6R2	0.12	0.783093	NO	NA
1212	Q0DRV6	0.12	0.360053	NO	NA
1319	Q0J803	0.12	0.76838	NO	NA
1360	Q0JDK3	0.12	0.676832	NO	NA
1401	Q0JLA3	0.12	0.766882	NO	NA
1449	Q10E49	0.12	0.72441	NO	NA
1538	Q10P35	0.12	0.666125	NO	NA
1684	Q2R480	0.12	0.560691	NO	NA
1766	Q53MA7	0.12	0.714641	NO	NA
1767	Q53MA8	0.12	0.714641	NO	NA
1949	Q5Z6U5	0.12	0.512923	NO	NA
1964	Q5Z8V9	0.12	0.665971	NO	NA
1995	Q5ZDJ3	0.12	0.711864	NO	NA
2052	Q65WW7	0.12	0.72441	NO	NA
2468	Q6YVI0	0.12	0.587314	NO	NA
2582	Q6Z8F4	0.12	0.687929	NO	NA
3072	Q84TB6	0.12	0.807816	NO	NA
3092	Q851P9	0.12	0.71346	NO	NA
3178	Q8H8D6	0.12	0.552787	NO	NA
107	A0A0N7KTS9	0.11	0.626036	NO	NA
184	A0A0P0V933	0.11	0.724157	NO	NA
472	A0A0P0WKS4	0.11	0.639413	NO	NA
745	A0A0P0XWQ8	0.11	0.659391	NO	NA
803	A0A0P0Y903	0.11	0.505365	NO	NA
919	B9FPI9	0.11	0.82017	NO	NA
1142	Q0DAB3	0.11	0.721436	NO	NA
1224	Q0DV39	0.11	0.814825	NO	NA
1563	Q10RP2	0.11	0.814825	NO	NA
1570	Q10SM5	0.11	0.720257	NO	NA
1637	Q2QVC1	0.11	0.626036	NO	NA
1680	Q2R3E0	0.11	0.536367	NO	NA
2209	Q6AUK5	0.11	0.82017	NO	NA
2505	Q6YZE2	0.11	0.680554	NO	NA
2509	Q6YZX6	0.11	0.366017	NO	NA
3158	Q8H559	0.11	0.580004	NO	NA
3262	Q8S125	0.11	0.724157	NO	NA
3488	Q9SNQ3	0.11	0.683594	NO	NA
193	A0A0P0VAT4	0.1	0.62846	NO	NA
660	A0A0P0XEV9	0.1	0.740452	NO	NA
734	A0A0P0XUU0	0.1	0.744432	NO	NA
1173	Q0DI31	0.1	0.575755	NO	NA
1233	Q0DXF4	0.1	0.684416	NO	NA
1290	Q0J006	0.1	0.585549	NO	NA
1330	Q0JA59	0.1	0.805641	NO	NA
1442	Q10CU4	0.1	0.714782	NO	NA
1547	Q10QF5	0.1	0.660129	NO	NA
1764	Q53LY0	0.1	0.627274	NO	NA
2328	Q6H819	0.1	0.844402	NO	NA
2414	Q6KA00	0.1	0.80974	NO	NA
2432	Q6L510	0.1	0.600077	NO	NA
2448	Q6YS11	0.1	0.639798	NO	NA
2477	Q6YX88	0.1	0.768565	NO	NA
3181	Q8H8N1	0.1	0.773424	NO	NA
3464	Q9LSU3	0.1	0.569928	NO	NA
3	A0A0N7KCT0	0.09	0.557485	NO	NA
55	A0A0N7KK39	0.09	0.804166	NO	NA
115	A0A0P0UY25	0.09	0.785934	NO	NA
136	A0A0P0V1F6	0.09	0.557485	NO	NA
156	A0A0P0V3L2	0.09	0.721782	NO	NA
249	A0A0P0VJN8	0.09	0.409595	NO	NA
250	A0A0P0VJQ0	0.09	0.409595	NO	NA
564	A0A0P0X2D3	0.09	0.557485	NO	NA
602	A0A0P0X7V0	0.09	0.805782	NO	NA
1293	Q0J0M2	0.09	0.793313	NO	NA
1460	Q10GX0	0.09	0.786685	NO	NA
1798	Q5JKQ3	0.09	0.672122	NO	NA
2136	Q69QL4	0.09	0.557485	NO	NA
2278	Q6EUQ9	0.09	0.567828	NO	NA
2377	Q6K5Q1	0.09	0.728672	NO	NA
2575	Q6Z7T3	0.09	0.464026	NO	NA
2685	Q6ZL16	0.09	0.805782	NO	NA
2707	Q75GX9	0.09	0.491742	NO	NA
2708	Q75GX9-2	0.09	0.671951	NO	NA
2843	Q7X6F6	0.09	0.638983	NO	NA
3179	Q8H8D8	0.09	0.636046	NO	NA
3336	Q943K7	0.09	0.700141	NO	NA
3463	Q9LSU1	0.09	0.596039	NO	NA
3494	Q9XFE4	0.09	0.728672	NO	NA
3499	Q9XHX4	0.09	0.869643	NO	NA
148	A0A0P0V2S6	0.08	0.735105	NO	NA
161	A0A0P0V4G1	0.08	0.865093	NO	NA
399	A0A0P0W992	0.08	0.804598	NO	NA
400	A0A0P0W993	0.08	0.795775	NO	NA
441	A0A0P0WFE5	0.08	0.713539	NO	NA
484	A0A0P0WNC7	0.08	0.766047	NO	NA
487	A0A0P0WNI6	0.08	0.793587	NO	NA
510	A0A0P0WRW9	0.08	0.8692	NO	NA
562	A0A0P0X1V6	0.08	0.77176	NO	NA
576	A0A0P0X3Y0	0.08	0.663872	NO	NA
952	O04226	0.08	0.766047	NO	NA
1066	P48494	0.08	0.394783	NO	NA
1476	Q10L71	0.08	0.616928	NO	NA
1562	Q10RP0	0.08	0.453097	NO	NA
1638	Q2QVG9	0.08	0.803055	NO	NA
1992	Q5ZCV1	0.08	0.649352	NO	NA
2217	Q6AV57	0.08	0.837529	NO	NA
2306	Q6H5J0	0.08	0.624101	NO	NA
2529	Q6Z2M5	0.08	0.774398	NO	NA
2847	Q7X7I6	0.08	0.629947	NO	NA
2855	Q7X8W6	0.08	0.800706	NO	NA
2921	Q7XMI6	0.08	0.804598	NO	NA
3094	Q851W1	0.08	0.870662	NO	NA
3235	Q8LQJ8	0.08	0.865093	NO	NA
3236	Q8LQJ9	0.08	0.865093	NO	NA
3251	Q8RYZ1	0.08	0.613562	NO	NA
3434	Q9FYP0	0.08	0.783127	NO	NA
125	A0A0P0UZP8	0.07	0.6012	NO	NA
185	A0A0P0V969	0.07	0.522684	NO	NA
230	A0A0P0VGB7	0.07	0.836138	NO	NA
247	A0A0P0VJL8	0.07	0.434845	NO	NA
423	A0A0P0WCP5	0.07	0.828268	NO	NA
727	A0A0P0XTG9	0.07	0.789447	NO	NA
728	A0A0P0XTK4	0.07	0.789447	NO	NA
757	A0A0P0XZ19	0.07	0.792546	NO	NA
792	A0A0P0Y6M0	0.07	0.792546	NO	NA
1298	Q0J0T7	0.07	0.447632	NO	NA
1606	Q2QNJ8	0.07	0.804636	NO	NA
1659	Q2QYL3	0.07	0.627513	NO	NA
1699	Q2RAZ2	0.07	0.792546	NO	NA
1723	Q338Z4	0.07	0.789447	NO	NA
2137	Q69QQ6	0.07	0.760387	NO	NA
2160	Q69U53	0.07	0.800003	NO	NA
2202	Q6AUB0	0.07	0.788094	NO	NA
2214	Q6AV23	0.07	0.633176	NO	NA
2330	Q6H8D7	0.07	0.836138	NO	NA
2331	Q6H8D8	0.07	0.836138	NO	NA
2507	Q6YZH8	0.07	0.779685	NO	NA
2736	Q75IX4	0.07	0.823154	NO	NA
3040	Q84MP2	0.07	0.838967	NO	NA
3191	Q8HCQ3	0.07	0.795794	NO	NA
3333	Q943E6	0.07	0.73824	NO	NA
3347	Q94CN1	0.07	0.669802	NO	NA
3384	Q94LR4	0.07	0.77339	NO	NA
166	A0A0P0V5E1	0.06	0.828244	NO	NA
234	A0A0P0VGY4	0.06	0.858648	NO	NA
450	A0A0P0WGF4	0.06	0.562257	NO	NA
511	A0A0P0WS07	0.06	0.732211	NO	NA
695	A0A0P0XJR1	0.06	0.692155	NO	NA
827	A0A0P0YCF4	0.06	0.807888	NO	NA
967	O82143	0.06	0.67094	NO	NA
988	P0C512	0.06	0.452849	NO	NA
1009	P14656	0.06	0.593654	NO	NA
1022	P25777	0.06	0.562257	NO	NA
1078	P51823	0.06	0.647521	NO	NA
1099	Q06396	0.06	0.647521	NO	NA
1106	Q09151	0.06	0.628273	NO	NA
1112	Q0D3V2	0.06	0.824171	NO	NA
1425	Q0JRG3	0.06	0.731729	NO	NA
1495	Q10M12	0.06	0.562708	NO	NA
1524	Q10N98	0.06	0.860853	NO	NA
1554	Q10R10	0.06	0.787188	NO	NA
1824	Q5N726	0.06	0.40068	NO	NA
1837	Q5N8X1	0.06	0.688529	NO	NA
1903	Q5VNT9	0.06	0.732211	NO	NA
1994	Q5ZDH9	0.06	0.718251	NO	NA
2113	Q69K00	0.06	0.637452	NO	NA
2186	Q69Y12	0.06	0.827263	NO	NA
2222	Q6AVI7	0.06	0.859404	NO	NA
2271	Q6EUD5	0.06	0.858648	NO	NA
2488	Q6YYA7	0.06	0.87887	NO	NA
2665	Q6ZJ17	0.06	0.875899	NO	NA
2799	Q7F270	0.06	0.647521	NO	NA
3013	Q7XZG0	0.06	0.647521	NO	NA
3257	Q8RZW7	0.06	0.723517	NO	NA
3437	Q9LDC9	0.06	0.647521	NO	NA
318	A0A0P0VX70	0.05	0.749422	NO	NA
364	A0A0P0W348	0.05	0.733468	NO	NA
444	A0A0P0WFS7	0.05	0.663777	NO	NA
505	A0A0P0WRC8	0.05	0.605386	NO	NA
663	A0A0P0XF64	0.05	0.827673	NO	NA
761	A0A0P0Y0E7	0.05	0.687248	NO	NA
774	A0A0P0Y2T0	0.05	0.837842	NO	NA
1113	Q0D3Z9	0.05	0.735553	NO	NA
1141	Q0DA00	0.05	0.723295	NO	NA
1655	Q2QYK6	0.05	0.802442	NO	NA
1671	Q2R1N0	0.05	0.79426	NO	NA
1700	Q2RAZ7	0.05	0.83171	NO	NA
1703	Q2RBC7	0.05	0.802442	NO	NA
1726	Q339Q0	0.05	0.820356	NO	NA
1972	Q5Z9N8	0.05	0.58154	NO	NA
1985	Q5ZBA9	0.05	0.804023	NO	NA
2077	Q67UF5	0.05	0.74171	NO	NA
2100	Q688M9	0.05	0.748293	NO	NA
2189	Q69YA2	0.05	0.689052	NO	NA
2420	Q6L4H5	0.05	0.796092	NO	NA
2601	Q6ZBX9	0.05	0.646845	NO	NA
2687	Q6ZL37	0.05	0.72281	NO	NA
3161	Q8H588	0.05	0.588267	NO	NA
3162	Q8H590	0.05	0.588267	NO	NA
3272	Q8S3Q3	0.05	0.787384	NO	NA
3507	Q9ZTP5	0.05	0.842688	NO	NA
16	A0A0N7KFI2	0.04	0.895564	NO	NA
261	A0A0P0VMA7	0.04	0.794237	NO	NA
272	A0A0P0VQT9	0.04	0.751556	NO	NA
289	A0A0P0VT12	0.04	0.802859	NO	NA
327	A0A0P0VY62	0.04	0.869989	NO	NA
338	A0A0P0VZM1	0.04	0.774108	NO	NA
347	A0A0P0W1E6	0.04	0.743994	NO	NA
707	A0A0P0XNB2	0.04	0.56096	NO	NA
786	A0A0P0Y5U3	0.04	0.899951	NO	NA
800	A0A0P0Y8X9	0.04	0.659231	NO	NA
804	A0A0P0Y925	0.04	0.659231	NO	NA
920	B9FQQ6	0.04	0.830184	NO	NA
1118	Q0D4M5	0.04	0.80765	NO	NA
1223	Q0DV32	0.04	0.895234	NO	NA
1226	Q0DV72	0.04	0.802859	NO	NA
1292	Q0J0H6	0.04	0.74606	NO	NA
1335	Q0JAI2	0.04	0.591752	NO	NA
1399	Q0JL44	0.04	0.68808	NO	NA
1734	Q40636	0.04	0.833631	NO	NA
2041	Q654V6	0.04	0.761062	NO	NA
2281	Q6F2U9	0.04	0.76691	NO	NA
2354	Q6K2Q1	0.04	0.830184	NO	NA
2386	Q6K680	0.04	0.751556	NO	NA
2581	Q6Z8E0	0.04	0.591752	NO	NA
2640	Q6ZGU9	0.04	0.833631	NO	NA
2672	Q6ZJJ1	0.04	0.740871	NO	NA
2812	Q7F8R1	0.04	0.705693	NO	NA
2939	Q7XPW5	0.04	0.763672	NO	NA
3101	Q852A1	0.04	0.833631	NO	NA
3123	Q8GTK4	0.04	0.622267	NO	NA
3491	Q9SXV0	0.04	0.710454	NO	NA
424	A0A0P0WCX8	0.03	0.824581	NO	NA
498	A0A0P0WQK5	0.03	0.854198	NO	NA
568	A0A0P0X309	0.03	0.688217	NO	NA
845	A3AJ77	0.03	0.829829	NO	NA
846	A3AQC6	0.03	0.897824	NO	NA
927	B9G4P3	0.03	0.858159	NO	NA
1331	Q0JA68	0.03	0.692911	NO	NA
1477	Q10LE6	0.03	0.784918	NO	NA
1548	Q10QG2	0.03	0.851262	NO	NA
1600	Q2QND9	0.03	0.725794	NO	NA
1874	Q5SN38	0.03	0.854198	NO	NA
2048	Q656F2	0.03	0.877766	NO	NA
2102	Q688W7	0.03	0.854198	NO	NA
2125	Q69NG5	0.03	0.858159	NO	NA
2210	Q6AUN1	0.03	0.810758	NO	NA
2545	Q6Z4K6	0.03	0.766297	NO	NA
2606	Q6ZCF3	0.03	0.762907	NO	NA
2713	Q75HJ0	0.03	0.766297	NO	NA
2796	Q7F1U1	0.03	0.819701	NO	NA
2866	Q7XC31	0.03	0.650599	NO	NA
2974	Q7XTE8	0.03	0.774712	NO	NA
3264	Q8S1M1	0.03	0.76665	NO	NA
3276	Q8S625	0.03	0.868831	NO	NA
3326	Q941F5	0.03	0.512776	NO	NA
3376	Q94JA2	0.03	0.705872	NO	NA
3420	Q9FTU2	0.03	0.719607	NO	NA
3435	Q9FYR9	0.03	0.847133	NO	NA
15	A0A0N7KFE2	0.02	0.720498	NO	NA
20	A0A0N7KFT8	0.02	0.880924	NO	NA
50	A0A0N7KJX8	0.02	0.811218	NO	NA
527	A0A0P0WUR5	0.02	0.718124	NO	NA
711	A0A0P0XNS9	0.02	0.829229	NO	NA
817	A0A0P0YBG5	0.02	0.854921	NO	NA
847	A3AYP1	0.02	0.811218	NO	NA
1052	P40392	0.02	0.746655	NO	NA
1060	P42863	0.02	0.718124	NO	NA
1358	Q0JD86	0.02	0.91144	NO	NA
1407	Q0JMH0	0.02	0.76262	NO	NA
2108	Q69JE2	0.02	0.903221	NO	NA
2304	Q6H5B5	0.02	0.827189	NO	NA
2517	Q6Z0I4	0.02	0.699749	NO	NA
2571	Q6Z7F4	0.02	0.861389	NO	NA
2573	Q6Z7R6	0.02	0.86922	NO	NA
2714	Q75HJ3	0.02	0.703407	NO	NA
2752	Q75LB9	0.02	0.806314	NO	NA
2891	Q7XHV1	0.02	0.810161	NO	NA
3062	Q84S20	0.02	0.810161	NO	NA
3093	Q851S8	0.02	0.860233	NO	NA
3242	Q8LR75	0.02	0.689196	NO	NA
3468	Q9LWS2	0.02	0.774357	NO	NA
3469	Q9LWT6	0.02	0.662248	NO	NA
56	A0A0N7KK53	0.01	0.830293	NO	NA
169	A0A0P0V5L6	0.01	0.899709	NO	NA
248	A0A0P0VJM7	0.01	0.62208	NO	NA
310	A0A0P0VW37	0.01	0.752159	NO	NA
345	A0A0P0W1B6	0.01	0.602009	NO	NA
392	A0A0P0W7I7	0.01	0.887109	NO	NA
477	A0A0P0WLR9	0.01	0.905892	NO	NA
631	A0A0P0XAP0	0.01	0.789954	NO	NA
798	A0A0P0Y8M7	0.01	0.838309	NO	NA
833	A0A0P0YD65	0.01	0.906601	NO	NA
1064	P46465-2	0.01	0.735902	NO	NA
1109	Q0D3N0	0.01	0.718585	NO	NA
1222	Q0DTX5	0.01	0.787804	NO	NA
1282	Q0IVE4	0.01	0.844114	NO	NA
1586	Q2QM47	0.01	0.906601	NO	NA
1686	Q2R4A1	0.01	0.701415	NO	NA
1746	Q42993	0.01	0.648957	NO	NA
1856	Q5QLS8	0.01	0.851985	NO	NA
2035	Q654L9	0.01	0.783557	NO	NA
2211	Q6AUR2	0.01	0.82729	NO	NA
2367	Q6K4K9	0.01	0.761144	NO	NA
2418	Q6L4C5	0.01	0.905892	NO	NA
2630	Q6ZFU6	0.01	0.76656	NO	NA
3095	Q851Y1	0.01	0.790403	NO	NA
3134	Q8GVZ0	0.01	0.797427	NO	NA
3186	Q8H8U5	0.01	0.733503	NO	NA
3278	Q8S6F2	0.01	0.595375	NO	NA
3316	Q93VC6	0.01	0.701415	NO	NA
3416	Q9FTG9	0.01	0.760451	NO	NA
382	A0A0P0W5K6	0	0.792168	NO	NA
1082	P55142	0	0.777294	NO	NA
1191	Q0DKF0	0	0.783168	NO	NA
1322	Q0J8G4	0	0.638593	NO	NA
1423	Q0JR25	0	0.775967	NO	NA
1438	Q10B63	0	0.866525	NO	NA
2024	Q652L6	0	0.7035	NO	NA
2461	Q6YUA1	0	0.802422	NO	NA
2525	Q6Z1J6	0	0.750894	NO	NA
2567	Q6Z730	0	0.88979	NO	NA
2639	Q6ZGS9	0	0.782956	NO	NA
2770	Q75M28	0	0.899627	NO	NA
2827	Q7FAX1	0	0.790204	NO	NA
3005	Q7XWV6	0	0.878642	NO	NA
3033	Q84LM2	0	0.890984	NO	NA
3163	Q8H5C3	0	0.857882	NO	NA
3387	Q9ARZ9	0	0.855215	NO	NA
3409	Q9FEG7	0	0.736213	NO	NA
3410	Q9FP22	0	0.860124	NO	NA
74	A0A0N7KMW0	-0.01	0.856864	NO	NA
287	A0A0P0VSV2	-0.01	0.814632	NO	NA
349	A0A0P0W1P1	-0.01	0.910795	NO	NA
497	A0A0P0WQE8	-0.01	0.899918	NO	NA
574	A0A0P0X3H7	-0.01	0.834447	NO	NA
703	A0A0P0XLP8	-0.01	0.773162	NO	NA
771	A0A0P0Y2C4	-0.01	0.821135	NO	NA
913	B9FJG3	-0.01	0.899918	NO	NA
918	B9FP52	-0.01	0.910795	NO	NA
1024	P27777	-0.01	0.833201	NO	NA
1134	Q0D7Z4	-0.01	0.834447	NO	NA
1159	Q0DFL5	-0.01	0.899918	NO	NA
1454	Q10FF9	-0.01	0.910795	NO	NA
1502	Q10MF8	-0.01	0.850877	NO	NA
1550	Q10QM5	-0.01	0.834447	NO	NA
1585	Q2QM23	-0.01	0.812444	NO	NA
1977	Q5Z9Z3	-0.01	0.807068	NO	NA
2290	Q6F3B0	-0.01	0.822154	NO	NA
2298	Q6H4L2	-0.01	0.667217	NO	NA
2462	Q6YUA7	-0.01	0.841754	NO	NA
2620	Q6ZDY8	-0.01	0.779369	NO	NA
2622	Q6ZEZ7	-0.01	0.819495	NO	NA
2788	Q7EYM8	-0.01	0.8947	NO	NA
2839	Q7GD79	-0.01	0.730543	NO	NA
2910	Q7XKE9	-0.01	0.852551	NO	NA
3449	Q9LGQ6	-0.01	0.771937	NO	NA
3457	Q9LRI6	-0.01	0.838584	NO	NA
27	A0A0N7KGV0	-0.02	0.909367	NO	NA
304	A0A0P0VUW3	-0.02	0.909367	NO	NA
350	A0A0P0W1R4	-0.02	0.861274	NO	NA
369	A0A0P0W429	-0.02	0.881722	NO	NA
370	A0A0P0W4J1	-0.02	0.881722	NO	NA
636	A0A0P0XB45	-0.02	0.699048	NO	NA
838	A2ZTZ7	-0.02	0.805746	NO	NA
1059	P42862	-0.02	0.868957	NO	NA
1611	Q2QNV2	-0.02	0.818188	NO	NA
1760	Q53L24	-0.02	0.896621	NO	NA
1810	Q5JMS4	-0.02	0.739632	NO	NA
1835	Q5N842	-0.02	0.869938	NO	NA
1876	Q5SNC0	-0.02	0.795536	NO	NA
1929	Q5W676	-0.02	0.894037	NO	NA
2089	Q67VZ1	-0.02	0.783741	NO	NA
2090	Q67W29	-0.02	0.891776	NO	NA
2308	Q6H660	-0.02	0.765627	NO	NA
2479	Q6YXI1	-0.02	0.846048	NO	NA
2518	Q6Z0N5	-0.02	0.864664	NO	NA
2668	Q6ZJ47	-0.02	0.943667	NO	NA
2706	Q75GX3	-0.02	0.775003	NO	NA
2822	Q7FAM9	-0.02	0.825098	NO	NA
3239	Q8LQS5	-0.02	0.805746	NO	NA
3307	Q8W317	-0.02	0.813315	NO	NA
3351	Q94CS6	-0.02	0.847884	NO	NA
75	A0A0N7KN09	-0.03	0.948077	NO	NA
375	A0A0P0W4Q0	-0.03	0.791569	NO	NA
473	A0A0P0WL67	-0.03	0.904618	NO	NA
976	P0C0L1	-0.03	0.830885	NO	NA
1329	Q0J9Y2	-0.03	0.937288	NO	NA
1572	Q10SR3	-0.03	0.870862	NO	NA
1769	Q53N47	-0.03	0.881462	NO	NA
1959	Q5Z802	-0.03	0.900552	NO	NA
2453	Q6YT73	-0.03	0.887809	NO	NA
197	A0A0P0VBL9	-0.04	0.833411	NO	NA
1905	Q5VPB9	-0.04	0.861944	NO	NA
2269	Q6ETS8	-0.04	0.903026	NO	NA
2778	Q762A6	-0.04	0.82641	NO	NA
2828	Q7FAY6	-0.04	0.872187	NO	NA
2862	Q7XBT1	-0.04	0.901486	NO	NA
2864	Q7XBZ9	-0.04	0.911193	NO	NA
2932	Q7XNV4	-0.04	0.828555	NO	NA
3362	Q94E63	-0.04	0.879192	NO	NA
277	A0A0P0VR59	-0.05	0.924015	NO	NA
912	B9FHF3	-0.05	0.932579	NO	NA
1036	P30298	-0.05	0.86677	NO	NA
1240	Q0DZN5	-0.05	0.943339	NO	NA
1248	Q0E3C8	-0.05	0.909943	NO	NA
1288	Q0IZU8	-0.05	0.933899	NO	NA
1320	Q0J889	-0.05	0.924015	NO	NA
1405	Q0JM17-2	-0.05	0.873869	NO	NA
1451	Q10F11	-0.05	0.946095	NO	NA
1556	Q10R45	-0.05	0.920037	NO	NA
1642	Q2QWT4	-0.05	0.879059	NO	NA
1720	Q338B1	-0.05	0.920227	NO	NA
2134	Q69QC1	-0.05	0.927732	NO	NA
2333	Q6H8G5	-0.05	0.913822	NO	NA
2569	Q6Z782	-0.05	0.969475	NO	NA
2584	Q6Z8Y5	-0.05	0.924015	NO	NA
2589	Q6Z9G0	-0.05	0.913835	NO	NA
2780	Q76BW5	-0.05	0.917269	NO	NA
64	A0A0N7KL10	-0.06	0.915644	NO	NA
188	A0A0P0VA20	-0.06	0.924471	NO	NA
403	A0A0P0W9U3	-0.06	0.926785	NO	NA
522	A0A0P0WTZ1	-0.06	0.885824	NO	NA
656	A0A0P0XDJ9	-0.06	0.928475	NO	NA
1032	P29250	-0.06	0.940536	NO	NA
1033	P29421	-0.06	0.852267	NO	NA
1342	Q0JBE3	-0.06	0.944393	NO	NA
1735	Q40648	-0.06	0.92347	NO	NA
2042	Q655Q2	-0.06	0.948669	NO	NA
2095	Q67X37	-0.06	0.939793	NO	NA
2339	Q6I5K9	-0.06	0.956893	NO	NA
3046	Q84P96	-0.06	0.834009	NO	NA
3411	Q9FP25	-0.06	0.932928	NO	NA
137	A0A0P0V1H5	-0.07	0.913271	NO	NA
199	A0A0P0VBX1	-0.07	0.963567	NO	NA
213	A0A0P0VED8	-0.07	0.965564	NO	NA
536	A0A0P0WXE9	-0.07	0.92222	NO	NA
569	A0A0P0X334	-0.07	0.91978	NO	NA
898	B7FAF4	-0.07	0.932871	NO	NA
1065	P46466	-0.07	0.932379	NO	NA
1102	Q07078	-0.07	0.847572	NO	NA
1253	Q0E4K1	-0.07	0.928163	NO	NA
1657	Q2QYL0	-0.07	0.937917	NO	NA
1704	Q2RBD1	-0.07	0.937917	NO	NA
1862	Q5QMH0	-0.07	0.932871	NO	NA
1863	Q5QMH1	-0.07	0.932871	NO	NA
1896	Q5VME5	-0.07	0.970799	NO	NA
2135	Q69QD5	-0.07	0.947074	NO	NA
2375	Q6K5G8	-0.07	0.840604	NO	NA
2621	Q6ZEZ2	-0.07	0.91978	NO	NA
2633	Q6ZG77	-0.07	0.948903	NO	NA
2966	Q7XSU6	-0.07	0.919275	NO	NA
3002	Q7XVP0	-0.07	0.955612	NO	NA
3111	Q8GRK1	-0.07	0.934694	NO	NA
3332	Q942X6	-0.07	0.954658	NO	NA
3392	Q9AS74	-0.07	0.95136	NO	NA
3501	Q9XJ28	-0.07	0.955916	NO	NA
63	A0A0N7KKX5	-0.08	0.968904	NO	NA
66	A0A0N7KLH2	-0.08	0.943697	NO	NA
455	A0A0P0WHN0	-0.08	0.957134	NO	NA
701	A0A0P0XLD9	-0.08	0.95711	NO	NA
821	A0A0P0YBZ3	-0.08	0.965418	NO	NA
831	A0A0P0YCK4	-0.08	0.909408	NO	NA
861	B7E4J4	-0.08	0.953533	NO	NA
892	B7F9Y2	-0.08	0.969475	NO	NA
1167	Q0DHB7	-0.08	0.963	NO	NA
1184	Q0DJC3	-0.08	0.944924	NO	NA
1263	Q0INR5	-0.08	0.934223	NO	NA
1325	Q0J9F3	-0.08	0.953707	NO	NA
1404	Q0JM17	-0.08	0.930727	NO	NA
1443	Q10CU7	-0.08	0.94106	NO	NA
1597	Q2QMW0	-0.08	0.965418	NO	NA
1615	Q2QP55	-0.08	0.96667	NO	NA
1701	Q2RB23	-0.08	0.962063	NO	NA
1705	Q2RBM4	-0.08	0.93839	NO	NA
1775	Q53NW9	-0.08	0.940532	NO	NA
1793	Q5JK84	-0.08	0.930727	NO	NA
1950	Q5Z790	-0.08	0.938968	NO	NA
1975	Q5Z9Q8	-0.08	0.948813	NO	NA
2078	Q67UF5-2	-0.08	0.946139	NO	NA
2191	Q6ASV4	-0.08	0.947588	NO	NA
2227	Q6AVZ3	-0.08	0.953707	NO	NA
2228	Q6AVZ5	-0.08	0.953707	NO	NA
2256	Q6ESR4	-0.08	0.96284	NO	NA
2322	Q6H7I7	-0.08	0.957306	NO	NA
2348	Q6K1W6	-0.08	0.93086	NO	NA
2549	Q6Z537	-0.08	0.915377	NO	NA
2614	Q6ZD96	-0.08	0.915377	NO	NA
2656	Q6ZIA1	-0.08	0.93086	NO	NA
2786	Q7EYC9	-0.08	0.969475	NO	NA
2842	Q7X5X9	-0.08	0.946214	NO	NA
2889	Q7XHN5	-0.08	0.966584	NO	NA
2957	Q7XR89	-0.08	0.973882	NO	NA
3003	Q7XW77	-0.08	0.948813	NO	NA
3194	Q8L4F2	-0.08	0.9536	NO	NA
3317	Q93VT8	-0.08	0.921958	NO	NA
3461	Q9LST9	-0.08	0.963153	NO	NA
54	A0A0N7KK22	-0.09	0.973773	NO	NA
[truncated: 1,605 more rows]

## Sheet: W5
	gene_symbol	log2FoldChange	pvalue	diffexpressed	delabel
[truncated: 3,510 more rows]

[truncated: 1 more sheets: Pi+W5]
