# Supplementary material for: Piriformospora indica and Azotobacter chroococcum Consortium Facilitates Higher Acquisition of N, P with Improved Carbon Allocation and Enhanced Plant Growth in Oryza sativa
Source: J Fungi (Basel). 2022 Apr 27;8(5):453. doi: 10.3390/jof8050453 (PMC9146537; doi:10.3390/jof8050453)
Supplement: Supplementary file 1 [file jof-08-00453-s001.zip › Table S2.xlsx]

## Sheet: Pi
upregulated	Category	Term	Count	%	PValue	Genes	List	Total	Pop	Hits	Pop	Total	Fold	Enrichment	Bonferroni	Benjamini	FDR
upregulated	KEGG_PATHWAY	osa00940:Phenylpropanoidbiosynthesis	14	6.93069	1.02861e-07	Q75IS1	Q5U1G2	Q9AS12	Q5Z7J7	Q5U1G3	Q6K4J4	Q7XHB1	Q7XHB3	Q6UU25	Q94ED2	Q7XSV2	Q7XMP4	Q5U1F8	Q10ET8	68	125	3946	6.49929	4.93732e-06	4.93733e-06	4.73161e-06
upregulated	KEGG_PATHWAY	osa01110:Biosynthesisof secondary metabolites	30	14.8515	3.51978e-05	Q5U1G2	Q40677	Q5Z7J7	Q69TI2	Q6H713	Q5U1G3	Q10S34	Q7XWP9	Q69TI0	Q7XHB1	Q9XEA6	Q7XHB3	Q65XE5	Q10D68	Q75IS1	Q9AS12	Q6ZFI6	Q84T92	Q6K4J4	Q6K9N6	A3C6G9	Q6UU25	Q6H6D2	Q94ED2	Q7XSV2	Q5NAY4	Q7XMP4	Q6Z1G7	Q5U1F8	Q10ET8	68	838	3946	2.07743	0.0016881	0.000844747	0.00080955
upregulated	KEGG_PATHWAY	osa00630:Glyoxylateand dicarboxylate metabolism	6	2.9703	0.00426879	Q6ZFI6	Q6H713	Q10S34	Q10D68	P14654	A3C6G9	68	64	3946	5.44026	0.18563	0.0683007	0.0654548
upregulated	KEGG_PATHWAY	osa00910:Nitrogenmetabolism	4	1.9802	0.0113184	Q42997	Q8GTK1	P14654	Q7F2G3	68	28	3946	8.28992	0.420958	0.13582	0.130161
upregulated	KEGG_PATHWAY	osa04626:Plant-pathogeninteraction	6	2.9703	0.0390369	Q0JNL7	Q6F332	Q8H8C7	Q53P85	Q2QX45	Q8LMW8	68	111	3946	3.13672	0.852115	0.374754	0.359139
upregulated	KEGG_PATHWAY	osa00260:Glycineserine and threonine metabolism	4	1.9802	0.0715434	Q6ZFI6	Q6H713	Q10D68	A3C6G9	68	57	3946	4.07224	0.97165	0.572347	0.548499
upregulated	KEGG_PATHWAY	osa01100:Metabolicpathways	33	16.3366	0.0934102	Q5U1G2	Q40677	Q5Z7J7	Q69TI2	Q6H713	Q5U1G3	Q10S34	Q7XWP9	Q69TI0	P14654	Q5Z7T4	Q7XHB1	Q9XEA6	Q7XHB3	Q65XE5	Q10D68	Q75IS1	Q9AS12	Q6ZFI6	Q84T92	Q6K4J4	Q6K9N6	A3C6G9	Q6UU25	Q6H6D2	Q94ED2	Q7XSV2	Q5NAY4	Q7XMP4	Q6Z1G7	Q5U1F8	Q10ET8	Q84PW3	68	1546	3946	1.23866	0.990969	0.639801	0.613143

## Sheet: W5
	Category	Term	Count	%	PValue	Genes	List	Total	Pop	Hits	Pop	Total	Fold	Enrichment	Bonferroni	Benjamini	FDR
upregulated	KEGG_PATHWAY	osa00195:Photosynthesis	8	5.40541	1.2597e-05	P41344	P12085	Q84PB4	Q0D5P8	Q943W1	Q0DFC9	P0C361	Q10LV7	47	70	3946	9.59514	0.00042821	0.000428299	0.000415702
upregulated	KEGG_PATHWAY	osa01100:Metabolic pathways	30	20.2703	0.000849218	Q40677	Q6Z3Y3	Q75KR1	Q69NG5	Q7XWP9	Q10N17	O04226	B9EXM2	P14654	Q10B63	P12085	Q01401	Q7X8A1	Q75IS1	Q9AS12	Q0D5P8	Q6ZFI6	Q337E9	P30298	P0C361	Q5N7W3	Q8GTK7	P41344	Q6H6D2	Q84PB4	Q7XSV2	Q943W1	Q10ET8	P15280	Q10LV7	47	1546	3946	1.62919	0.0284725	0.0144367	0.0140121
upregulated	KEGG_PATHWAY	osa00710:Carbon fixation in photosynthetic organisms	5	3.37838	0.0102602	Q40677	Q75KR1	Q337E9	Q7XWP9	Q7X8A1	47	74	3946	5.6728	0.295769	0.116282	0.112862
upregulated	KEGG_PATHWAY	osa00910:Nitrogen metabolism	3	2.02703	0.0414736	Q8GTK1	P14654	Q7F2G3	47	28	3946	8.99544	0.763114	0.352525	0.342157
upregulated	KEGG_PATHWAY	osa01200:Carbon metabolism	7	4.72973	0.0559074	Q40677	Q75KR1	Q69NG5	Q6ZFI6	Q337E9	Q7XWP9	Q7X8A1	47	238	3946	2.46934	0.858585	0.38017	0.368989
upregulated	KEGG_PATHWAY	osa00250:Alanine, aspartate and glutamate metabolism	3	2.02703	0.0888373	Q6ZFI6	B9EXM2	P14654	47	43	3946	5.8575	0.957708	0.448319	0.435133
upregulated	KEGG_PATHWAY	osa01230:Biosynthesis of amino acid	6	4.05405	0.092301	Q40677	Q6Z3Y3	Q7XWP9	Q10N17	O04226	P14654	47	208	3946	2.42185	0.962845	0.448319	0.435133

## Sheet: Pi+W5
	Category	Term		Count	%	PValue	Genes	List	Total	Pop	Hits	Pop	Total	Fold	Enrichment	Bonferroni	Benjamini	FDR
upregulated	KEGG_PATHWAY	osa00630:	Glyoxylate and dicarboxylate metabolism	15	7.57576	8.14245e-11	Q10CE4	Q6ZFI6	Q10S34	Q6YT73	Q69RJ0	P14656	P14654	Q67U69	P18566	Q2QTJ7	A3C6G9	P0C512	Q2QTJ1	Q10D68	Q0INY7	92	64	3946	10.0526	4.15265e-09	4.15265e-09	3.90837e-09
upregulated	KEGG_PATHWAY	osa00710:	Carbon fixation in photosynthetic organisms	15	7.57576	6.44192e-10	Q8H4V1	Q40677	Q7XWP9	O64422	Q655T1	Q7F190	Q9SNK3	Q6T5D1	P18566	Q2QTJ7	P0C512	Q2QTJ1	Q69K00	Q0INY7	Q7X8A1	92	74	3946	8.69418	3.28538e-08	1.64269e-08	1.54606e-08
upregulated	KEGG_PATHWAY	osa01200:	Carbon metabolism	24	12.1212	1.67426e-09	Q8H4V1	Q40677	Q10CE4	Q6ZFI6	Q7XWP9	Q10S34	O64422	Q6YT73	Q655T1	Q7F190	Q9SNK3	Q6T5D1	Q67U69	P18566	Q2QTJ7	Q5JNB0	P0C512	Q2QTJ1	Q10D68	Q69K00	Q0INY7	Q6ZKB1	Q7X8A1	P42863	92	238	3946	4.32517	8.53874e-08	2.84625e-08	2.67882e-08
upregulated	KEGG_PATHWAY	osa01100:	Metabolic pathways	55	27.7778	6.61737e-05	Q6ZFJ3	Q5U1G2	Q10LP5	Q5Z7T4	Q7XPL2	Q67U69	P18566	Q2QTJ7	Q8GTK4	Q2QTJ1	P0C512	Q69YA2	Q0INY7	Q7X8A1	P42863	Q75IS1	A3C6G9	Q5JNB0	Q6UU25	Q6H6D2	Q7XSV2	Q10ET8	Q84PW3	Q10LV7	Q40677	Q5Z7J7	Q7XWP9	Q10S34	Q655T1	P14656	Q6T5D1	P14654	P0C2Z6	Q7XHB1	Q8W3D9	Q7XHB3	Q0J527	P12085	Q65XE5	Q10D68	Q8H4V1	Q10CE4	Q6ZFI6
upregulated	KEGG_PATHWAY	osa00940:	Phenylpropanoid biosynthesis	11	5.55556	0.000517633	Q75IS1	Q5U1G2	Q6UU25	Q5Z7J7	Q8H859	Q7XSV2	Q7XMP4	Q10ET8	Q9LRE9	Q7XHB1	Q7XHB3	92	125	3946	3.77443	0.0260605	0.00527985	0.00496927
upregulated	KEGG_PATHWAY	osa00195:	Photosynthesis	8	4	0.00101126	P41344	Q6ZFJ3	P12085	Q8GTK4	Q943W1	Q0DFC9	P0C2Z6	Q10LV7	92	70	3946	4.90186	0.0502916	0.00859569	0.00809006
upregulated	KEGG_PATHWAY	osa00910:	Nitrogen metabolism	5	2.52525	0.00354778	Q8GTK1	Q69RJ0	P14656	P14654	Q7F2G3	92	28	3946	7.65916	0.16578	0.0258481	0.0243276
upregulated	KEGG_PATHWAY	osa01110:	Biosynthesis of secondary metabolites	29	14.6465	0.02006	Q5U1G2	Q40677	Q5Z7J7	Q10S34	Q7XWP9	A0A0P0UZQ2	Q655T1	Q7XPL2	Q7XHB1	Q8W3D9	Q7XHB3	Q65XE5	Q10D68	P42863	Q75IS1	Q10CE4	Q6ZFI6	O64422	Q6YT73	A3C6G9	Q5JNB0	Q6UU25	Q6H6D2	Q8H859	Q7XSV2	Q7XMP4	Q10ET8	Q69K00	Q6ZKB1	92	838	3946	1.48431	0.644227	0.127883	0.12036
upregulated	KEGG_PATHWAY	osa01130:	Biosynthesis of antibiotics	14	7.07071	0.094157	Q40677	Q10CE4	Q6ZFI6	Q7XWP9	Q10S34	O64422	Q6YT73	Q655T1	A3C6G9	Q5JNB0	Q10D68	Q69K00	Q6ZKB1	P42863	92	380	3946	1.58021	0.993548	0.485803	0.457226
upregulated	KEGG_PATHWAY	osa00030:	Pentose phosphate pathway	4	2.0202	0.0977189	Q40677	Q7XWP9	O64422	P42863	92	48	3946	3.57428	0.994722	0.485803	0.457226
[truncated: 20 more columns]

## Sheet: common
Category	Term		Count	%	PValue	Genes	List	Total	Pop	Hits	Pop	Total	Fold	Enrichment	Bonferroni	Benjamini	FDR
KEGG_PATHWAY	osa00592:alpha-Linolenic	alpha-Linolenic acid metabolism	4	9.09091	0.00156538	Q0E0C6	Q69TH6	Q8W1L6	Q84QK0	25	39	3946	16.1887	0.0384081	0.0391345	0.0375691
KEGG_PATHWAY	osa01100:Metabolic	Metabolic pathways	16	36.3636	0.0173625	Q0E0C6	Q69TH6	P14717	Q6H703	Q6ZJ08	Q75HQ7	Q84MN8	Q84QK0	P0C5D1	Q6YPF1	Q0DKY4	B7EIS5	Q6K670	Q0DZE0	Q8W1L6	Q8W3J0	25	1546	3946	1.63353	0.354594	0.117288	0.112596
KEGG_PATHWAY	osa00360:Phenylalanine	Phenylalanine metabolism	3	6.81818	0.0186681	P14717	Q75HQ7	Q0DZE0	25	35	3946	13.5291	0.375693	0.117288	0.112596
KEGG_PATHWAY	osa01110:Biosynthesis	Biosynthesis of secondary metabolites	11	25	0.0187661	Q0E0C6	Q69TH6	P14717	Q6H703	Q75HQ7	P0C5D1	Q6YPF1	Q0DKY4	Q0DZE0	Q8W1L6	Q84QK0	25	838	3946	2.07189	0.37725	0.117288	0.112596
KEGG_PATHWAY	osa00940:Phenylpropanoid	Phenylpropanoid biosynthesis	4	9.09091	0.0386635	P14717	Q75HQ7	P0C5D1	Q0DZE0	25	125	3946	5.05088	0.626848	0.193318	0.185585
