# Supplementary material for: Piriformospora indica and Azotobacter chroococcum Consortium Facilitates Higher Acquisition of N, P with Improved Carbon Allocation and Enhanced Plant Growth in Oryza sativa
Source: J Fungi (Basel). 2022 Apr 27;8(5):453. doi: 10.3390/jof8050453 (PMC9146537; doi:10.3390/jof8050453)
Supplement: Supplementary file 1 [file jof-08-00453-s001.zip › Table S3.xlsx]

## Sheet: primer sequence
List different P. indica primer pairs used in this study for expression analysis
Pi.Tef	Forward	GGTCAGATTGGCGCTGGTTA
	Reverse	GGCAGCGTCACCAGACTTG
Pi.HexT5	Forward	ATGGCCAGCTTCTTCAACCAA
	Reverse	CGCCAGCTCTTCCAGTGTTCT
Pi.UreA	Forward	TGTGCTGTGGAAGCCTGA
	Reverse	CCCATCTGTGCCCAGGTAAT
Pi.GlutN	Forward	TGGCCGATGGAAGATGGA
	Reverse	AAGAACCCGAGAGCCAGGAA
Pi.GlutS	Forward	CTTTGCTCTTTCGGCCATCT
	Reverse	ACAGGTGGGACGGGAATTG
Pi.PT	Forward	TGCGGTGCTATCTTGTCTTC
	Reverse	GCTGGTGCCAATCTTTGC
Pi.Tefα	Forward	TCGTCGCTGTCAACAAGATG
	Reverse	ACCGTCTTGGGGTTGTATCC
List different O. sativa primer pairs used in this study for expression analysis
Os.Rsl1	Forward	CAGTGAGAGGCTCAAAGTTC
	Reverse	GGAATTTGACGTAGTTGATCG
Os.Nia1	Forward	CGGAGAGCTACTACCATTAC
	Reverse	GTTTATCATGTACTCCGGCT
Os.Pht1	Forward	GTACTCAAACAAGAAGACGC
	Reverse	AGGAAGATGCTAGAGACGAT
Os.Actin	Forward	TCCTCCGTGGAGAAGAGCTA
	Reverse	GCAATGCCAGGGAACATAGT
